# Supplementary material for: An Integrated Data Driven Approach to Drug Repositioning Using Gene-Disease Associations
Source: PLoS One. 2016 May 19;11(5):e0155811. doi: 10.1371/journal.pone.0155811 (PMC4873016; doi:10.1371/journal.pone.0155811)
Supplement: S1 Data — (TXT) [file pone.0155811.s013.txt]

disease	MSH.Final	Category	Prior MSH	Comments
eicosadienoic acid	10,15-eicosadienoic acid	Cardiovascular
lipoprotein-associated phospholipase a2 activity and mass	1-alkyl-2-acetylglycerophosphocholine esterase	Metabolic
lipoprotein-associated phospholipase a2 activity change in response to statin therapy	1-alkyl-2-acetylglycerophosphocholine esterase	Metabolic
lp-pla2 activity	1-alkyl-2-acetylglycerophosphocholine esterase	Metabolic
lp-pla2 mass	1-alkyl-2-acetylglycerophosphocholine esterase	Metabolic
3-methoxy-4-hydroxyphenylglycol (mhpg) in csf	3-methoxy-4-hydroxyphenylglycol glucuronide	Metabolic
abo system o blood type	abo blood-group system	Blood
placental abruption	abruptio placentae	Urogenital
acenocoumarol maintenance dosage	acenocoumarol	Blood
acne (severe teenage)	acne vulgaris	Skin & connective tissue
acne (severe)	acne vulgaris	Skin & connective tissue
aids	acquired immunodeficiency syndrome	Infection
aids progression	acquired immunodeficiency syndrome	Infection
activated protein c resistance	activated protein c resistance	Cardiovascular
renal function-related traits (bun)	acute kidney injury	Liver & kidney
renal function-related traits (egrfcrea)	acute kidney injury	Liver & kidney
renal function-related traits (scr)	acute kidney injury	Liver & kidney
renal function-related traits (urea)	acute kidney injury	Liver & kidney
acute lung injury	acute lung injury	Respiratory
beta-2 microglubulin plasma levels	adaptive immunity	Autoimmune
adiponectin levels	adiponectin	Metabolic
high molecular weight adiponectin levels in plasma in young onset hypertensives	adiponectin	Metabolic
circulating adiponectin levels	adiponectin	Metabolic
adiponectin (ng/ml) in children	adiponectin	Metabolic
serum high molecular weight adiponectin	adiponectin	Metabolic	body height, obesity
adiposity	adiposity	Metabolic
adiposity in newborns	adiposity	Metabolic
arm subcutaneous adipose in antiretroviral-treated hiv-1 infected men	adiposity	Metabolic
body composition	adiposity	Metabolic
body fat distribution	adiposity	Metabolic
fat body mass	adiposity	Metabolic
fat distribution (hiv)	adiposity	Metabolic
fat free mass index	adiposity	Metabolic
fat mass	adiposity	Metabolic
leg subcutaneous adipose in antiretroviral-treated hiv-1 infected men	adiposity	Metabolic
leg, lower trunk, upper trunk and arm subcutaneous adipose in antiretroviral-treated hiv-1 infected men	adiposity	Metabolic
lower trunk subcutaneous adipose in antiretroviral-treated hiv-1 infected men	adiposity	Metabolic
subcutaneous adipose tissue	adiposity	Metabolic
upper trunk subcutaneous adipose in antiretroviral-treated hiv-1 infected men	adiposity	Metabolic
visceral adipose tissue adjusted for bmi	adiposity	Metabolic
visceral adipose tissue/subcutaneous adipose tissue ratio	adiposity	Metabolic
visceral fat	adiposity	Metabolic
fat mass (%) in children	adiposity	Metabolic
fat mass change (kg/y) in children	adiposity	Metabolic
fat mass deposition (kcal/d) in children	adiposity	Metabolic
newborn fat mass (%)	adiposity	Metabolic
percentage fat mass	adiposity	Metabolic
percentage fat mass, diabetics removed	adiposity	Metabolic
trunk fat mass	adiposity	Metabolic
response to antipsychotic therapy (extrapyramidal side effects)	affective disorders, psychotic	Neurological/behavioral
response to antipsychotic treatment	affective disorders, psychotic	Neurological/behavioral
age at death	aging	Aging
age at death with kuru exposure	aging	Aging
aging	aging	Aging
aging (time to death)	aging	Aging
aging (time to event)	aging	Aging
aging traits	aging	Aging
biologic age by osseographic scoring system	aging	Aging
walking speed at advanced age	aging	Aging
successful aging (age >80, cognitively intact, no significant depressive symptoms, high physical function by self-report, lower extremity function, satisfied with life)	aging	Aging
airflow obstruction	airway obstruction	Respiratory
microalbuminuria	albuminuria	Liver & kidney
urinary albumin-to-creatinine ratio without diabetes	albuminuria	Liver & kidney
urinary albumin excretion	albuminuria	Liver & kidney
urine alubumin	albuminuria	Liver & kidney
alcohol behavior (heaviest period drinks per drinking day)	alcohol drinking	Neurological/behavioral
alcohol consumption	alcohol drinking	Neurological/behavioral
alcohol consumption (maxi-drinks)	alcohol drinking	Neurological/behavioral
alcohol consumption (transferrin glycosylation)	alcohol drinking	Neurological/behavioral
response to alcohol consumption (flushing response)	alcohol drinking	Neurological/behavioral
heavy alcohol consumption	alcohol drinking	Neurological/behavioral
alcohol	alcohol drinking	Neurological/behavioral
alcohol (ever vs. never)	alcohol drinking	Neurological/behavioral
alcohol dependence	alcoholism	Neurological/behavioral
alcohol dependence (females)	alcoholism	Neurological/behavioral
alcohol dependence without depressive symptoms	alcoholism	Neurological/behavioral
alcohol withdrawal symptoms	alcoholism	Neurological/behavioral
alcoholism	alcoholism	Neurological/behavioral
alcoholism (12-month weekly alcohol consumption)	alcoholism	Neurological/behavioral
alcoholism (alcohol dependence factor score)	alcoholism	Neurological/behavioral
alcoholism (alcohol use disorder factor score)	alcoholism	Neurological/behavioral
alcoholism (heaviness of drinking)	alcoholism	Neurological/behavioral
comorbid depressive syndrome and alcohol dependence	alcoholism	Neurological/behavioral
alcohol dependence symptom count	alcoholism	Neurological/behavioral
alkaline phosphatase (alp)	alkaline phosphatase	Liver & kidney
serum alkaline phosphatase levels	alkaline phosphatase	Liver & kidney
androgen levels	alopecia	Skin & connective tissue
androgenetic alopecia	alopecia	Skin & connective tissue
androgenetic alopecia (severe cases vs. supercontrols)	alopecia	Skin & connective tissue
male-pattern baldness	alopecia	Skin & connective tissue
alopecia areata	alopecia areata	Skin & connective tissue
serum alpha1-antitrypsin levels	alpha 1-antitrypsin	Cardiovascular
alpha linolenic acid	alpha-linolenic acid	Cardiovascular
alzheimer's disease	alzheimer disease	Neurological/behavioral
alzheimer's disease (age of onset)	alzheimer disease	Neurological/behavioral
alzheimer's disease (apoe3 homozygotes)	alzheimer disease	Neurological/behavioral
alzheimer's disease (apoe4 carriers)	alzheimer disease	Neurological/behavioral
alzheimer's disease (apoe4 homozygotes)	alzheimer disease	Neurological/behavioral
alzheimer's disease (apoe4/e3 heterozygotes)	alzheimer disease	Neurological/behavioral
alzheimer's disease (cognitive decline)	alzheimer disease	Neurological/behavioral
alzheimer's disease (females)	alzheimer disease	Neurological/behavioral
alzheimer's disease (late onset)	alzheimer disease	Neurological/behavioral
alzheimer's disease (males)	alzheimer disease	Neurological/behavioral
alzheimer's disease biomarkers	alzheimer disease	Neurological/behavioral
alzheimer`s disease	alzheimer disease	Neurological/behavioral
alzheimer`s disease (age of onset)	alzheimer disease	Neurological/behavioral
alzheimer`s disease (late onset)	alzheimer disease	Neurological/behavioral
alzheimer`s disease biomarkers	alzheimer disease	Neurological/behavioral
brain lesion load	alzheimer disease	Neurological/behavioral
late onset alzheimer's disease	alzheimer disease	Neurological/behavioral
late onset alzheimer's disease (females, homozygotes versus non-carriers)	alzheimer disease	Neurological/behavioral
response to cholinesterase inhibitors in alzheimer's disease	alzheimer disease	Neurological/behavioral
response to cholinesterase inhibitors in alzheimer`s disease	alzheimer disease	Neurological/behavioral
cerebrospinal ab1-42 levels	amyloid beta-peptides	Neurological/behavioral
cerebrospinal p-tau181p levels	amyloid beta-peptides	Neurological/behavioral
cerebrospinal t-tau levels	amyloid beta-peptides	Neurological/behavioral
amyloid beta (ab42/ab40)	amyloid beta-peptides	Neurological/behavioral
plasma amyloid beta peptide concentrations (abx-40)	amyloid beta-peptides	Neurological/behavioral
plasma amyloid beta peptide concentrations (abx-42)	amyloid beta-peptides	Neurological/behavioral
amyotrophic lateral sclerosis	amyotrophic lateral sclerosis	Neurological/behavioral
amyotrophic lateral sclerosis (age of onset)	amyotrophic lateral sclerosis	Neurological/behavioral
amyotrophic lateral sclerosis (als)	amyotrophic lateral sclerosis	Neurological/behavioral
amyotrophic lateral sclerosis (als) (early age of onset)	amyotrophic lateral sclerosis	Neurological/behavioral
amyotrophic lateral sclerosis (als), age of onset <45	amyotrophic lateral sclerosis	Neurological/behavioral
amyotrophic lateral sclerosis (als), age of onset >65	amyotrophic lateral sclerosis	Neurological/behavioral
amyotrophic lateral sclerosis (als), bulbar onset	amyotrophic lateral sclerosis	Neurological/behavioral
amyotrophic lateral sclerosis (als), familial	amyotrophic lateral sclerosis	Neurological/behavioral
amyotrophic lateral sclerosis (als), female gender differentiated	amyotrophic lateral sclerosis	Neurological/behavioral
amyotrophic lateral sclerosis (als), limb onset	amyotrophic lateral sclerosis	Neurological/behavioral
amyotrophic lateral sclerosis (als), male gender differentiated	amyotrophic lateral sclerosis	Neurological/behavioral
amyotrophic lateral sclerosis (sporadic)	amyotrophic lateral sclerosis	Neurological/behavioral
sporadic amyotrophic lateral sclerosis (als)	amyotrophic lateral sclerosis	Neurological/behavioral
sporadic amyotrophic lateral sclerosis (als) age of onset	amyotrophic lateral sclerosis	Neurological/behavioral
sporadic amyotrophic lateral sclerosis (als) site of onset	amyotrophic lateral sclerosis	Neurological/behavioral
sporadic amyotrophic lateral sclerosis (als) survival	amyotrophic lateral sclerosis	Neurological/behavioral
amyotrophic lateral sclerosis (als) with >2 c9orf72 hexanucleotide repeats	amyotrophic lateral sclerosis	Neurological/behavioral
amyotrophic lateral sclerosis (als) with c9orf72 hexanucleotide repeat mutations	amyotrophic lateral sclerosis	Neurological/behavioral
amyotrophic lateral sclerosis (als) with n=7-23 c9orf72 hexanucleotide repeats	amyotrophic lateral sclerosis	Neurological/behavioral
amyotrophic lateral sclerosis (als) without c9orf72 hexanucleotide repeat mutations	amyotrophic lateral sclerosis	Neurological/behavioral
number of c9orf72 hexanucleotide repeats in amyotrophic lateral sclerosis (als) patients	amyotrophic lateral sclerosis	Neurological/behavioral
anapc13 expression in lymphocytes	androgens	Endocrine
ribavirin-induced anemia	anemia	Blood
iron deficiency	anemia, iron-deficiency	Blood
iron levels	anemia, iron-deficiency	Blood
iron status biomarkers	anemia, iron-deficiency	Blood
plasma beta-2 microglobulin levels	anemia, iron-deficiency	Blood
sickle cell anemia (haemolysis)	anemia, sickle cell	Blood
sickle cell anemia (severity)	anemia, sickle cell	Blood
nondissection ascending aortic aneurysm	aneurysm	Cardiovascular
anger	anger	Neurological/behavioral
angioedema in response to angiotensin-converting enzyme inhibitor	angioedema	Cardiovascular
angiotensin-converting enzyme activity	angiotensins	Cardiovascular
ankle-brachial index	ankle brachial index	Cardiovascular
ankle brachial index	ankle brachial index	Cardiovascular
primary tooth development (number of teeth)	anodontia	Skin & connective tissue
tooth agenesis (mandibular third molar)	anodontia	Skin & connective tissue
tooth agenesis (maxillary third molar)	anodontia	Skin & connective tissue
tooth agenesis (third molar)	anodontia	Skin & connective tissue
anorexia nervosa	anorexia nervosa	Neurological/behavioral
anorexia nervosa spectrum factor	anorexia nervosa	Neurological/behavioral
anterior chamber depth	anterior chamber	Cardiovascular
immune response to anthrax vaccine	anthrax	Infection
presence of antiphospholipid antibodies	antibodies, antiphospholipid	Autoimmune
anticoagulant levels	anticoagulants	Blood
factor x antigen	antigens	Blood
plasma cancer antigen 19-9 (ca19-9) levels	antigens	Oncology
cd40 ligand in plasma	antigens, cd40	Oncology
cd40 ligand in serum	antigens, cd40	Oncology
chemotherapeutic response (cytarabine, 5`deoxyfluorouridine, carboplatin, cisplatin), in blood cell lines	antineoplastic agents	Oncology
cisplatin-induced apoptosis	antineoplastic agents	Oncology
cisplatin-induced cytotoxicity	antineoplastic agents	Oncology
antineutrophil cytoplasmic antibody-associated vasculitis	anti-neutrophil cytoplasmic antibody-associated vasculitis	Autoimmune
fasting serum total antioxidants (mm) in children	antioxidants	Miscellaneous
antisocial behavior and callous-unemotional behavior	antisocial personality disorder	Neurological/behavioral
anxiety severity scores	anxiety	Neurological/behavioral
anxiety spectrum disorders	anxiety	Neurological/behavioral
anxiety composite (arbq) in children	anxiety	Neurological/behavioral
negative affect (anxiety related behavioral questionnaire) in children	anxiety	Neurological/behavioral
negative cognition (anxiety related behavioral questionnaire) in children	anxiety	Neurological/behavioral
social anxiety (arbq) in children	anxiety	Neurological/behavioral
neuroticism	anxiety disorders	Neurological/behavioral
neuroticism among centenarians	anxiety disorders	Neurological/behavioral
aortic root diameter	aortic aneurysm	Cardiovascular
aortic root size	aortic aneurysm	Cardiovascular
abdominal aortic aneurysm	aortic aneurysm, abdominal	Cardiovascular
aortic dissection	aortic aneurysm, familial thoracic 1	Cardiovascular
ascending aortic dissection	aortic aneurysm, familial thoracic 1	Cardiovascular
descending aortic dissection	aortic aneurysm, familial thoracic 1	Cardiovascular
sporadic thoracic aortic aneurysms and dissections	aortic aneurysm, thoracic	Cardiovascular
sporadic thoracic aortic aneurysms and dissections with bicuspid aortic valve	aortic aneurysm, thoracic	Cardiovascular
sporadic thoracic aortic aneurysms and dissections without bicuspid aortic valve	aortic aneurysm, thoracic	Cardiovascular
thoracic aortic aneurysms and dissections	aortic aneurysm, thoracic	Cardiovascular
aortic valve calcium	aortic valve, calcification of	Cardiovascular	aortic valve
aortic-valve calcification	aortic valve, calcification of	Cardiovascular
apoa1 (apolipoprotein ai)	apoa1 protein, human	Cardiovascular
apoa2 (apolipoprotein aii)	apoa2 protein, human	Cardiovascular
&beta;2-glycoprotein i (&beta;2-gpi) plasma levels	apolipoproteins	Cardiovascular
apolipoprotein levels	apolipoproteins	Cardiovascular
apob (apolipoprotein b)	apolipoproteins b	Cardiovascular
apob (apolipoprotein b) response after 40mg daily simvastatin treatment	apolipoproteins b	Cardiovascular
cardiac repolarization	arrhythmias, cardiac	Cardiovascular
life threatening arrhythmia	arrhythmias, cardiac	Cardiovascular
implantable cardioverter-defibrillator activation with life-threatening arrhythmias	arrhythmias, cardiac	Cardiovascular
arthritis including non-rheumatoid	arthritis	Autoimmune
longstanding arthritis	arthritis	Autoimmune
juvenile idiopathic arthritis	arthritis, juvenile	Autoimmune
juvenile idiopathic arthritis (including oligoarticular and rheumatoid factor-negative polyarticular jia)	arthritis, juvenile	Autoimmune
oligoarticular juvenile idiopathic arthritis	arthritis, juvenile	Autoimmune
rheumatoid factor-negative polyarticular juvenile idiopathic arthritis	arthritis, juvenile	Autoimmune
arthritis (juvenile idiopathic)	arthritis, juvenile rheumatoid	Autoimmune
psoriatic arthritis	arthritis, psoriatic	Autoimmune
anti-cyclic citrullinated peptide antibody	arthritis, rheumatoid	Autoimmune
celiac disease and rheumatoid arthritis	arthritis, rheumatoid	Autoimmune
combined type 1 diabetes, rheumatoid arthritis	arthritis, rheumatoid	Autoimmune
response to anti-tnf treatment in rheumatoid arthritis	arthritis, rheumatoid	Autoimmune
response to tnf-alpha inhibitors in rheumatoid arthritis	arthritis, rheumatoid	Autoimmune
response to tnf antagonist treatment	arthritis, rheumatoid	Autoimmune
response to tocilizumab in rheumatoid arthritis	arthritis, rheumatoid	Autoimmune
rheumatoid arthritis	arthritis, rheumatoid	Autoimmune
rheumatoid arthritis, combined control dataset	arthritis, rheumatoid	Autoimmune
rheumatoid arthritis, combined control dataset, gender differentiated	arthritis, rheumatoid	Autoimmune
rheumatoid arthritis, cyclic citrullinated peptide (ccp) positive	arthritis, rheumatoid	Autoimmune
rheumatoid arthritis, gender differentiated	arthritis, rheumatoid	Autoimmune
anti-tnf treatment response in rheumatoid arthritis (by das-28 score change at 3 months)	arthritis, rheumatoid	Autoimmune
cd84 expression for rheumatoid arthritis patients	arthritis, rheumatoid	Autoimmune
change in disease activity score (das) when treated with etanercept for rheumatoid arthritis patients	arthritis, rheumatoid	Autoimmune
response to anti-tnf therapy in rheumatoid arthritis patients	arthritis, rheumatoid	Autoimmune
response to anti-tnf therapy in rheumatoid arthritis patients treated with adalimumab	arthritis, rheumatoid	Autoimmune
response to anti-tnf therapy in rheumatoid arthritis patients treated with infliximab	arthritis, rheumatoid	Autoimmune
response to methotrexate in rheumatoid arthritis	arthritis, rheumatoid	Autoimmune
paraoxonase activity	aryldialkylphosphatase	Inflammation
aspartate aminotransferase	aspartate aminotransferases	Miscellaneous
aspartate aminotransferase (ast)	aspartate aminotransferases	Miscellaneous
liver function test: alkaline phosphatase (alp), alanine aminotransferase (alt), aspartate aminotransferase (ast), gamma-glutamyl transferase (ggt)	aspartate aminotransferases	Miscellaneous
aspartate aminotransferase (ast) (in children)	aspartate aminotransferases	Miscellaneous
asperger disorder	asperger syndrome	Neurological/behavioral
aspirin hydrolysis (plasma)	aspirin	Inflammation
aspirin exacerbated respiratory disease in asthmatics	asthma	Respiratory
asthma	asthma	Respiratory
asthma (aspirin-intolerant)	asthma	Respiratory
asthma (bronchodilator response)	asthma	Respiratory
asthma (childhood asthma)	asthma	Respiratory
asthma (childhood onset)	asthma	Respiratory
asthma (childhood, severe)	asthma	Respiratory
asthma (toluene diisocyanate-induced)	asthma	Respiratory
asthma (with atopy)	asthma	Respiratory
asthma and hay fever	asthma	Respiratory
asthma, childhood and later onset	asthma	Respiratory
asthma, childhood onset	asthma	Respiratory
asthma, childhood, later and unknown onset, and severe and industrial asthma	asthma	Respiratory
asthma, childhood, later and unknown onset, and severe asthma	asthma	Respiratory
asthma, early onset persistant	asthma	Respiratory
asthma, later onset	asthma	Respiratory
bronchial asthma in combination with atopic dermatitis and/or allergic rhinitis	asthma	Respiratory
bronchial asthma, age of onset after age 16	asthma	Respiratory
bronchial asthma, age of onset before age 16	asthma	Respiratory
bronchodilator response in asthma (inhaled corticosteroid treatment interaction)	asthma	Respiratory
metacholine concentration in bronchial challenge test (pc20)	asthma	Respiratory
pediatric asthma	asthma	Respiratory
severe asthma	asthma	Respiratory
asthma (corticosteroid response)	asthma	Respiratory
asthma (severe vs. mild to moderate asthma)	asthma	Respiratory
decrease in fev1 (in asthmatic ever smokers)	asthma	Respiratory
decrease in fev1 (in asthmatic never smokers)	asthma	Respiratory
decrease in fev1 (in nonasthmatic ever smokers)	asthma	Respiratory
decrease in fev1/fvc ratio (in nonasthmatic ever smokers)	asthma	Respiratory
decrease in fev1/fvc ratio (in nonasthmatic never smokers)	asthma	Respiratory
corneal astigmatism	astigmatism	Eye
astigmatism	astigmatism	Eye
relative hand skill	ataxia	Neurological/behavioral
relative hand skill in reading disability	ataxia	Neurological/behavioral
abdominal aortic calcification	atherosclerosis	Cardiovascular
brachial artery flow-mediated dilation percent	atherosclerosis	Cardiovascular
brachial artery hyperemic flow velocity	atherosclerosis	Cardiovascular
brachial circumference	atherosclerosis	Cardiovascular
carotid-brachial pulse wave velocity	atherosclerosis	Cardiovascular
carotid-femoral pulse wave velocity	atherosclerosis	Cardiovascular
carotid atherosclerosis in hiv infection	atherosclerosis	Cardiovascular
subclinical atherosclerosis	atherosclerosis	Cardiovascular
subclinical atherosclerosis traits (other)	atherosclerosis	Cardiovascular
atrial fibrillation	atrial fibrillation	Cardiovascular
atrial fibrillation/atrial flutter	atrial fibrillation	Cardiovascular
atrial natriuretic peptide (anp)	atrial natriuretic factor	Cardiovascular
atrioventricular conduction	atrioventricular block	Cardiovascular
ventricular conduction	atrioventricular block	Cardiovascular
mri atrophy measures	atrophy	Musculoskeletal
inattentive symptoms	attention deficit and disruptive behavior disorders	Neurological/behavioral
attention deficit hyperactivity disorder	attention deficit disorder with hyperactivity	Neurological/behavioral
attention deficit hyperactivity disorder (combined symptoms)	attention deficit disorder with hyperactivity	Neurological/behavioral
attention deficit hyperactivity disorder (hyperactivity-impulsivity symptoms)	attention deficit disorder with hyperactivity	Neurological/behavioral
attention deficit hyperactivity disorder (inattention symptoms)	attention deficit disorder with hyperactivity	Neurological/behavioral
attention deficit hyperactivity disorder (time to onset)	attention deficit disorder with hyperactivity	Neurological/behavioral
attention deficit hyperactivity disorder and conduct disorder	attention deficit disorder with hyperactivity	Neurological/behavioral
attention deficit hyperactivity disorder motor coordination	attention deficit disorder with hyperactivity	Neurological/behavioral
attention deficit hyperactivity disorder symptoms (interaction)	attention deficit disorder with hyperactivity	Neurological/behavioral
attention deficit/hyperactivity disorder (adhd), all symptoms (fbat-pc)	attention deficit disorder with hyperactivity	Neurological/behavioral
attention deficit/hyperactivity disorder (adhd), hyperactive-impulsive symptoms (fbat-pc)	attention deficit disorder with hyperactivity	Neurological/behavioral
attention deficit/hyperactivity disorder (adhd), inattentive symptoms (fbat-pc)	attention deficit disorder with hyperactivity	Neurological/behavioral
hyperactive-impulsive symptoms	attention deficit disorder with hyperactivity	Neurological/behavioral
response to methylphenidate treatment	attention deficit disorder with hyperactivity	Neurological/behavioral
response to methylphenidate treatment in attention-deficit/hyperactivity disorder (blood pressure)	attention deficit disorder with hyperactivity	Neurological/behavioral
autism	autistic disorder	Neurological/behavioral
autism spectrum disorder	autistic disorder	Neurological/behavioral
autism spectrum disorder, attention deficit-hyperactivity disorder, bipolar disorder, major depressive disorder, and schizophrenia (combined)	autistic disorder	Neurological/behavioral
autism spectrum disorders with language delay	autistic disorder	Neurological/behavioral
autism with high iq	autistic disorder	Neurological/behavioral
autism with low iq	autistic disorder	Neurological/behavioral
autism with verbal ability	autistic disorder	Neurological/behavioral
autism without verbal ability	autistic disorder	Neurological/behavioral
social autistic-like traits	autistic disorder	Neurological/behavioral
social communication problems	autistic disorder	Neurological/behavioral
axial length	axial length, eye	Eye
non-obstructive azoospermia	azoospermia	Urogenital
barrett's esophagus	barrett esophagus	Oncology
barrett`s esophagus	barrett esophagus	Oncology
digestive system disease (barrett's esophagus and esophageal adenocarcinoma combined)	barrett esophagus	Oncology
digestive system disease (barrett`s esophagus and esophageal adenocarcinoma combined)	barrett esophagus	Oncology
basophils	basophils	Blood
agreeableness among centenarians	behavior	Neurological/behavioral	aged, 80 and over
conscientiousness among centenarians	behavior	Neurological/behavioral	aged, 80 and over
openness among centenarians	behavior	Neurological/behavioral	aged, 80 and over
behavioural disinhibition (generation interaction)	behavior	Neurological/behavioral
self-employment	behavior	Neurological/behavioral
socioeconomic factors	behavior	Neurological/behavioral
temperament	behavior	Neurological/behavioral
non-substance related behavioral disinhibition	behavioral symptoms	Neurological/behavioral
behcet's disease	behcet syndrome	Autoimmune
behcet`s disease	behcet syndrome	Autoimmune
beta thalassemia/hemoglobin e disease	beta-thalassemia	Blood
bicuspid aortic valve	bicuspid aortic valve	Cardiovascular
sclerosing cholangitis and ulcerative colitis (combined)	bile duct diseases	Digestive system
biliary atresia	biliary atresia	Liver & kidney
bilirubin levels	bilirubin	Liver & kidney
bilirubin levels, in serum	bilirubin	Liver & kidney
response to protease inhibitor treatment in hepatitis c (peak serum total bilirubin levels)	bilirubin	Liver & kidney
total bilirubin concentration	bilirubin	Liver & kidney
protein biomarker	biological markers	Miscellaneous
select biomarker traits	biological markers	Miscellaneous
percent cell survival after 10 umol/l carboplatin	biomarkers, pharmacological	Miscellaneous
percent cell survival after 20 umol/l carboplatin	biomarkers, pharmacological	Miscellaneous
percent cell survival after 40 umol/l carboplatin	biomarkers, pharmacological	Miscellaneous
percent cell survival after 80 umol/l carboplatin	biomarkers, pharmacological	Miscellaneous
bipolar disorder	bipolar disorder	Neurological/behavioral
bipolar disorder (age of onset and psychomotor symptoms)	bipolar disorder	Neurological/behavioral
bipolar disorder (body mass index interaction)	bipolar disorder	Neurological/behavioral
bipolar disorder (mania)	bipolar disorder	Neurological/behavioral
bipolar disorder (mood-incongruent)	bipolar disorder	Neurological/behavioral
bipolar disorder and major depressive disorder (combined)	bipolar disorder	Neurological/behavioral
bipolar disorder and schizophrenia	bipolar disorder	Neurological/behavioral
bipolar disorder in alcoholics	bipolar disorder	Neurological/behavioral
bipolar disorder in non-alcoholics	bipolar disorder	Neurological/behavioral
bipolar disorder versus schizophrenia	bipolar disorder	Neurological/behavioral
bipolar disorder with psychosis and/or substance abuse	bipolar disorder	Neurological/behavioral
bipolar disorder, affective	bipolar disorder	Neurological/behavioral
bipolar disorder, combined control dataset	bipolar disorder	Neurological/behavioral
bipolar disorder, combined control dataset, gender differentiated	bipolar disorder	Neurological/behavioral
bipolar disorder, gender differentiated	bipolar disorder	Neurological/behavioral
bipolar disorder, schizoaffective	bipolar disorder	Neurological/behavioral
bipolar i disorder	bipolar disorder	Neurological/behavioral
long-term response to lithium treatment of bipolar disorder	bipolar disorder	Neurological/behavioral
long-term response to lithium treatment of bipolar disorder with the retrospective criteria of long-term treatment response scale	bipolar disorder	Neurological/behavioral
response to lithium treatment in bipolar disorder	bipolar disorder	Neurological/behavioral
suicide attempts in bipolar disorder	bipolar disorder	Neurological/behavioral
temperament (bipolar disorder)	bipolar disorder	Neurological/behavioral
birth weight	birth weight	Metabolic
newborn birth weight (gm)	birth weight	Metabolic
osteonecrosis of the jaw	bisphosphonate-associated osteonecrosis of the jaw	Musculoskeletal
end-stage coagulation	blood coagulation	Blood
warfarin responsiveness	blood coagulation	Blood
coagulation factor levels	blood coagulation factors	Blood
platelet count (plt)	blood platelet disorders	Blood
platelet count (plt) (10^9/l)	blood platelet disorders	Blood
platelet counts	blood platelet disorders	Blood
platelet function and related traits	blood platelet disorders	Blood
platelet rich plasma (prp) adp-lta 8 um	blood platelet disorders	Blood
platelet rich plasma (prp) adp-secretion 8 um	blood platelet disorders	Blood
platelet rich plasma (prp) arachidonic acid (aa)-lta 1 mm	blood platelet disorders	Blood
platelet rich plasma (prp) arachidonic acid (aa)-secretion 1 mm	blood platelet disorders	Blood
platelet rich plasma (prp) colllagen (col)-lta 1 ug/ml	blood platelet disorders	Blood
platelet rich plasma (prp) colllagen (col)-lta 2 ug/ml	blood platelet disorders	Blood
platelet rich plasma (prp) colllagen (col)-secretion 1 ug/ml	blood platelet disorders	Blood
platelet rich plasma (prp) colllagen (col)-secretion 2 ug/ml	blood platelet disorders	Blood
platelet rich plasma (prp) epinephrine (epi)-lta 10 um	blood platelet disorders	Blood
platelet rich plasma (prp) epinephrine (epi)-secretion 10 um	blood platelet disorders	Blood
platelet rich plasma (prp) platelet adp	blood platelet disorders	Blood
platelet rich plasma (prp) platelet atp	blood platelet disorders	Blood
platelet rich plasma (prp) platelet serotonin	blood platelet disorders	Blood
platelet rich plasma (prp) ristocetin-lta 1.2 mg/ml	blood platelet disorders	Blood
platelet count	blood platelet disorders	Blood
blood pressure	blood pressure	Cardiovascular
blood pressure (response to angiotensin-converting enzyme inhibitor)	blood pressure	Cardiovascular
blood pressure (response to angiotensin ii receptor blocker)	blood pressure	Cardiovascular
blood pressure (response to calcium channel blocker)	blood pressure	Cardiovascular
blood pressure measurement (cold pressor test)	blood pressure	Cardiovascular
blood pressure measurement (high sodium and potassium intervention)	blood pressure	Cardiovascular
blood pressure measurement (high sodium intervention)	blood pressure	Cardiovascular
blood pressure measurement (low sodium intervention)	blood pressure	Cardiovascular
systolic blood pressure	blood pressure	Cardiovascular
systolic blood pressure (alcohol consumption interaction)	blood pressure	Cardiovascular
systolic blood pressure (sbp)	blood pressure	Cardiovascular
systolic blood pressure in sickle cell anemia	blood pressure	Cardiovascular
blood pressure response to hydrochlorothiazide treatment	blood pressure	Cardiovascular
systolic blood pressure (sbp) (mmhg) in children	blood pressure	Cardiovascular
serum metabolites	blood proteins	Blood
serum protein levels (sst2)	blood proteins	Blood
serum total protein level	blood proteins	Blood
serum metabolism	blood proteins	Blood
serum metabolite (mass spec peak: 114.068 m/z)	blood proteins	Blood
serum metabolite (mass spec peak: 370.297 m/z)	blood proteins	Blood
erythrocyte sedimentation rate	blood sedimentation	Blood
blood urea nitrogen (bun)	blood urea nitrogen	Blood
viscosity	blood viscosity	Blood
height	body height	Metabolic
height (adults)	body height	Metabolic
height growth from ages 15-adult	body height	Metabolic
height growth in women from ages 15-adult	body height	Metabolic
height growth in women from ages 6-9	body height	Metabolic
height in controls	body height	Metabolic
height in type 2 diabetes cases	body height	Metabolic
prepubertal height growth in women	body height	Metabolic
pubertal height growth	body height	Metabolic
height change (cm/y) in children	body height	Metabolic
height tails (upper and lower 5th percentiles)	body height	Metabolic
height z-score (sd) in children	body height	Metabolic
height z-score change (sd/y) in children	body height	Metabolic
waist:height in children	body height	Metabolic
weight (kg) in children	body height	Metabolic
body mass in chronic obstructive pulmonary disease	body mass index	Metabolic
body mass index	body mass index	Metabolic
body mass index (asthmatics)	body mass index	Metabolic
body mass index (bmi)	body mass index	Metabolic
body mass index (bmi) (adults)	body mass index	Metabolic
body mass index (bmi) in type 2 diabetes	body mass index	Metabolic
body mass index (bmi), mean	body mass index	Metabolic
body mass index (education interaction)	body mass index	Metabolic
body mass index (interaction)	body mass index	Metabolic
body mass index (non-asthmatics)	body mass index	Metabolic
body mass index and cholesterol (psychopharmacological treatment)	body mass index	Metabolic
lean body mass and age at menarche (combined)	body mass index	Metabolic
bmi tails (upper and lower 5th percentiles)	body mass index	Metabolic
body mass index (bmi) (females)	body mass index	Metabolic
body mass index (bmi) (males)	body mass index	Metabolic
body mass index (bmi) >25 kg/m2	body mass index	Metabolic
body mass index (bmi) >30 kg/m2	body mass index	Metabolic
body mass index (bmi) >35 kg/m2	body mass index	Metabolic
body mass index (bmi) >40 kg/m2	body mass index	Metabolic
lean body mass (kg) in children	body mass index	Metabolic
bmi in adolescence/young adulthood	body mass index	Metabolic
bmi z-score (sd) in children	body mass index	Metabolic
bmi z-score change (sd/y) in children	body mass index	Metabolic
fat free mass (kg) in children	adiposity	Metabolic	body weight
fat free mass change (kg/y) in children	adiposity	Metabolic	body weight
femoral neck bone geometry	bone and bones	Musculoskeletal
femoral neck bone geometry and menarche (age at onset)	bone and bones	Musculoskeletal
hip bone size	bone and bones	Musculoskeletal
hip circumference	bone and bones	Musculoskeletal
hip geometry	bone and bones	Musculoskeletal
hip geometry, femoral neck length, gender differentiated in females	bone and bones	Musculoskeletal
hip geometry, neck section modulus, gender differentiated in males	bone and bones	Musculoskeletal
hip geometry, neck shaft angle	bone and bones	Musculoskeletal
hip geometry, neck shaft angle, gender differentiated in females	bone and bones	Musculoskeletal
hip geometry, neck shaft angle, gender differentiated in males	bone and bones	Musculoskeletal
hip geometry, neck width	bone and bones	Musculoskeletal
hip geometry, neck width, gender differentiated in females	bone and bones	Musculoskeletal
hip geometry, shaft section modulus, gender differentiated in females	bone and bones	Musculoskeletal
hip geometry, shaft section modulus, gender differentiated in males	bone and bones	Musculoskeletal
hip geometry, shaft width	bone and bones	Musculoskeletal
spine bone size	bone and bones	Musculoskeletal
appendicular lean mass-hip bone size (bivariate)	bone and bones	Musculoskeletal
hip circumference change (cm/y) in children	bone and bones	Musculoskeletal
appendicular lean mass-appendicular bone size (bivariate)	bone and bones	Musculoskeletal
bone properties (heel)	bone and bones	Musculoskeletal
femoral neck bone periosteal diameter	bone and bones	Musculoskeletal
bone mineral density	bone density	Musculoskeletal
bone mineral density (bmd), in women	bone density	Musculoskeletal
bone mineral density (hip)	bone density	Musculoskeletal
bone mineral density (spine)	bone density	Musculoskeletal
bone mineral density (wrist)	bone density	Musculoskeletal
bone mineral traits, in men	bone density	Musculoskeletal
combined bone mineral density (bmd) phenotypes, femoral neck bone mineral density, trochanater bone mineral density, lumbar spine bone mineral density	bone density	Musculoskeletal
combined bone mineral density (bmd) phenotypes, femoral neck bone mineral density, trochanater bone mineral density, lumbar spine bone mineral density, gender differentiated in females	bone density	Musculoskeletal
combined bone mineral density (bmd) phenotypes, femoral neck bone mineral density, trochanater bone mineral density, lumbar spine bone mineral density, gender differentiated in males	bone density	Musculoskeletal
femoral neck bone mineral density (bmd)	bone density	Musculoskeletal
femoral neck bone mineral density (bmd) (females)	bone density	Musculoskeletal
femoral neck bone mineral density (bmd) (males)	bone density	Musculoskeletal
femoral neck bone mineral density (bmd) (postmenopausal females)	bone density	Musculoskeletal
hip bone mineral density (bmd)	bone density	Musculoskeletal
hip bone mineral density (bmd) (males)	bone density	Musculoskeletal
lumbar spine bone mineral density (bmd)	bone density	Musculoskeletal
lumbar spine bone mineral density (bmd) (males)	bone density	Musculoskeletal
lumbar spine bone mineral density (bmd) (postmenopausal females)	bone density	Musculoskeletal
spine bone mineral density (bmd)	bone density	Musculoskeletal
trochanter bone mineral density (bmd)	bone density	Musculoskeletal
bone mineral density (bmd) (g/cm2) (in children)	bone density	Musculoskeletal
femoral neck bone mineral density (bmd) (premenopausal)	bone density	Musculoskeletal
forearm bone mineral density (bmd)	bone density	Musculoskeletal
intertrochanter bone mineral density (bmd)	bone density	Musculoskeletal
l2-l4 spine bone mineral density (bmd)	bone density	Musculoskeletal
lumbar spine bone mineral density (bmd) (premenopausal)	bone density	Musculoskeletal
total hip bone mineral density (bmd)	bone density	Musculoskeletal
bone mineral content (kg) in children	bone density	Musculoskeletal
irritable bowel disorder	bone diseases	Musculoskeletal
baseline brachial artery diameter	brachial artery	Cardiovascular
baseline brachial artery flow velocity	brachial artery	Cardiovascular
normalized brain volume	brain	Neurological/behavioral
temporal lobe volumes	brain	Neurological/behavioral
volumetric brain mri	brain	Neurological/behavioral
white matter hyperintensity burden	brain	Neurological/behavioral
white matter integrity	brain	Neurological/behavioral
white matter integrity (interaction)	brain	Neurological/behavioral
frontal theta event-related brain oscillations for the target stimulus from the visual oddball task in families affected with alcoholism	brain	Neurological/behavioral
brain infarcts, covert mri-defined	brain infarction	Cardiovascular
cox11 expression in lymphocytes	brain infarction	Cardiovascular
breast size	breast diseases	Skin & connective tissue
breast cancer	breast neoplasms	Oncology
breast cancer (estrogen-receptor negative, progesterone-receptor negative, and human epidermal growth factor-receptor negative)	breast neoplasms	Oncology
breast cancer (menopausal hormone therapy interaction)	breast neoplasms	Oncology
breast cancer (prognosis)	breast neoplasms	Oncology
breast cancer (survival)	breast neoplasms	Oncology
breast cancer early age of onset	breast neoplasms	Oncology
breast cancer in brca1 mutation carriers	breast neoplasms	Oncology
breast cancer in brca2 mutation carriers	breast neoplasms	Oncology
breast cancer(er negative)	breast neoplasms	Oncology
lobular breast cancer (menopausal hormone therapy interaction)	breast neoplasms	Oncology
mammographic density	breast neoplasms	Oncology
response to tamoxifen in breast cancer	breast neoplasms	Oncology
sporadic breast cancer	breast neoplasms	Oncology
sporadic post-menopausal breast cancer	breast neoplasms	Oncology
breast cancer (brca1-carriers)	breast neoplasms	Oncology
breast cancer (brca1 and brca2-carriers)	breast neoplasms	Oncology
breast cancer (brca2-carriers)	breast neoplasms	Oncology
breast cancer (early onset)	breast neoplasms	Oncology
breast cancer (estrogen receptor negative breast cancer)	breast neoplasms	Oncology
breast cancer (estrogen receptor positive breast cancer)	breast neoplasms	Oncology
breast cancer early age of onset (diagnosed before age 40)	breast neoplasms	Oncology
breast cancer (male)	breast neoplasms, male	Oncology
airway hyperresponsiveness	bronchial spasm	Respiratory
acute bronchodilator response	bronchodilator agents	Respiratory
bronchopulmonary dysplasia	bronchopulmonary dysplasia	Respiratory
brugada syndrome	brugada syndrome	Cardiovascular
bulimia nervosa	bulimia	Neurological/behavioral
bulimia nervosa spectrum factor	bulimia nervosa	Neurological/behavioral
serum butyrylcarnitine	butyrylcarnitine	Metabolic
butyrylcholinesterase levels	butyrylcholinesterase	Liver & kidney
urinary concentrations of arsenic metabolites (percentage dimethylarsinic acid)	cacodylic acid	Metabolic
caffeine consumption	caffeine	Neurological/behavioral
calcium levels	calcium	Musculoskeletal
mitral annular calcium	calcium	Musculoskeletal
macronutrient intake: carbohydrates	carbohydrates	Metabolic
plasma carcinoembryonic antigen (cea) levels	carcinoembryonic antigen	Oncology
ileal carcinoids	carcinoid tumor	Oncology
metabolite levels (x-11787)	carcinoid tumor	Oncology
metabolite levels (5-hiaa)	carcinoid tumor	Oncology
metabolite levels (5-hiaa/ mhpg ratio)	carcinoid tumor	Oncology
metabolite levels (dihydroxy docosatrienoic acid)	carcinoid tumor	Oncology
metabolite levels (hva-5-hiaa factor score)	carcinoid tumor	Oncology
metabolite levels (hva)	carcinoid tumor	Oncology
metabolite levels (hva/5-hiaa ratio)	carcinoid tumor	Oncology
metabolite levels (hva/mhpg ratio)	carcinoid tumor	Oncology
metabolite levels (mhpg)	carcinoid tumor	Oncology
metabolite levels (pyroglutamine)	carcinoid tumor	Oncology
basal cell carcinoma	carcinoma, basal cell	Oncology
hepatocellular carcinoma	carcinoma, hepatocellular	Oncology
hepatocellular carcinoma (hepatitis b virus related)	carcinoma, hepatocellular	Oncology
liver cancer (hepatocellular carcinoma) in patients with chronic hepatitis b virus infection	carcinoma, hepatocellular	Oncology
hepatitis b virus (hbv)-related hepatocellular carcinoma	carcinoma, hepatocellular	Oncology
non-small cell lung cancer	carcinoma, non-small-cell lung	Oncology
non-small cell lung cancer (survival)	carcinoma, non-small-cell lung	Oncology
non-small cell lung cancer, hypertriglyceridemia with bexarotene treatment of	carcinoma, non-small-cell lung	Oncology
response to irinotecan and platinum-based chemotherapy in non-small-cell lung cancer	carcinoma, non-small-cell lung	Oncology
response to irinotecan in non-small-cell lung cancer	carcinoma, non-small-cell lung	Oncology
response to platinum-based chemotherapy in non-small-cell lung cancer	carcinoma, non-small-cell lung	Oncology
renal cell carcinoma	carcinoma, renal cell	Oncology
squamous cell carcinoma	carcinoma, squamous cell	Oncology
survival after esophageal squamous-cell carcinoma (esophageal cancer)	carcinoma, squamous cell	Oncology
cardiac hypertrophy	cardiomegaly	Cardiovascular
cardiac muscle measurement	cardiomegaly	Cardiovascular
dilated cardiomyopathy	cardiomyopathy, dilated	Cardiovascular
idiopathic dilated cardiomyopathy	cardiomyopathy, dilated	Cardiovascular
peripartum cardiomyopathy	cardiomyopathy, dilated	Cardiovascular
sporadic dilated cardiomyopathy	cardiomyopathy, dilated	Cardiovascular
hypertrophic cardiomyopathy	cardiomyopathy, hypertrophic	Cardiovascular
cardiovascular disease	cardiovascular diseases	Cardiovascular
cardiovascular disease adverse events in renal patients treated with calcineurin inhibitors	cardiovascular diseases	Cardiovascular
cardiovascular disease including myocardial infarction (mi), coronary insufficiency, chd death, atherothrombotic stroke	cardiovascular diseases	Cardiovascular
cardiovascular disease risk factors	cardiovascular diseases	Cardiovascular
cardiovascular heart disease in diabetics	cardiovascular diseases	Cardiovascular
left atrial diameter	cardiovascular diseases	Cardiovascular
major cvd	cardiovascular diseases	Cardiovascular
response to cerivastatin	cardiovascular diseases	Cardiovascular
response to clopidogrel therapy	cardiovascular diseases	Cardiovascular
response to fenofibrate (adiponectin levels)	cardiovascular diseases	Cardiovascular
response to statin therapy	cardiovascular diseases	Cardiovascular
response to statin therapy (ldl-c)	cardiovascular diseases	Cardiovascular
response to ximelagatran treatment	cardiovascular diseases	Cardiovascular
serum hexanoylcarnitine	carnitine	Metabolic
carotenoid and tocopherol levels	carotenoids	Eye
inter-adventitial common carotid artery diameter	carotid artery, common	Cardiovascular
internal carotid artery intima media thickness (imt)	carotid intimal medial thickness 1	Cardiovascular
carotid intima media thickness	carotid intima-media thickness	Cardiovascular
common carotid artery intima media thickness (imt)	carotid intima-media thickness	Cardiovascular
cataracts in type 2 diabetes	cataract	Eye
caudate nucleus volume	caudate nucleus	Neurological/behavioral
caudate volume	caudate nucleus	Neurological/behavioral
fasting serum eotaxin (pg/ml) in children	ccl26 protein, human	Autoimmune
celiac disease	celiac disease	Autoimmune
crohn`s disease and celiac disease	celiac disease	Autoimmune
soluble levels of adhesion molecules	cell adhesion molecules	Skin & connective tissue
cell proliferation after carboplatin treatment	cell proliferation	Oncology
head circumference (infant)	cephalometry	Neurological/behavioral
average cortical thickness in schizophrenics	cerebral cortex	Neurological/behavioral
stroke, small vessel disease	cerebral small vessel diseases	Cardiovascular
cerebrospinal fluid (csf) amyloid-beta (ab42)	amyloid	Neurological/behavioral	cerebrospinal fluid
cerebrospinal fluid (csf) ptau	amyloid	Neurological/behavioral	cerebrospinal fluid
cerebrospinal fluid (csf) ptau in patients with clinical dementia rating >0	amyloid	Neurological/behavioral	cerebrospinal fluid
cerebrospinal fluid (csf) ptau in patients with clinical dementia rating 0	amyloid	Neurological/behavioral	cerebrospinal fluid
cerebrospinal fluid (csf) tau	amyloid	Neurological/behavioral	cerebrospinal fluid
cerebrospinal fluid (csf) tau in patients with clinical dementia rating 0	amyloid	Neurological/behavioral	cerebrospinal fluid
ratio of 5-hydroxyindoleacetic acid to 3-methoxy-4-hydroxyphenylglycol in cerebrospinal fluid (csf)	depression	Neurological/behavioral	cerebrospinal fluid
ratio of homovanillic acid to 3-methoxy-4-hydroxyphenylglycol in cerebrospinal fluid (csf)	depression	Neurological/behavioral	cerebrospinal fluid
ratio of homovanillic acid to 5-hydroxyindoleacetic acid in cerebrospinal fluid (csf)	depression	Neurological/behavioral	cerebrospinal fluid
serum ceruloplasmin levels	ceruloplasmin	Miscellaneous
chagas cardiomyopathy in tripanosoma cruzi seropositivity	chagas cardiomyopathy	Cardiovascular
chemerin levels	chemerin, human	Miscellaneous
preschool internalizing problems	behavior	Neurological/behavioral	child, preschool
primary sclerosing cholangitis	cholangitis, sclerosing	Liver & kidney
cholecystitis	cholecystitis	Digestive system
cholesterol	cholesterol	Cardiovascular
cholesterol, total	cholesterol	Cardiovascular
response to statin treatment (atorvastatin), change in cholesterol levels	cholesterol	Cardiovascular
serum total cholesterol	cholesterol	Cardiovascular
total cholesterol	cholesterol	Cardiovascular
total cholesterol at age 12	cholesterol	Cardiovascular
total cholesterol at age 14	cholesterol	Cardiovascular
total cholesterol change with statins	cholesterol	Cardiovascular
fasting serum total cholesterol (mg/dl) in children	cholesterol	Cardiovascular
hdl cholesterol (female)	cholesterol	Cardiovascular
hdl cholesterol (male)	cholesterol	Cardiovascular
hdl cholesterol particle diameter	cholesterol	Cardiovascular
ldl cholesterol (female)	cholesterol	Cardiovascular
ldl cholesterol (male)	cholesterol	Cardiovascular
ldl cholesterol particle diameter	cholesterol	Cardiovascular
total cholesterol in females	cholesterol	Cardiovascular
total cholesterol in males	cholesterol	Cardiovascular
hdl cholesterol	cholesterol, hdl	Cardiovascular
hdl cholesterol - triglycerides (hdlc-tg)	cholesterol, hdl	Cardiovascular
hdl cholesterol (in obese individuals)	cholesterol, hdl	Cardiovascular
hdl cholesterol (mmol/l)	cholesterol, hdl	Cardiovascular
hdl cholesterol (modeled hdl cholesterol)	cholesterol, hdl	Cardiovascular
hdl cholesterol at age 12	cholesterol, hdl	Cardiovascular
hdl cholesterol at age 14	cholesterol, hdl	Cardiovascular
hdl cholesterol at age 16	cholesterol, hdl	Cardiovascular
hdl cholesterol change with statins	cholesterol, hdl	Cardiovascular
hdl cholesterol mean particle size	cholesterol, hdl	Cardiovascular
hdl particle features	cholesterol, hdl	Cardiovascular
mean hdl cholesterol	cholesterol, hdl	Cardiovascular
serum hdl cholesterol	cholesterol, hdl	Cardiovascular
fasting serum hdl cholesterol (mg/dl) in children	cholesterol, hdl	Cardiovascular
fasting serum ldl cholesterol (mg/dl) in children	cholesterol, hdl	Cardiovascular
ldl cholesterol	cholesterol, ldl	Cardiovascular
ldl cholesterol at age 12	cholesterol, ldl	Cardiovascular
ldl cholesterol at age 14	cholesterol, ldl	Cardiovascular
ldl cholesterol by nmrsm	cholesterol, ldl	Cardiovascular
ldl cholesterol change with statins	cholesterol, ldl	Cardiovascular
ldl cholesterol in serum	cholesterol, ldl	Cardiovascular
mean ldl cholesterol	cholesterol, ldl	Cardiovascular
ldl cholesterol response after 40mg daily simvastatin treatment	cholesterol, ldl	Cardiovascular
vldl cholesterol particle diameter	cholesterol, ldl	Cardiovascular
serum butyrylcholinesterase activity	cholinesterases	Neurological/behavioral
age-related macular degeneration (cnv)	choroidal neovascularization	Eye
cleft lip	cleft lip	Miscellaneous
cleft lip, with or without cleft palate	cleft lip	Miscellaneous
cleft lip, with or without cleft palate, in asian ancestry population	cleft lip	Miscellaneous
cleft lip, with or without cleft palate, in european ancestry population	cleft lip	Miscellaneous
orofacial clefts	cleft lip	Miscellaneous
orofacial clefts (interaction)	cleft lip	Miscellaneous
cortical thickness	cobblestone lissencephaly	Neurological/behavioral
coffee consumption	coffee	Neurological/behavioral
ulcerative colitis	colitis, ulcerative	Autoimmune
ulcerative colitis, refractory	colitis, ulcerative	Autoimmune
blue vs. brown eyes	color vision defects	Eye
blue vs. green eyes	color vision defects	Eye
colorectal cancer	colorectal neoplasms	Oncology
colorectal cancer (drug response in metastatic colorectal cancer)	colorectal neoplasms	Oncology
colorectal tumors	colorectal neoplasms	Oncology
common variable immunodeficiency	common variable immunodeficiency	Infection
c4b binding protein levels	complement c4b-binding protein	Blood
c4bpa monocyte expression	complement c4b-binding protein	Blood
complement c3 and c4 levels	complement system proteins	Autoimmune
comprehensive strength and appendicular lean mass	compressive strength	Musculoskeletal
conduct disorder	conduct disorder	Neurological/behavioral
conduct disorder (interaction)	conduct disorder	Neurological/behavioral
conduct disorder (symptom count)	conduct disorder	Neurological/behavioral
contrast sensitivity	contrast sensitivity	Miscellaneous
corneal structure	cornea	Eye
corneal curvature	corneal wavefront aberration	Eye
coronary artery disease	coronary artery disease	Cardiovascular
coronary artery disease (cad)	coronary artery disease	Cardiovascular
coronary artery disease (cad), combined control dataset	coronary artery disease	Cardiovascular
coronary artery disease (cad), combined control dataset, gender differentiated	coronary artery disease	Cardiovascular
coronary artery disease (cad), gender differentiated	coronary artery disease	Cardiovascular
coronary artery disease or large artery stroke	coronary artery disease	Cardiovascular
coronary artery disease (cad) (males)	coronary artery disease	Cardiovascular
coronary artery disease (cad) age <=50	coronary artery disease	Cardiovascular
coronary artery disease or ischemic stroke	coronary artery disease, stroke	Cardiovascular
coronary heart disease	coronary disease	Cardiovascular
coronary heart disease (chd)	coronary disease	Cardiovascular
coronary heart disease (incident chd)	coronary disease	Cardiovascular
coronary heart disease including myocardial infarction (mi), coronary insufficiency, chd death	coronary disease	Cardiovascular
incident coronary heart disease (chd)	coronary disease	Cardiovascular
incident coronary heart disease (chd) excluding revascularization procedures	coronary disease	Cardiovascular
coronary restenosis	coronary restenosis	Cardiovascular
restenosis after percutaneous coronary intervention	coronary restenosis	Cardiovascular
coronary spasm	coronary vasospasm	Cardiovascular
coronary spasm, gender differentiated in women	coronary vasospasm	Cardiovascular
lentiform nucleus volume	corpus striatum	Neurological/behavioral
neuranatomic and neurocognitive phenotypes	costello syndrome	Miscellaneous
fasting c-peptide (ng/ml) in children	c-peptide	Metabolic
sagittal craniosynostosis	craniosynostoses	Musculoskeletal
c-reactive protein	c-reactive protein	Inflammation
c-reactive protein (crp)	c-reactive protein	Inflammation
c-reactive protein and white blood cell count	c-reactive protein	Inflammation
plasma c-reactive protein (female)	c-reactive protein	Inflammation
circulating c-reactive protein (crp)	c-reactive protein	Inflammation
fasting c-reactive protein (crp) (ng/ml) in children	c-reactive protein	Inflammation
creatinine levels	creatinine	Liver & kidney
urine creatinine	creatinine	Liver & kidney
five-year creatinine levels in renal transplant recipients	creatinine	Liver & kidney
urinary creatinine (mmol/d) in children	creatinine	Liver & kidney
creutzfeldt-jakob disease	creutzfeldt-jakob syndrome	Neurological/behavioral
creutzfeldt-jakob disease (variant)	creutzfeldt-jakob syndrome	Neurological/behavioral
sporadic creutzfeldt-jakob disease	creutzfeldt-jakob syndrome	Neurological/behavioral
variant creutzfeldt-jakob disease	creutzfeldt-jakob syndrome	Neurological/behavioral
crohn's disease	crohn disease	Autoimmune
crohn's disease (need for surgery)	crohn disease	Autoimmune
crohn's disease (time to surgery)	crohn disease	Autoimmune
crohn's disease and celiac disease	crohn disease	Autoimmune
crohn's disease and psoriasis	crohn disease	Autoimmune
crohn's disease and sarcoidosis (combined)	crohn disease	Autoimmune
crohn's disease, combined control dataset	crohn disease	Autoimmune
crohn's disease, combined control dataset, gender differentiated	crohn disease	Autoimmune
crohn's disease, gender differentiated	crohn disease	Autoimmune
crohn`s disease	crohn disease	Autoimmune
crohn`s disease (need for surgery)	crohn disease	Autoimmune
crohn`s disease (time to surgery)	crohn disease	Autoimmune
crohn`s disease and psoriasis	crohn disease	Autoimmune
fasting cystathionine (umol/l) in children	cystathionine	Metabolic
cystatin c	cystatin c	Liver & kidney
cystatin c in serum	cystatin c	Liver & kidney
fasting plasma total cysteine (umol/l) in children	cysteine	Metabolic
cystic fibrosis-related diabetes	cystic fibrosis	Liver & kidney
cystic fibrosis (meconium ileus)	cystic fibrosis	Liver & kidney
cystic fibrosis severity	cystic fibrosis	Liver & kidney
cystic fibrosis(lung disease)	cystic fibrosis	Liver & kidney
cystic fibrosis-related diabetes in patients homozygous for f508del cftr	cystic fibrosis	Liver & kidney
cytarabine sensitivity	cytarabine	Oncology
response to cytadine analogues (cytosine arabinoside)	cytarabine	Oncology
response to cytidine analogues (gemcitabine)	cytarabine	Oncology
cytomegalovirus antibody response	cytomegalovirus	Infection
paclitaxel-induced cytotoxicity in lymphoblastoid cell lines	cytotoxicity, immunologic	Oncology
response to temozolomide	dacarbazine	Oncology
sudden cardiac death	death, sudden, cardiac	Cardiovascular	death
sudden cardiac arrest	death, sudden, cardiac	Cardiovascular
dehydroepiandrosterone sulphate levels	dehydroepiandrosterone	Neurological/behavioral
fads1 expression	delta-5 fatty acid desaturase	Endocrine
negative mood delusions in patients with bipolar disease	bipolar disorder	Neurological/behavioral	delusions
hiv-associated dementia	dementia	Neurological/behavioral
vascular dementia	dementia, vascular	Neurological/behavioral
vascular dementia (female)	dementia, vascular	Neurological/behavioral
dengue shock syndrome	dengue hemorrhagic fever	Infection
childhood dental caries (low flouride group)	dental caries	Miscellaneous
childhood dental caries (sufficient flouride group)	dental caries	Miscellaneous
dental caries	dental caries	Miscellaneous
pit-and-fissure caries	dental caries	Miscellaneous
smooth-surface caries	dental caries	Miscellaneous
molar-incisor hypomineralization	dental enamel hypoplasia	Musculoskeletal
permanent dentition	dentition, permanent	Musculoskeletal
permanent tooth development	dentition, permanent	Musculoskeletal
permanent tooth eruption between ages 6-14 in women	dentition, permanent	Musculoskeletal
primary tooth development (time to first tooth eruption)	dentition, primary	Miscellaneous
depression (quantitative trait)	depression	Neurological/behavioral
depression and alcohol dependence	depression	Neurological/behavioral
anxiety and major depressive disorder	depressive disorder	Neurological/behavioral
anxiety in major depressive disorder	depressive disorder	Neurological/behavioral
major depression (suicidal thoughts and behavior)	depressive disorder	Neurological/behavioral
major depressive disorder	depressive disorder	Neurological/behavioral
major depressive disorder (broad definition)	depressive disorder	Neurological/behavioral
major depressive disorder (broad definition) (females)	depressive disorder	Neurological/behavioral
major depressive disorder (broad definition) (males)	depressive disorder	Neurological/behavioral
major depressive disorder (broad)	depressive disorder	Neurological/behavioral
major depressive disorder (citalopram treatment remission)	depressive disorder	Neurological/behavioral
major depressive disorder (citalopram treatment response)	depressive disorder	Neurological/behavioral
major depressive disorder (males)	depressive disorder	Neurological/behavioral
major depressive disorder (narrow definition)	depressive disorder	Neurological/behavioral
major depressive disorder (narrow definition) (females)	depressive disorder	Neurological/behavioral
major depressive disorder (narrow definition) (males)	depressive disorder	Neurological/behavioral
recurrent early onset major depressive disorder	depressive disorder	Neurological/behavioral
response to antidepressant treatment	depressive disorder	Neurological/behavioral
response to antidepressant treatment (citalopram)	depressive disorder	Neurological/behavioral
response to antidepressants	depressive disorder	Neurological/behavioral
response to citalopram in major depressive disorder	depressive disorder	Neurological/behavioral
response to citalopram treatment	depressive disorder	Neurological/behavioral
suicidal ideation	depressive disorder	Neurological/behavioral
suicidal ideation emerging during citalopram treatment of depressed outpatients	depressive disorder	Neurological/behavioral
suicidal ideation with anti-depressant treatment	depressive disorder	Neurological/behavioral
suicidal ideation with citalopram treatment	depressive disorder	Neurological/behavioral
suicidal ideation with escitalopram treatment	depressive disorder	Neurological/behavioral
suicidal ideation with nortriptyline treatment	depressive disorder	Neurological/behavioral
suicide risk	depressive disorder	Neurological/behavioral
suicide, with and without major depression	depressive disorder	Neurological/behavioral
antidepressant response in major depressive disorder	depressive disorder	Neurological/behavioral
allergic dermatitis (nickel)	dermatitis, atopic	Autoimmune
allergic diseases (bronchial asthma,allergic rhinitis, atopic dermatitis,food allergy, drug allergy, pollen allergy,urticaria, quincke�s edema)	dermatitis, atopic	Autoimmune
atopic dermatitis	dermatitis, atopic	Autoimmune
dermatomyositis	dermatomyositis	Skin & connective tissue
diabetes (incident)	diabetes mellitus	Diabetes
diabetes mellitus	diabetes mellitus	Diabetes
diabetes related insulin traits	diabetes mellitus	Diabetes
gastric parietal cell antibody positive (pca) type 1 diabetes	diabetes mellitus, type 1	Diabetes
insulinoma-associated antigen 2 positive (ia-2a) type 1 diabetes	diabetes mellitus, type 1	Diabetes
type 1 diabetes	diabetes mellitus, type 1	Diabetes
type 1 diabetes autoantibodies	diabetes mellitus, type 1	Diabetes
type 1 diabetes, combined control dataset	diabetes mellitus, type 1	Diabetes
type 1 diabetes, combined control dataset, gender differentiated	diabetes mellitus, type 1	Diabetes
type 1 diabetes, gender differentiated	diabetes mellitus, type 1	Diabetes
type 1 diabetes, rheumatoid arthritis, combined case analysis	diabetes mellitus, type 1	Diabetes
type 1 diabetes, rheumatoid arthritis, combined case analysis, gender differentiated	diabetes mellitus, type 1	Diabetes
type 1 diabetes, rheumatoid arthritis, crohn's disease, combined case analysis	diabetes mellitus, type 1	Diabetes
type 1 diabetes, rheumatoid arthritis, crohn's disease, combined case analysis, gender differentiated	diabetes mellitus, type 1	Diabetes
response to metformin	diabetes mellitus, type 2	Diabetes
response to metformin in type 2 diabetes (glycemic)	diabetes mellitus, type 2	Diabetes
type 2 diabetes	diabetes mellitus, type 2	Diabetes
type 2 diabetes (dietary heme iron intake interaction)	diabetes mellitus, type 2	Diabetes
type 2 diabetes (females)	diabetes mellitus, type 2	Diabetes
type 2 diabetes (males)	diabetes mellitus, type 2	Diabetes
type 2 diabetes and gout	diabetes mellitus, type 2	Diabetes
type 2 diabetes and other traits	diabetes mellitus, type 2	Diabetes
type 2 diabetes early age of onset	diabetes mellitus, type 2	Diabetes
type 2 diabetes with obesity	diabetes mellitus, type 2	Diabetes
type 2 diabetes without obesity	diabetes mellitus, type 2	Diabetes
type 2 diabetes, combined control dataset	diabetes mellitus, type 2	Diabetes
type 2 diabetes, combined control dataset, gender differentiated	diabetes mellitus, type 2	Diabetes
type 2 diabetes, gender differentiated	diabetes mellitus, type 2	Diabetes
type 2 diabetes, hypertension, coronary artery disease (cad), combined case analysis	diabetes mellitus, type 2	Diabetes
type 2 diabetes, hypertension, coronary artery disease (cad), combined case analysis, gender differentiated	diabetes mellitus, type 2	Diabetes
high platelet reactivity in patients with type 2 diabetes during acetylsalicylic acid (asa) treatment (defined as cepi-ct score of <193 s)	diabetes mellitus, type 2	Diabetes
positivity for znt8a in type 1 diabetes	diabetes mellitus, type 2	Diabetes
type 2 diabetes (young onset) and obesity	diabetes mellitus, type 2	Diabetes
type 2 diabetes and cataracts in patients over 20 years	diabetes mellitus, type 2	Diabetes
type 2 diabetes, end stage renal disease	diabetes mellitus, type 2	Diabetes
diabetes (gestational)	diabetes, gestational	Diabetes
diabetic nephropathy	diabetic nephropathies	Diabetes
type 1 diabetes nephropathy	diabetic nephropathies	Diabetes
type 2 diabetes nephropathy	diabetic nephropathies	Diabetes
diabetic retinopathy	diabetic retinopathy	Diabetes
retinal arteriolar caliber	diabetic retinopathy	Diabetes
diabetic retinopathy in type 2 diabetes mellitus	diabetic retinopathy	Diabetes
diastolic blood pressure (dbp) (mmhg) in children	diastolic pressure	Cardiovascular
diet carbohydrate (%energy) in children	dietary carbohydrates	Metabolic
diet carbohydrate (g/d) in children	dietary carbohydrates	Metabolic
diet fat (%energy) in children	dietary fats	Metabolic
diet protein (%energy) in children	dietary proteins	Metabolic
diet protein (g/d) in children	dietary proteins	Metabolic
dietary macronutrient intake	dietary supplements	Miscellaneous
serum dimethylarginine levels (asymmetric)	dimethylarginine	Cardiovascular
serum dimethylarginine levels (asymmetric/symetric ratio)	dimethylarginine	Cardiovascular
serum dimethylarginine levels (symmetric)	dimethylarginine	Cardiovascular
hla-dqb1*06:02 negative essential hypersomnia	disorders of excessive somnolence	Neurological/behavioral
circulating cell-free dna	dna	Miscellaneous
docetaxel response in lymphoblastoid cell lines	docetaxel	Oncology
docosahexaenoic acid	docosahexaenoic acids	Miscellaneous
urinary free dopamine (nmol/d) in children	dopamine	Neurological/behavioral
urinary free dopamine:creatinine in children	dopamine	Neurological/behavioral
drinking behavior	drinking behavior	Neurological/behavioral
drug-induced liver injury	drug-induced liver injury	Liver & kidney
drug-induced liver injury (amoxicillin-clavulanate)	drug-induced liver injury	Liver & kidney
drug-induced liver injury (flucloxacillin)	drug-induced liver injury	Liver & kidney
liver enzyme levels	drug-induced liver injury	Liver & kidney
liver enzyme levels (alanine transaminase)	drug-induced liver injury	Liver & kidney
liver enzyme levels (alkaline phosphatase)	drug-induced liver injury	Liver & kidney
liver enzyme levels (aspartate transaminase)	drug-induced liver injury	Liver & kidney
liver enzyme levels (gamma-glutamyl transferase)	drug-induced liver injury	Liver & kidney
lumiracoxib-related liver injury	drug-induced liver injury	Liver & kidney
response to acetaminophen (hepatotoxicity)	drug-induced liver injury	Liver & kidney
adverse response to aromatase inhibitors	drug-related side effects and adverse reactions	Miscellaneous
adverse response to carbamapezine	drug-related side effects and adverse reactions	Miscellaneous
adverse response to chemotherapy (neutropenia/leucopenia) (5-fluorouracil)	drug-related side effects and adverse reactions	Miscellaneous
adverse response to chemotherapy (neutropenia/leucopenia) (all anthracycline-based drugs)	drug-related side effects and adverse reactions	Miscellaneous
adverse response to chemotherapy (neutropenia/leucopenia) (all antimetabolite drugs)	drug-related side effects and adverse reactions	Miscellaneous
adverse response to chemotherapy (neutropenia/leucopenia) (all antimicrotubule drugs)	drug-related side effects and adverse reactions	Miscellaneous
adverse response to chemotherapy (neutropenia/leucopenia) (all platinum-based drugs)	drug-related side effects and adverse reactions	Miscellaneous
adverse response to chemotherapy (neutropenia/leucopenia) (all topoisomerase inhibitors)	drug-related side effects and adverse reactions	Miscellaneous
adverse response to chemotherapy (neutropenia/leucopenia) (camptothecin)	drug-related side effects and adverse reactions	Miscellaneous
adverse response to chemotherapy (neutropenia/leucopenia) (carboplatin)	drug-related side effects and adverse reactions	Miscellaneous
adverse response to chemotherapy (neutropenia/leucopenia) (cisplatin)	drug-related side effects and adverse reactions	Miscellaneous
adverse response to chemotherapy (neutropenia/leucopenia) (cyclophosphamide)	drug-related side effects and adverse reactions	Miscellaneous
adverse response to chemotherapy (neutropenia/leucopenia) (docetaxel)	drug-related side effects and adverse reactions	Miscellaneous
adverse response to chemotherapy (neutropenia/leucopenia) (doxorubicin)	drug-related side effects and adverse reactions	Miscellaneous
adverse response to chemotherapy (neutropenia/leucopenia) (epirubicin)	drug-related side effects and adverse reactions	Miscellaneous
adverse response to chemotherapy (neutropenia/leucopenia) (etoposide)	drug-related side effects and adverse reactions	Miscellaneous
adverse response to chemotherapy (neutropenia/leucopenia) (gemcitabine)	drug-related side effects and adverse reactions	Miscellaneous
adverse response to chemotherapy (neutropenia/leucopenia) (paclitaxel + carboplatin)	drug-related side effects and adverse reactions	Miscellaneous
adverse response to chemotherapy (neutropenia/leucopenia) (paclitaxel)	drug-related side effects and adverse reactions	Miscellaneous
adverse response to chemotherapy in breast cancer (alopecia)	drug-related side effects and adverse reactions	Miscellaneous
adverse response to chemotherapy in breast cancer (alopecia) (anti-microtubule)	drug-related side effects and adverse reactions	Miscellaneous
adverse response to chemotherapy in breast cancer (alopecia) (cyclophosphamide+doxorubicin+/-5fu)	drug-related side effects and adverse reactions	Miscellaneous
adverse response to chemotherapy in breast cancer (alopecia) (cyclophosphamide+epirubicin+/-5fu)	drug-related side effects and adverse reactions	Miscellaneous
adverse response to chemotherapy in breast cancer (alopecia) (docetaxel)	drug-related side effects and adverse reactions	Miscellaneous
adverse response to chemotherapy in breast cancer (alopecia) (paclitaxel)	drug-related side effects and adverse reactions	Miscellaneous
adverse response to lamotrigine and phenytoin	drug-related side effects and adverse reactions	Miscellaneous
adverse response to radiation therapy	drug-related side effects and adverse reactions	Miscellaneous
carbamazepine adrs	drug-related side effects and adverse reactions	Miscellaneous
cerivastatin-associated rhabdomyolysis	drug-related side effects and adverse reactions	Miscellaneous
drug-induced torsades de pointes	drug-related side effects and adverse reactions	Miscellaneous
grade 3 nevirapine-induced rash in hiv-1 patients	drug-related side effects and adverse reactions	Miscellaneous
musculoskeletal adverse events (ms-aes) in women receiving ai adjuvant therapy for early breast cancer	drug-related side effects and adverse reactions	Miscellaneous
nevirapine-induced rash	drug-related side effects and adverse reactions	Miscellaneous
nevirapine-induced rash in hiv-1 patients	drug-related side effects and adverse reactions	Miscellaneous
paclitaxel-induced neuropathy	drug-related side effects and adverse reactions	Miscellaneous
vaccine-related adverse events	drug-related side effects and adverse reactions	Miscellaneous
duffy system fya antigen	duffy blood-group system	Blood
duodenal ulcer	duodenal ulcer	Digestive system
dupuytren's disease	dupuytren contracture	Musculoskeletal
abnormal involuntary movement scale	dyskinesias	Neurological/behavioral
tardive dyskinesia	dyskinesias	Neurological/behavioral
tardive dyskinesia severity in schizophrenia treatment	dyskinesias	Neurological/behavioral
reading disability and language impairment	dyslexia	Neurological/behavioral
speech perception in dyslexia	dyslexia	Neurological/behavioral
lipid levels	dyslipidemias	Cardiovascular
lipid levels in hepatitis c treatment	dyslipidemias	Cardiovascular
lipid metabolism phenotypes	dyslipidemias	Cardiovascular
lipid traits	dyslipidemias	Cardiovascular
lipoproteins	dyslipidemias	Cardiovascular
polyunsaturated fatty acid levels, in plasma	dyslipidemias	Cardiovascular
lipoprotein-associated phospholipase a2 activity (lp-pla2)	dyslipidemias	Cardiovascular
lipoprotein-associated phospholipase a2 mass (lp-pla2)	dyslipidemias	Cardiovascular
musician's dystonia	dystonia	Neurological/behavioral
dinner intake (kcal) in children	energy intake	Neurological/behavioral	eating
dinner intake, adj eer (kcal) in children	energy intake	Neurological/behavioral	eating
macronutrient intake: protein	energy intake	Neurological/behavioral	eating
eating disorders	eating disorders	Neurological/behavioral
eating disorders (purging via substances)	eating disorders	Neurological/behavioral
rosiglitazone-induced edema in the treatment of type 2 diabetes	edema	Inflammation
college completion	education	Neurological/behavioral
years of education	education	Neurological/behavioral
efavirenz pharmacokinetics (log-transformed trough efavirenz concentration)	efavirenz	Miscellaneous
eicosapentanoic acid	eicosapentaenoic acid	Cardiovascular
electrocardiographic conduction measures	electrocardiography	Cardiovascular
electrocardiographic traits	electrocardiography	Cardiovascular
alpha power determined by eeg	electroencephalography	Cardiovascular
electroencephalographic traits in alcoholism	electroencephalography	Cardiovascular
theta power determined by eeg	electroencephalography	Cardiovascular
serum chloride	electrolytes	Blood
podoconiosis	elephantiasis	Infection
emphysema-related traits	emphysema	Liver & kidney
self employment (entrepreneurship)	employment	Neurological/behavioral
self employment (entrepreneurship) in females	employment	Neurological/behavioral
self employment (entrepreneurship) in males	employment	Neurological/behavioral
endometrial cancer	endometrial neoplasms	Oncology
endometriosis	endometriosis	Urogenital
endometriosis (stage iii or iv disease)	endometriosis	Urogenital
percentage of total caloric intake from macronutrients (carbohydrates)	energy intake	Neurological/behavioral
percentage of total caloric intake from macronutrients (fat)	energy intake	Neurological/behavioral
percentage of total caloric intake from macronutrients (protein)	energy intake	Neurological/behavioral
bike energy expenditure (kcal/min) in children	energy metabolism	Metabolic
entorhinal cortical thickness	entorhinal cortex	Neurological/behavioral
pediatric eosinophilic esophagitis	eosinophilic esophagitis	Autoimmune
eosinophil counts	eosinophils	Blood
partial epilepsies	epilepsies, partial	Neurological/behavioral
partial epilepsy	epilepsies, partial	Neurological/behavioral
epilepsy	epilepsy	Neurological/behavioral
epilepsy (generalized)	epilepsy	Neurological/behavioral
epilepsy (remission after treatment)	epilepsy	Neurological/behavioral
mesial temporal lobe epilepsy with hippocampal sclerosis	epilepsy	Neurological/behavioral
urinary free epinephrine (nmol/d) in children	epinephrine	Neurological/behavioral
epstein-barr virus immune response (ebna-1)	epstein-barr virus infections	Infection
erectile dysfunction	erectile dysfunction	Urogenital
erectile dysfunction after radiotherapy for prostate cancer	erectile dysfunction	Urogenital
erectile dysfunction and prostate cancer treatment	erectile dysfunction	Urogenital
mean corpuscular hemoglobin	erythrocyte indices	Blood
mean corpuscular hemoglobin (mch)	erythrocyte indices	Blood
mean corpuscular hemoglobin (mch) (pg)	erythrocyte indices	Blood
mean corpuscular hemoglobin concentration	erythrocyte indices	Blood
mean corpuscular hemoglobin concentration (mchc)	erythrocyte indices	Blood
mean corpuscular hemoglobin concentration (mchc) (g/dl)	erythrocyte indices	Blood
mean corpuscular volume	erythrocyte indices	Blood
mean corpuscular volume (mcv)	erythrocyte indices	Blood
erythrocyte counts	erythrocytes	Blood
other erythrocyte phenotypes	erythrocytes, abnormal	Blood
e-selectin levels	e-selectin	Inflammation
soluble e-selectin levels	e-selectin	Inflammation
soluble p-selectin	e-selectin	Inflammation
esophageal adenocarcinoma	esophageal neoplasms	Oncology
esophageal cancer	esophageal neoplasms	Oncology
esophageal cancer (alcohol interaction)	esophageal neoplasms	Oncology
esophageal cancer (squamous cell)	esophageal neoplasms	Oncology
esophageal cancer and gastric cancer	esophageal neoplasms	Oncology
esophageal squamous-cell carcinoma in drinkers (esophageal cancer)	esophageal squamous cell carcinoma	Oncology
esophageal squamous-cell carcinoma in nonsmokers (esophageal cancer)	esophageal squamous cell carcinoma	Oncology
esophageal squamous-cell carcinoma in smokers (esophageal cancer)	esophageal squamous cell carcinoma	Oncology
esophageal squamous-cell carcinoma in smokers and drinkers (esophageal cancer)	esophageal squamous cell carcinoma	Oncology
esophageal squamous cell cancer (length of survival)	esophageal squamous cell carcinoma	Oncology
esophageal squamous cell carcinoma (esophageal cancer)	esophageal squamous cell carcinoma	Oncology
eosinophilic esophagitis (pediatric)	esophagitis	Digestive system
essential tremor	essential tremor	Neurological/behavioral
estradiol levels	estradiol	Endocrine
estradiol plasma levels (breast cancer)	estradiol	Endocrine
fasting serum estradiol (pg/ml) in children	estradiol	Endocrine
light activity (%awake time) by accelerometry in children	exercise	Neurological/behavioral	accelerometry	Accelerometry is just a measurement method, not the biological condition being targeted
light activity (min/d) by accelerometry in children	exercise	Neurological/behavioral	accelerometry
moderate activity (%awake time) by accelerometry in children	exercise	Neurological/behavioral	accelerometry
vigorous activity (%awake time) by accelerometry in children	exercise	Neurological/behavioral	accelerometry
vigorous activity (min/d) by accelerometry in children	exercise	Neurological/behavioral	accelerometry
exercise treadmill test traits	exercise test	Cardiovascular
exfoliation glaucoma	exfoliation syndrome	Skin & connective tissue
glaucoma (exfoliation)	exfoliation syndrome	Skin & connective tissue
extraversion among centenarians	extraversion (psychology)	Neurological/behavioral
eye color	eye color	Eye
eye color - hue-saturation 1st principal component	eye color	Eye
eye color (blue versus brown)	eye color	Eye
eye color (blue versus green)	eye color	Eye
eye color (saturation)	eye color	Eye
eye color traits	eye color	Eye
presence of peripupillary pigmented ring	eye color	Eye
fviii activity	f8 protein, human	Blood
factor xiii activity	f8 protein, human	Blood
facial morphology	facial asymmetry	Miscellaneous
factor vii	factor vii	Blood
factor xii antigen	factor vii	Blood
factor xiii a subunit	factor vii	Blood
fvii	factor vii clotting antigen	Blood
fvii in plasma	factor vii clotting antigen	Blood
fvii levels	factor vii clotting antigen	Blood
factor vii clotting activity	factor vii clotting antigen	Blood
factor xiii antigen	factor xiii	Blood	factor viii
factor xiii b subunit	factor xiii	Blood	factor viii
job-related exhaustion	fatigue	Miscellaneous
chronic fatigue syndrome	fatigue syndrome, chronic	Infection
macronutrient intake: fat	energy intake	Neurological/behavioral
macronutrient intake: fats	energy intake	Neurological/behavioral
fat oxidation (%npee, nonprotein energy expenditure) in children	fatty acid oxidation complex	Metabolic
serum adipocyte fatty acid-binding protein levels	fatty acid-binding proteins	Cardiovascular
serum adipocyte fatty acid-binding protein levels in non-diabetics	fatty acid-binding proteins	Cardiovascular
fasting serum nonesterified fatty acids nefa (mmol/l) in children	fatty acids, nonesterified	Metabolic
non-alcoholic fatty liver disease	fatty liver	Liver & kidney
non-alcoholic fatty liver disease histology (ast)	fatty liver	Liver & kidney
non-alcoholic fatty liver disease histology (lobular)	fatty liver	Liver & kidney
non-alcoholic fatty liver disease histology (other)	fatty liver	Liver & kidney
nonalcoholic fatty liver disease	fatty liver	Liver & kidney
nonalcoholic fatty liver disease (degree of fibrosis)	fatty liver	Liver & kidney
fatty liver	fatty liver	Liver & kidney
fear (arbq) in children	fear	Neurological/behavioral
14-item case/control for disordered eating behaviors	feeding behavior	Neurological/behavioral
response to fenofibrate	fenofibrate	Cardiovascular
adult fetal hemoblogbin levels (hbf) by f cell levels	fetal hemoglobin	Blood
f-cell distribution	fetal hemoglobin	Blood
fetal hemoglobin (hbf)	fetal hemoglobin	Blood
fetal hemoglobin levels	fetal hemoglobin	Blood
plasma alpha fetoprotein (afp) levels	fetal proteins	Blood
d-dimer levels	fibrin fibrinogen degradation products	Blood
plasma fibrin d-dimer levels	fibrin fibrinogen degradation products	Blood
fibrinogen	fibrinogen	Blood
il-6, c-reactive protein (crp), and fibrinogen	fibrinogen	Blood
plasma fibrinogen	fibrinogen	Blood
digit length ratio	fingers	Miscellaneous
second to fourth digit length ratio	fingers	Miscellaneous
left hand digit ratio (length of index:ring fingers)	fingers	Miscellaneous
fasting plasma folate (nmol/l) in children	folic acid	Metabolic
folate pathway vitamin levels	folic acid deficiency	Metabolic
follicle stimulating hormone	follicle stimulating hormone	Endocrine
follicule stimulating hormone	follicle stimulating hormone	Endocrine
frontotemporal lobar degeneration with tdp-43 inclusions, in brain	frontotemporal lobar degeneration	Neurological/behavioral
fuchs's corneal dystrophy	fuchs' endothelial dystrophy	Eye
handedness	functional laterality	Neurological/behavioral
handedness in dyslexia	functional laterality	Neurological/behavioral
circulating galectin-3 levels	galectin 3	Blood
gallbladder disease	gallbladder diseases	Liver & kidney
gallstone disease	gallstones	Digestive system
gallstones	gallstones	Digestive system
gambling	gambling	Neurological/behavioral
gamma-glutamyl transferase (ggt)	gamma-glutamyltransferase	Liver & kidney
gamma-glutamyl transferase (ggt) in serum	gamma-glutamyltransferase	Liver & kidney
gamma gluatamyl transferase levels	gamma-glutamyltransferase	Liver & kidney
gamma gluatamyl transferase levels (interaction with age)	gamma-glutamyltransferase	Liver & kidney
gamma glutamyl transpeptidase	gamma-glutamyltransferase	Liver & kidney
gaucher disease severity	gaucher disease	Metabolic
bone disease severity in n370s homozygous gaucher disease	gaucher disease	Metabolic
gender	sex	Urogenital	gender identity
gestational age (wk) in children	gestational age	Urogenital
fasting plasma ghrelin (pg/100 ul) in children	ghrelin	Metabolic
central corneal thickness	glaucoma	Eye
glaucoma	glaucoma	Eye
glaucoma-related traits	glaucoma	Eye
vertical cup-disc ratio	glaucoma	Eye
central corneal thickness in patients with an iop <= 21mmhg and no history of iop>= 21mmhg	glaucoma	Eye
glaucoma (primary open-angle)	glaucoma, open-angle	Eye
glioblastoma	glioblastoma	Oncology
glioma (high-grade)	glioblastoma	Oncology
survival in glioblastoma following treatment	glioblastoma	Oncology
glioma	glioma	Oncology
albumin/globulin ratio	globulins	Blood
globulins	globulins	Blood
glomerular filtration rate	glomerular filtration rate	Liver & kidney
glomerular filtration rate (egfr)	glomerular filtration rate	Liver & kidney
iga nephropathy	glomerulonephritis, iga	Liver & kidney
nephropathy (idiopathic membranous)	glomerulonephritis, membranous	Liver & kidney
glomerulosclerosis	glomerulosclerosis, focal segmental	Liver & kidney
2 hour glucose	glucose	Diabetes
fasting serum glucose (mg/dl) in children	glucose	Diabetes
blood glucose - glucose tolerance test	glucose intolerance	Diabetes
blood glucose in serum	glucose intolerance	Diabetes
mean fasting blood glucose	glucose intolerance	Diabetes
fasting blood glucose	glucose metabolism disorders	Diabetes
fasting glucose-related traits	glucose metabolism disorders	Diabetes
fasting glucose-related traits (interaction with bmi)	glucose metabolism disorders	Diabetes
fasting plasma glucose	glucose metabolism disorders	Diabetes
glucose levels	glucose metabolism disorders	Diabetes
two-hour glucose challenge	glucose tolerance test	Diabetes
tetra-antennary glycans	glycans	Miscellaneous
tetra-antennary glycans in women	glycans	Miscellaneous
gender differences in serum glycine	glycine	Cardiovascular
serum glycine (females)	glycine	Cardiovascular
serum glycine (males)	glycine	Cardiovascular
glycan peak 1	glycosylation	Miscellaneous
glycan peak 1 in men	glycosylation	Miscellaneous
glycan peak 1 in women	glycosylation	Miscellaneous
glycan peak 10	glycosylation	Miscellaneous
glycan peak 10 in women	glycosylation	Miscellaneous
glycan peak 13	glycosylation	Miscellaneous
glycan peak 14	glycosylation	Miscellaneous
glycan peak 14 in men	glycosylation	Miscellaneous
glycan peak 14 in women	glycosylation	Miscellaneous
glycan peak 15	glycosylation	Miscellaneous
testicular dysgenesis syndrome	gonadal dysgenesis	Urogenital
bout onset multiple sclerosis versus primary progressive multiple sclerosis	gout	Metabolic
gout	gout	Metabolic
serum urate	gout	Metabolic
serum urea	gout	Metabolic
serum uric acid levels	gout	Metabolic
urate (in serum), gout	gout	Metabolic
gpr22 expression levels in lymphoblasts	gpr22 protein, human	Miscellaneous
grave's disease	graves disease	Endocrine
graves' disease	graves disease	Endocrine
progranulin levels	grn protein, human	Miscellaneous
black vs. blond hair color	hair diseases	Skin & connective tissue
black vs. red hair color	hair diseases	Skin & connective tissue
blond vs. brown hair color	hair diseases	Skin & connective tissue
hair color	hair diseases	Skin & connective tissue
hair color (blond versus brown)	hair diseases	Skin & connective tissue
hair color (red)	hair diseases	Skin & connective tissue
hair morphology	hair diseases	Skin & connective tissue
red vs non-red hair color	hair diseases	Skin & connective tissue
non-red hair color	hair diseases	Skin & connective tissue
haptoglobin levels	haptoglobins	Blood
head circumference	head	Musculoskeletal
head circumference (cm) in children	head	Musculoskeletal
infant head circumference	head	Musculoskeletal
newborn head circumference	head	Musculoskeletal
upper aerodigestive tract cancers	head and neck neoplasms	Oncology
self-rated health	health	Miscellaneous
health and aging, cvd and cancer age of onset	hearing	Miscellaneous
hearing at 125hz	hearing	Miscellaneous
hearing at 1khz	hearing	Miscellaneous
hearing at 250hz	hearing	Miscellaneous
hearing at 2khz	hearing	Miscellaneous
hearing at 4khz	hearing	Miscellaneous
hearing at 500hz	hearing	Miscellaneous
hearing at 8khz	hearing	Miscellaneous
hearing function	hearing	Miscellaneous
hearing impairment	hearing	Miscellaneous
pc1 (overall hearing ability)	hearing	Miscellaneous
pure-tone audiometry	hearing	Miscellaneous
pure tone average (0.25,0.5,1.0 khz)	hearing	Miscellaneous
pure tone average (0.5,1.0,2.0 khz)	hearing	Miscellaneous
pure tone average (4.0,8.0 khz)	hearing	Miscellaneous
quantitative broadband ultrasound attentuation of the calcaneus	hearing	Miscellaneous
congenital heart disease	heart defects, congenital	Cardiovascular
congenital heart malformation	heart defects, congenital	Cardiovascular
cardiac structure and function	heart diseases	Cardiovascular
heart failure	heart failure	Cardiovascular
heart failure (incident risk)	heart failure	Cardiovascular
mortality among individuals with incident heart failure	heart failure	Cardiovascular
mortality in heart failure	heart failure	Cardiovascular
heart rate	heart rate	Cardiovascular
heart rate variability - lf/hf - low frequency/high frequency power	heart rate	Cardiovascular
heart rate variability - sdnn - standard deviation of normal rr intervals	heart rate	Cardiovascular
heart rate variability - tp - total power	heart rate	Cardiovascular
heart rate variability traits	heart rate	Cardiovascular
post-exercise 3 minute recovery heart rate	heart rate	Cardiovascular
resting heart rate	heart rate	Cardiovascular
stage 2 exercise heart rate	heart rate	Cardiovascular
heart rate (with additional exclusion of mi, hf, afib, heart block, heart rate altering medications, extremes of hr)	heart rate	Cardiovascular
heart rate in non-diabetics (t2d)	heart rate	Cardiovascular
heart rate in non-diabetics (t2d) (with additional exclusion of mi, hf, afib, heart block, heart rate altering medications, extremes of hr)	heart rate	Cardiovascular
heart rate in non-hypertensives	heart rate	Cardiovascular
heart rate in non-hypertensives (with additional exclusion of mi, hf, afib, heart block, heart rate altering medications, extremes of hr)	heart rate	Cardiovascular
heart rate in non-obese, non-cancer and non-kidney stone individuals	heart rate	Cardiovascular
heart rate in non-obese, non-cancer and non-kidney stone individuals (with additional exclusion of mi, hf, afib, heart block, heart rate altering medications, extremes of hr)	heart rate	Cardiovascular
heart rate with age>12	heart rate	Cardiovascular
heart rate with age>12 (with additional exclusion of mi, hf, afib, heart block, heart rate altering medications, extremes of hr)	heart rate	Cardiovascular
maximum heart rate during treadmill fitness test (beats/min) in children	heart rate	Cardiovascular
atrial septal defect	heart septal defects, atrial	Cardiovascular
helicobacter pylori seroprevalence	helicobacter	Infection
helicobacter pylori serologic status	helicobacter pylori	Infection
hematocrit	hematocrit	Blood
hematocrit (hct)	hematocrit	Blood
hematological parameters	hematologic agents	Blood
hematological and biochemical traits	hematologic diseases	Blood
hematology traits	hematologic diseases	Blood
glycated hemoglobin (hba1c)	hemoglobin a, glycosylated	Blood
glycated hemoglobin levels	hemoglobin a, glycosylated	Blood
glycosylated haemoglobin levels	hemoglobin a, glycosylated	Blood
hba2 levels	hemoglobin a2	Blood
hemoglobin a2 (hba2)	hemoglobin a2	Blood
adjusted glycated hemoglobin (hba1c)	hemoglobins	Blood
hemoglobin	hemoglobins	Blood
hemoglobin (hb)	hemoglobins	Blood
hemoglobin (hb) (g/dl)	hemoglobins	Blood
hemoglobin concentration	hemoglobins	Blood
fetal hemoglobin	hemoglobins	Blood
hemostatic factors and hematological phenotypes	hemostatic disorders	Cardiovascular
hepatitis b	hepatitis b	Infection
liver disease in chronic hepatitis b virus infection	hepatitis b	Infection
chronic hepatitis b infection	hepatitis b, chronic	Infection
hepatitis b (viral clearance)	hepatitis b, chronic	Infection
hepatitis b vaccine response	hepatitis b, chronic	Infection
anti-hepatitis c virus treatment response (null virologic responder to pegylated interferon-alpha and ribavarin therapy)	hepatitis c	Infection
hepatitis c induced liver cirrhosis	hepatitis c	Infection
response to hepatitis c treatment	hepatitis c	Infection
response to type i interferon treatment of chronic hepatitis c virus infection	hepatitis c	Infection
response to protease inhibitor treatment in hepatitis c (bilirubin toxicity)	hepatitis c	Infection
chronic hepatitis c infection	hepatitis c, chronic	Infection
hepatitis c induced liver fibrosis	hepatitis c, chronic	Infection
hepcidin levels	hepcidins	Blood
brain mri, hippocampal volume	hippocampus	Neurological/behavioral
hippocampal atrophy	hippocampus	Neurological/behavioral
hippocampal volume	hippocampus	Neurological/behavioral
hippocampal volume in schizophrenia	hippocampus	Neurological/behavioral
hippocampal volume, total cerebral volume, white matter hyperintensities in alzheimer's disease patients	hippocampus	Neurological/behavioral
hirschsprung's disease	hirschsprung disease	Digestive system
hirschsprung`s disease	hirschsprung disease	Digestive system
long-term nonprogression to aids without necessary control of the viral load	hiv	Infection
hiv-1 control	hiv infections	Infection
hiv-1 control (viral load at set point)	hiv infections	Infection
hiv-1 disease progression (time to aids-related death)	hiv infections	Infection
hiv-1 disease progression (time to aids diagnosis)	hiv infections	Infection
hiv-1 disease progression (time to progression)	hiv infections	Infection
hiv-1 progression	hiv infections	Infection
hiv-1 replication	hiv infections	Infection
hiv-1 susceptibility	hiv infections	Infection
hiv-1 viral setpoint	hiv infections	Infection
hiv(mother-to-child transmission)	hiv infections	Infection
hpv seropositivity	hiv seropositivity	Infection
hpv seropositivity in cancer	hiv seropositivity	Infection
hpv31 seropositivity in cancer	hiv seropositivity	Infection
hpv8 seropositivity in cancer	hiv seropositivity	Infection
b cell non-hodgkin lymphoma	hodgkin disease	Oncology
hodgkin's lymphoma	hodgkin disease	Oncology
hodgkin`s lymphoma	hodgkin disease	Oncology
nodular sclerosis hodgkin lymphoma	hodgkin disease	Oncology
adolescent/young adult nodular sclerosis hodgkin lymphoma	hodgkin disease, lymphoma	Oncology
homoarginine levels	homoarginine	Blood
circulating homocysteine concentration (?mol/l)	homocysteine	Cardiovascular
homocysteine levels	homocysteine	Cardiovascular
homocysteine levels, in plasma	homocysteine	Cardiovascular
fasting plasma total homocysteine (umol/l) in children	homocysteine	Cardiovascular
homovanillic acid (hva) in cerebrospinal fluid (csf)	homovanillic acid	Neurological/behavioral
hormone measurements	hormones	Endocrine
huntington's disease	huntington disease	Neurological/behavioral
thiazide-induced adverse metabolic effects in hypertensive patients	hydrochlorothiazide	Cardiovascular
cortisol secretion, in saliva	hydrocortisone	Endocrine
fasting cortisol (ng/ml) in children	hydrocortisone	Endocrine
5-hydroxyindoleacetic acid (hiaa)	hydroxyindoleacetic acid	Neurological/behavioral
glycemic traits	hyperglycemia	Diabetes
glycemic traits (pregnancy)	hyperglycemia	Diabetes
igm levels	hyper-igm immunodeficiency syndrome	Blood
potassium levels	hyperkalemia	Blood
allergic sensitization	hypersensitivity	Inflammation
asparaginase hypersensitivity in acute lymphoblastic leukemia	hypersensitivity	Inflammation
asparaginase sensitivity in cell lines	hypersensitivity	Inflammation
atopic sensitization in skin allergy test	hypersensitivity	Inflammation
atopy	hypersensitivity	Inflammation
bleomycin sensitivity	hypersensitivity	Inflammation
capecitabine sensitivity	hypersensitivity	Inflammation
self-reported allergy	hypersensitivity	Inflammation
total serum ige	hypersensitivity	Inflammation
total serum ige (ln)	hypersensitivity	Inflammation
maximum respiratory quotient during treadmill fitness test (rqmax) in children	hypersensitivity	Inflammation
respiratory quotient during basal metabolic rate measurement (bmr rq) in children	hypersensitivity	Inflammation
sleep respiratory quotient (rq) in children	hypersensitivity	Inflammation
total energy expenditure respiratory quotient (rq) in children	hypersensitivity	Inflammation
ige grass sensitization	hypersensitivity, immediate	Autoimmune
allergic rhinitis	hypersensitivity, rhinitis	Respiratory
change in systolic blood pressure (sbp) after acute salt load in hypertensive patients	hypertension	Cardiovascular
diastolic blood pressure	hypertension	Cardiovascular
diastolic blood pressure (alcohol consumption interaction)	hypertension	Cardiovascular
diastolic blood pressure (daytime mean 24-hour)	hypertension	Cardiovascular
diastolic blood pressure (dbp)	hypertension	Cardiovascular
diastolic blood pressure (nighttime mean 24-hour)	hypertension	Cardiovascular
diastolic/systolic blood pressure	hypertension	Cardiovascular
essential hypertension	hypertension	Cardiovascular
hypertension	hypertension	Cardiovascular
hypertension (essential hypertension)	hypertension	Cardiovascular
hypertension (young onset)	hypertension	Cardiovascular
hypertension risk in short sleep duration	hypertension	Cardiovascular
hypertension, combined control dataset	hypertension	Cardiovascular
hypertension, combined control dataset, gender differentiated	hypertension	Cardiovascular
hypertension, early age of onset	hypertension	Cardiovascular
hypertension, gender differentiated	hypertension	Cardiovascular
hypertension, salt-sensitive	hypertension	Cardiovascular
mean arterial pressure	hypertension	Cardiovascular
mean arterial pressure (alcohol consumption interaction)	hypertension	Cardiovascular
post-exercise 3 minute recovery systolic blood pressure (sbp)	hypertension	Cardiovascular
pulse pressure	hypertension	Cardiovascular
pulse pressure (alcohol consumption interaction)	hypertension	Cardiovascular
response to angiotensin ii receptor blocker therapy	hypertension	Cardiovascular
response to angiotensin ii receptor blocker therapy (opposite direction w/ diuretic therapy)	hypertension	Cardiovascular
response to diuretic therapy	hypertension	Cardiovascular
response to diuretic therapy in hypertension	hypertension	Cardiovascular
hypertension (early onset hypertension)	hypertension	Cardiovascular
hypertension in males	hypertension	Cardiovascular
hypertension in premenopausal women with short sleep duration	hypertension	Cardiovascular
hypertension in women with short sleep duration	hypertension	Cardiovascular
pulmonary arterial hypertension (without bmpr2 mutations)	hypertension, pulmonary	Respiratory
hypertriglyceridemia	hypertriglyceridemia	Cardiovascular
left ventricular diastolic dimensions (lv diastolic dimensions)	hypertrophy, left ventricular	Cardiovascular
left ventricular fractional shortening (lv fractional shortening)	hypertrophy, left ventricular	Cardiovascular
left ventricular hypertrophy	hypertrophy, left ventricular	Cardiovascular
left ventricular hypertrophy (lvh) assessed by electrocardiogram (ecg)	hypertrophy, left ventricular	Cardiovascular
left ventricular mass	hypertrophy, left ventricular	Cardiovascular
left ventricular mass (lv mass)	hypertrophy, left ventricular	Cardiovascular
left ventricular systolic dimensions (lv systolic dimensions)	hypertrophy, left ventricular	Cardiovascular
left ventricular wall thickness (lv wall thickness)	hypertrophy, left ventricular	Cardiovascular
urate levels	hyperuricemia	Metabolic
serum calcium	hypocalcemia	Metabolic
serum lactate dehydrogenase	hypoglycemia	Metabolic
thyrotoxic hypokalemic periodic paralysis	hypokalemic periodic paralysis	Musculoskeletal
sodium levels	hyponatremia	Metabolic
hypospadias	hypospadias	Urogenital
orthostatic hypotension	hypotension, orthostatic	Cardiovascular
hypothyroidism	hypothyroidism	Endocrine
immunoglobulin a	iga deficiency	Blood
igg levels	igg deficiency	Blood
multiple complex diseases	immune complex diseases	Autoimmune
iga levels	immunoglobulin a	Autoimmune
ige levels	immunoglobulin e	Autoimmune
ige levels in asthmatics	immunoglobulin e	Autoimmune
ige levels in asthmatics (d.f. specific)	immunoglobulin e	Autoimmune
ige levels in asthmatics (d.p. specific)	immunoglobulin e	Autoimmune
increased specific ige levels	immunoglobulin e	Autoimmune
igg glycosylation	immunoglobulin g	Autoimmune
serum igm	immunoglobulin m	Autoimmune
immunoglobulin gamma (igg) index in multiple sclerosis	immunoglobulins	Autoimmune
cd4 count <400 in hiv-1 infection	infection	Infection
cd4:cd8 lymphocyte ratio	infection	Infection
ovarian reserve	infertility, female	Urogenital
ovarian response to fsh stimulation in ivf	infertility, female	Urogenital
premature ovarian failure	infertility, female	Urogenital
male fertility	infertility, male	Urogenital
male infertility	infertility, male	Urogenital
inflammation	inflammation	Autoimmune
inflammatory biomarkers	inflammation	Autoimmune
inflammatory bowel disease	inflammatory bowel diseases	Autoimmune
inflammatory bowel disease (early onset)	inflammatory bowel diseases	Autoimmune
response to anti-tnf alpha therapy in inflammatory bowel disease	inflammatory bowel diseases	Autoimmune
2 hour insulin	insulin	Diabetes
fasting serum insulin (uu/ml) in children	insulin	Diabetes
glp-1-stimulated insulin secretion during hyperglycemic clamps	insulin	Diabetes
glp-1-stimulated insulin secretion during hyperglycemic clamps in nondiabetics	insulin	Diabetes
insulin processing and secretion	insulin	Diabetes
2 hour insulin sensitivity index	insulin resistance	Diabetes
fasting insulin	insulin resistance	Diabetes
fasting insulin-related traits	insulin resistance	Diabetes
fasting insulin-related traits (interaction with bmi)	insulin resistance	Diabetes
fasting insulin (interaction)	insulin resistance	Diabetes
fasting proinsulin levels in non-diabetics	insulin resistance	Diabetes
fasting proinsulin levels non-diabetics (women)	insulin resistance	Diabetes
homa-b	insulin resistance	Diabetes
homa-ir	insulin resistance	Diabetes
homeostasis model assessment of beta-cell function (interaction)	insulin resistance	Diabetes
homeostasis model assessment of insulin resistance (interaction)	insulin resistance	Diabetes
insulin-related traits	insulin resistance	Diabetes
insulin resistance	insulin resistance	Diabetes
insulin resistance/response	insulin resistance	Diabetes
insulin response	insulin resistance	Diabetes
insulinogenic index	insulin resistance	Diabetes
homa-ir in children	insulin resistance	Diabetes
fasting serum quantitative insulin sensitivity check index (quickl) in children	insulin resistance	Diabetes
fasting serum igfbp-1 (ng/ml) in children	insulin-like growth factor binding protein 1	Diabetes
fasting serum igfbp-3 (ng/ml) in children	insulin-like growth factor binding protein 3	Diabetes
fasting serum igf-1 free (ng/ml) in children	insulin-like growth factor i	Diabetes
crystallized intelligence (combination of multiple tests)	intelligence	Neurological/behavioral
fluid intelligence (combination of multiple tests)	intelligence	Neurological/behavioral
intelligence	intelligence	Neurological/behavioral
intelligence (childhood)	intelligence	Neurological/behavioral
mathematical ability	intelligence	Neurological/behavioral
mathematical ability in children with dyslexia	intelligence	Neurological/behavioral
non-word repetition	intelligence	Neurological/behavioral
reading and spelling	intelligence	Neurological/behavioral
word reading	intelligence	Neurological/behavioral
plasma soluble intercellular adhesion molecule 1 (icam-1) (females)	intercellular adhesion molecule-1	Miscellaneous
soluble icam-1	intercellular adhesion molecule-1	Miscellaneous
soluble intercellular adhesion molecule 1 (icam-1)	intercellular adhesion molecule-1	Miscellaneous
soluble intercellular adhesion molecule 1 (icam-1) in current smokers	intercellular adhesion molecule-1	Miscellaneous
il-1ra secretion from dendritic cells after mycobacterium tuberculocosis treatment	interleukin 1 receptor antagonist protein	Infection
il-15 secretion from dendritic cells after mycobacterium tuberculocosis treatment	interleukin-15	Infection
interleukin-18 levels	interleukin-18	Miscellaneous
interleukin levels (il10, il1ra, il6), in plasma	interleukin-18	Miscellaneous
circulating interleukin-6 (il-6)	interleukin-6	Miscellaneous
circulating soluble interleukin-6 (sil-6)	interleukin-6	Miscellaneous
fasting serum interleukin-6 (il-6) (pg/ml) in children	interleukin-6	Miscellaneous
interleukin-6 (il-6) levels	interleukin-6	Miscellaneous
disc degeneration (lumbar)	intervertebral disc degeneration	Musculoskeletal
intracranial aneurysm	intracranial aneurysm	Cardiovascular
intracranial volume	intracranial hypertension	Cardiovascular
beta-trace protein levels	intramolecular oxidoreductases	Miscellaneous
irf1 expression	irf1 protein, human	Miscellaneous
iris characteristics	iris diseases	Eye
iris color	iris diseases	Eye
iris crypt frequency	iris diseases	Eye
iris furrow contractions	iris diseases	Eye
eye c' (transformed iris color score)	iris diseases	Eye
irritible bowel syndrome	irritable bowel syndrome	Digestive system
amylin (pm) in children	islet amyloid polypeptide	Diabetes
urinary isoprostanes/creatinine	isoprostanes	Cardiovascular
kansl1 expression in lymphoblastoid cells	kansl1 protein, human	Miscellaneous
kell system antigen	kell blood-group system	Blood
kidd system jka antigen	kell blood-group system	Blood
keloid	keloid	Skin & connective tissue
keloid disease susceptibility	keloid	Skin & connective tissue
keratoconus	keratoconus	Eye
renal sinus fat	kidney	Liver & kidney
kidney stones	kidney calculi	Liver & kidney
nephropathy	kidney diseases	Liver & kidney
serum creatinine	kidney diseases	Liver & kidney
serum creatinine estimated glomerular filtration rate (egfr)	kidney diseases	Liver & kidney
chronic kidney disease	kidney failure, chronic	Liver & kidney
chronic kidney disease and serum creatinine levels	kidney failure, chronic	Liver & kidney
end-stage renal disease	kidney failure, chronic	Liver & kidney
end-stage renal disease (non-diabetic)	kidney failure, chronic	Liver & kidney
end-stage renal disease in type 1 diabetics	kidney failure, chronic	Liver & kidney
chronic kidney disease in individuals with hypertension	kidney failure, chronic	Liver & kidney
renal transplant outcome	kidney transplantation	Liver & kidney
resistance to kuru in aged women despite likely exposure	kuru	Neurological/behavioral
uterine fibroids	leiomyoma	Oncology
leishmaniasis (visceral)	leishmaniasis, visceral	Infection
leprosy	leprosy	Infection
fasting serum leptin (ng/ml) in children	leptin	Diabetes
leukemia(t-cell recognition in patients)	leukemia	Oncology
age in patients with childhood acute lymphoblastic leukemia relapse	leukemia	Oncology
chronic lymphocytic leukemia	leukemia, lymphocytic, chronic, b-cell	Oncology
chronic lymphocytic leukemia outcome in response to chemotherapy (progression free survival)	leukemia, lymphocytic, chronic, b-cell	Oncology
chronic myeloid leukemia	leukemia, myelogenous, chronic, bcr-abl positive	Oncology
white blood cell (wbc) count (10^9/l), log	leukocyte count	Blood
white blood cell count	leukocyte count	Blood
white blood cell count (wbc)	leukocyte count	Blood
leukocyte counts	leukocytes	Blood
white blood cell types	leukocytes	Blood
leukocyte count in patients with childhood acute lymphoblastic leukemia relapse	leukocytes	Blood
epirubicin-induced leukopenia	leukopenia	Blood
epirubicin-induced leukopenia in breast cancer	leukopenia	Blood
lewis system lea antigen	lewis blood-group system	Blood
dependent (behavior influenced) stressful life events	life change events	Neurological/behavioral
independent stressful life events	life change events	Neurological/behavioral
stressful life events	life change events	Neurological/behavioral
linoleic acid	linoleic acid	Blood
lipoprotein a (lp(a))	lipoprotein(a)	Cardiovascular
lipoprotein a [lp(a)] levels and coronary artery disease	lipoprotein(a)	Cardiovascular
lipoprotein a [lp(a)] levels in plasma	lipoprotein(a)	Cardiovascular
lp (a) levels	lipoprotein(a)	Cardiovascular
plasma lipoprotein a (lp(a))	lipoprotein(a)	Cardiovascular
plasma lipoprotein a (lp(a)) in type 2 diabetes	lipoprotein(a)	Cardiovascular
ldl (oxidized)	lipoproteins, ldl	Cardiovascular
ldl lipoproteins	lipoproteins, ldl	Cardiovascular
primary biliary cirrhosis	liver cirrhosis, biliary	Liver & kidney
alanine aminotransferase (alt)	liver function tests	Liver & kidney
alanine aminotransferase (alt) in serum	liver function tests	Liver & kidney
alanine aminotransferase (alt)/aspartate aminotransferase (ast) (in children)	liver function tests	Liver & kidney
aspartate aminotransferase (ast)/alanine aminotransferase (alt) (in children)	liver function tests	Liver & kidney
antipsychotic-induced qtc interval prolongation	long qt syndrome	Cardiovascular
qrs duration	long qt syndrome	Cardiovascular
qrs duration in tripanosoma cruzi seropositivity	long qt syndrome	Cardiovascular
qrs interval	long qt syndrome	Cardiovascular
qt interval	long qt syndrome	Cardiovascular
qt interval (females)	long qt syndrome	Cardiovascular
qt interval (interaction)	long qt syndrome	Cardiovascular
qt interval in tripanosoma cruzi seropositivity	long qt syndrome	Cardiovascular
response to iloperidone treatment (qt prolongation)	long qt syndrome	Cardiovascular
exceptional longevity	longevity	Aging
longevity	longevity	Aging
longevity (time to mortality)	longevity	Aging
longevity, exceptional	longevity	Aging
acute interstitial lung disease in gefitinib-treated non-small cell lung cancer	lung diseases	Respiratory
pulmonary function	lung diseases	Respiratory
pulmonary function decline	lung diseases	Respiratory
pulmonary function in asthmatics	lung diseases	Respiratory
interstitial lung disease	lung diseases, interstitial	Respiratory
lung adenocarcinoma	lung neoplasms	Oncology
lung cancer	lung neoplasms	Oncology
lung cancer-asbestos exposure interaction	lung neoplasms	Oncology
lung cancer (dna repair capacity)	lung neoplasms	Oncology
malignant mesothelioma	lung neoplasms	Oncology
malignant pleural mesothelioma	lung neoplasms	Oncology
response to platinum-based chemotherapy in small-cell lung cancer	lung neoplasms	Oncology
response to platinum-based chemotherapy in small cell and non-small cell lung cancers	lung neoplasms	Oncology
cancer (lung cancer, non-cardia gastric cancer, or esophageal squamous-cell carcinoma)	lung neoplasms	Oncology
dna repair capacity in cultured peripheral lymphocytes (bpde-damage host-cell reactivation testing) in lung cancer cases and controls	lung neoplasms	Oncology
dna repair capacity in cultured peripheral lymphocytes (bpde-damage host-cell reactivation testing) in lung cancer cases and controls (ever smokers)	lung neoplasms	Oncology
neonatal lupus	lupus erythematosus, systemic	Autoimmune
systemic lupus erythematosus	lupus erythematosus, systemic	Autoimmune
systemic lupus erythematosus (sle)	lupus erythematosus, systemic	Autoimmune
systemic lupus erythematosus (sle) (females)	lupus erythematosus, systemic	Autoimmune
systemic lupus erythematosus and systemic sclerosis	lupus erythematosus, systemic	Autoimmune
systemic lupus erythematosus(serologic and cytokine profiles in serum)	lupus erythematosus, systemic	Autoimmune
lymphocyte counts	lymphocytosis	Blood
lymphocyte levels (cd4)	lymphocytosis	Blood
lymphocyte levels (cd4:cd8)	lymphocytosis	Blood
lymphocyte levels (natural killer cell levels)	lymphocytosis	Blood
lymphoma	lymphoma	Oncology
large b-cell lymphoma	lymphoma, b-cell	Oncology
follicular lymphoma	lymphoma, follicular	Oncology
non-hodgkin lymphoma (follicular lymphoma)	lymphoma, follicular	Oncology
age-related macular degeneration	macular degeneration	Eye
age-related macular degeneration (cnv vs. ga)	macular degeneration	Eye
age-related macular degeneration (extreme sampling)	macular degeneration	Eye
age-related macular degeneration (ga)	macular degeneration	Eye
age-related macular degeneration (smoking status interaction)	macular degeneration	Eye
exudative age-related macular degeneration	macular degeneration	Eye
advanced age-related macular degeneration (choroidal neovascularization) vs. no amd	macular degeneration	Eye
advanced age-related macular degeneration (geographic atrophy)	macular degeneration	Eye
age-related macular degeneration (stage 5 armd)	macular degeneration	Eye
age-related macular degeneration in ever smokers	macular degeneration	Eye
age-related macular degeneration in never smokers	macular degeneration	Eye
advanced age-related macular degeneration	macular degeneration, macular degeneration	Eye
magnesium levels	magnesium	Blood
functional mri	magnetic resonance imaging	Miscellaneous
malaria	malaria	Infection
p. falciparum infection intensity and mild malaria attack (intensity of plasmodial infection)	malaria	Infection
cortical structure	malformations of cortical development	Neurological/behavioral
matrix metalloproteinase levels	matrix metalloproteinase 1	Blood
hair m (melanin index by reflectance spectroscopy)	melanins	Skin & connective tissue
skin m (melanin index by reflectance spectroscopy)	melanins	Skin & connective tissue
cutaneous melanoma (skin cancer)	melanoma	Oncology
melanoma	melanoma	Oncology
melanoma (skin cancer)	melanoma	Oncology
melanoma (skin cancer), at the trunk	melanoma	Oncology
freckles	melanosis	Skin & connective tissue
freckling	melanosis	Skin & connective tissue
skin freckles	melanosis	Skin & connective tissue
n-glycan levels	membrane proteins	Miscellaneous
memory (short-term)	memory	Neurological/behavioral
memory performance	memory	Neurological/behavioral
human episodic memory	memory, episodic	Neurological/behavioral
composite episodic memory score	memory, episodic	Neurological/behavioral
age at menarche	menarche	Aging
age at menarche, age at menopause	menarche	Aging
menarche (age at onset)	menarche	Aging
age at menarche and femoral neck bone buckling ratio	menarche	Aging
age at menarche and femoral neck bone cortical thickness	menarche	Aging
age at menarche and femoral neck bone periosteal diameter	menarche	Aging
meningioma	meningioma	Oncology
meningococcal disease	meningitis, meningococcal	Infection
age at menopause	menopause	Aging
menarche and menopause (age at onset)	menopause	Aging
menopause (age at onset)	menopause	Aging
age at natural menopause	menopause	Aging
menopause with early age of onset (<45 years)	menopause	Aging
calcium intake levels and metabolic syndrome	metabolic syndrome x	Metabolic
metabolic syndrome	metabolic syndrome x	Metabolic
metabolic syndrome (bivariate traits)	metabolic syndrome x	Metabolic
metabolic syndrome phenotype	metabolic syndrome x	Metabolic
metabolic traits	metabolic syndrome x	Metabolic
obesity and blood pressure	metabolic syndrome x	Metabolic
triglycerides-blood pressure (tg-bp)	metabolic syndrome x	Metabolic
metabolic syndrome abdominal adipose expression module	metabolic syndrome x	Metabolic
metabolic syndrome abdominal gluteal expression module	metabolic syndrome x	Metabolic
metabolite levels	metabolomics	Metabolic
methotrexate plasma clearance (24-hour infusion of a 1 g/m2 dose or 4-hour infusion of a 2 g/m2 dose) in children with acute lymphoblastic leukemia (all)	methotrexate	Autoimmune
dna methylation (parent-of-origin)	methylation	Miscellaneous
dna methylation (variation)	methylation	Miscellaneous
mean autosomal methylation rate by principal components	methylation	Miscellaneous
methylation near brrn1 in cerebellum	methylation	Miscellaneous
methylation near c9orf82 in cerebellum	methylation	Miscellaneous
methylation near ccl3l3 in cerebellum	methylation	Miscellaneous
methylation near flj35695 in cerebellum	methylation	Miscellaneous
methylation near gckr in cerebellum	methylation	Miscellaneous
methylation near gucy1a3 in cerebellum	methylation	Miscellaneous
methylation near hla-c in cerebellum	methylation	Miscellaneous
methylation near myoz3 in cerebellum	methylation	Miscellaneous
methylation near necap1 in cerebellum	methylation	Miscellaneous
methylation near pdk3 in cerebellum	methylation	Miscellaneous
methylation near tas2r48 in cerebellum	methylation	Miscellaneous
methylation near tekt1 in cerebellum	methylation	Miscellaneous
methylation near znf300 in cerebellum	methylation	Miscellaneous
migraine	migraine disorders	Neurological/behavioral
migraine - clinic-based	migraine disorders	Neurological/behavioral
migraine with aura	migraine disorders	Neurological/behavioral
migraine without aura	migraine disorders	Neurological/behavioral
cognition, early reading ability	mild cognitive impairment	Neurological/behavioral
cognitive decline	mild cognitive impairment	Neurological/behavioral
cognitive decline (age-related)	mild cognitive impairment	Neurological/behavioral
cognitive function	mild cognitive impairment	Neurological/behavioral
cognitive impairment induced by topiramate	mild cognitive impairment	Neurological/behavioral
cognitive performance	mild cognitive impairment	Neurological/behavioral
cognitive performance, attention and executive function	mild cognitive impairment	Neurological/behavioral
cognitive performance, boston naming test	mild cognitive impairment	Neurological/behavioral
cognitive performance, similarities	mild cognitive impairment	Neurological/behavioral
cognitive performance, verbal memory	mild cognitive impairment	Neurological/behavioral
cognitive performance, visual memory and organization	mild cognitive impairment	Neurological/behavioral
cognitive performance, wide-range achievement test	mild cognitive impairment	Neurological/behavioral
cognitive test performance	mild cognitive impairment	Neurological/behavioral
information processing speed	mild cognitive impairment	Neurological/behavioral
number of words recalled after 5 minutes	mild cognitive impairment	Neurological/behavioral
global cognitive decline	mild cognitive impairment	Neurological/behavioral
mns system n antigen	mnss blood-group system	Blood
mns system s antigen	mnss blood-group system	Blood
monocyte chemoattractant protein-1	monocyte chemoattractant proteins	Miscellaneous
monocyte chemoattractant protein-1 in obese children	monocyte chemoattractant proteins	Miscellaneous
monocyte count	monocytes	Blood
monocyte counts	monocytes	Blood
monocyte early outgrowth colony forming units	monocytes	Blood
urinary concentrations of arsenic metabolites (percentage monomethylarsonic acid)	monomethylarsonic acid	Miscellaneous
major mood disorders	mood disorders	Neurological/behavioral
morbidity-free survival	morbidity	Aging
morbidity-free survival at age 65	morbidity	Aging
exercise (leisure time)	motor activity	Musculoskeletal
physical activity measured during 24-h room calorimetry (counts/d) in children	motor activity	Musculoskeletal
oral cancers (chewing tobacco related)	mouth neoplasms	Oncology
moyamoya disease	moyamoya disease	Cardiovascular
coronary arterial lesions in patients with kawasaki disease	mucocutaneous lymph node syndrome	Autoimmune
kawasaki disease	mucocutaneous lymph node syndrome	Autoimmune
multiple myeloma	multiple myeloma	Oncology
multiple myeloma (hyperdiploidy)	multiple myeloma	Oncology
multiple myeloma (igh translocation)	multiple myeloma	Oncology
multiple sclerosis	multiple sclerosis	Autoimmune
multiple sclerosis--brain glutamate levels	multiple sclerosis	Autoimmune
multiple sclerosis (age of onset)	multiple sclerosis	Autoimmune
multiple sclerosis (brain glutamate levels)	multiple sclerosis	Autoimmune
multiple sclerosis (females)	multiple sclerosis	Autoimmune
multiple sclerosis (ocb status)	multiple sclerosis	Autoimmune
multiple sclerosis (severity)	multiple sclerosis	Autoimmune
multiple sclerosis or amyotrophic lateral sclerosis	multiple sclerosis	Autoimmune
multiple sclerosis risk in hla carriers versus non-carriers	multiple sclerosis	Autoimmune
multiple sclerosis, age of onset	multiple sclerosis	Autoimmune
rate of progression in multiple sclerosis (severity score)	multiple sclerosis	Autoimmune
response to interferon beta in multiple sclerosis	multiple sclerosis	Autoimmune
response to interferon beta therapy	multiple sclerosis	Autoimmune
myasthenia gravis	myasthenia gravis	Neurological/behavioral
myeloproliferative neoplasms	myeloproliferative disorders	Blood
myocardial infarction	myocardial infarction	Cardiovascular
myocardial infarction (early onset)	myocardial infarction	Cardiovascular
myocardial infarction (mi)	myocardial infarction	Cardiovascular
myocardial infarction (mi), sudden cardiac death in st-elevation myocardial infarction with ventricular fibrillation	myocardial infarction	Cardiovascular
time to event (myocardial infarction, heart failure, stroke, dementia, hip fracture, cancer or death)	myocardial infarction	Cardiovascular
high myopia	myopia	Eye
severe statin-induced myopathy	myopia	Eye
age of onset of myopia	myopia	Eye
myopia	myopia	Eye
myopia (pathological)	myopia, degenerative	Eye
myopia (severe)	myopia, degenerative	Eye
myopia (severe myopia)	myopia, degenerative	Eye
skin 1-naphthyl-keratin adduct (1nka) levels in workers exposed to naphthalene	naphthalene	Skin & connective tissue
skin 2-naphthyl-keratin adduct (2nka) levels in workers exposed to naphthalene	naphthalene	Skin & connective tissue
skin total naphthyl-keratin adduct (nka) levels in workers exposed to naphthalene	naphthalene	Skin & connective tissue
narcolepsy	narcolepsy	Neurological/behavioral
narcolepsy (age of onset)	narcolepsy	Neurological/behavioral
narcolepsy (onset before 2009 h1n1 influenza pandemic)	narcolepsy	Neurological/behavioral
narcolepsy with cataplexy	narcolepsy	Neurological/behavioral
nasopharyngeal carcinoma	nasopharyngeal neoplasms	Oncology
urine sodium	natriuresis	Liver & kidney
brain natriuretic peptide (bnp)	natriuretic peptide, brain	Neurological/behavioral
natriuretic peptide levels	natriuretic peptides	Liver & kidney
post-operative nausea and vomiting	nausea	Miscellaneous
multiple cancers (lung cancer, gastric cancer, and squamous cell carcinoma)	neoplasms	Oncology
paclitaxel sensitivity in nci60 cancer cell lines	neoplasms	Oncology
radiation response	neoplasms	Oncology
response to antineoplastic agents	neoplasms	Oncology
response to gemcitabine or arabinosylcytosin in blood cell lines	neoplasms	Oncology
response to mtor inhibitor (everolimus)	neoplasms	Oncology
response to mtor inhibitor (rapamycin)	neoplasms	Oncology
response to platinum-based agents	neoplasms	Oncology
response to statins (simvastatin, lovastatin) in nci60 cancer cell lines	neoplasms	Oncology
response to taxane treatment (docetaxel)	neoplasms	Oncology
response to taxane treatment (placlitaxel)	neoplasms	Oncology
selenium resistance in nci60 cancer cell lines	neoplasms	Oncology
tumor biomarkers	neoplasms	Oncology
testicular germ cell tumor	neoplasms, germ cell and embryonal	Oncology
nephrolithiasis	nephrolithiasis	Liver & kidney
nephrotic syndrome (acquired)	nephrotic syndrome	Urogenital
high-risk neuroblastoma	neuroblastoma	Oncology
neuroblastoma	neuroblastoma	Oncology
neuroblastoma (brain cancer)	neuroblastoma	Oncology
neuroblastoma (high-risk)	neuroblastoma	Oncology
neuroblastoma (low-risk)	neuroblastoma	Oncology
high levels of neurofibrillary tangles in non-demented elderly subjects	neurofibrillary tangles	Neurological/behavioral
neurofibrillary tangles	neurofibrillary tangles	Neurological/behavioral
brain connectivity	neuroimaging	Neurological/behavioral
brain cytoarchitecture	neuroimaging	Neurological/behavioral
brain derived neurotrophic factor levels, in serum	neuroimaging	Neurological/behavioral
brain imaging in schizophrenia (interaction)	neuroimaging	Neurological/behavioral
brain mri, frontal brain volume	neuroimaging	Neurological/behavioral
brain mri, lateral ventricular volume	neuroimaging	Neurological/behavioral
brain mri, parietal brain volume	neuroimaging	Neurological/behavioral
brain mri, temporal brain volume	neuroimaging	Neurological/behavioral
brain mri, total cerebral brain volume	neuroimaging	Neurological/behavioral
brain mri, white matter hyperintensity volume	neuroimaging	Neurological/behavioral
brain size	neuroimaging	Neurological/behavioral
brain structure	neuroimaging	Neurological/behavioral
brain structure (hippocampal volume)	neuroimaging	Neurological/behavioral
brain structure (temporal lobe volume)	neuroimaging	Neurological/behavioral
brain volume (females)	neuroimaging	Neurological/behavioral
brain volume (males)	neuroimaging	Neurological/behavioral
total ventricular volume	neuroimaging	Neurological/behavioral
absolute neutrophil count in hepatitis c	neutropenia	Blood
neutrophil count	neutropenia	Blood
epirubicin-induced neutropenia/leukopenia in cancer patients	neutropenia	Blood
5-fluorouracil-induced neutropenia/leukopenia in cancer patients	neutropenia	Blood
adriacin-induced neutropenia/leukopenia in cancer patients	neutropenia	Blood
all anthracycline-based drugs-induced neutropenia/leukopenia in cancer patients	neutropenia	Blood
all antimetabolite drugs-induced neutropenia/leukopenia in cancer patients	neutropenia	Blood
all antimicrotubule drugs-induced neutropenia/leukopenia in cancer patients	neutropenia	Blood
all platinum-based drugs-induced neutropenia/leukopenia in cancer patients	neutropenia	Blood
all topoisomerase inhibitors-induced neutropenia/leukopenia in cancer patients	neutropenia	Blood
campthothecin-induced neutropenia/leukopenia in cancer patients	neutropenia	Blood
carboplatin-induced neutropenia/leukopenia in cancer patients	neutropenia	Blood
cisplatin-induced neutropenia/leukopenia in cancer patients	neutropenia	Blood
cyclophosphamide-induced neutropenia/leukopenia in cancer patients	neutropenia	Blood
docetaxel-induced neutropenia/leukopenia in cancer patients	neutropenia	Blood
etoposide-induced neutropenia/leukopenia in cancer patients	neutropenia	Blood
gemcitabine-induced neutropenia/leukopenia in cancer patients	neutropenia	Blood
paclitaxel-induced neutropenia/leukopenia in cancer patients	neutropenia	Blood
paclitaxel + carboplatin-induced neutropenia/leukopenia in cancer patients	neutropenia	Blood
cutaneous nevi	nevus	Skin & connective tissue
fractional exhaled nitric oxide (childhood)	nitric oxide	Miscellaneous
urinary nitrogen (g/d) in children	nitrogen	Blood
urinary free norepinephrine (nmol/d) in children	norepinephrine	Neurological/behavioral
mdm4 allelic expression in fibroblasts	nuclear proteins	Miscellaneous
adult obesity (body mass index (bmi))	obesity	Metabolic
antipsychotic drug-induced weight gain	obesity	Metabolic
extreme obesity with early age of onset	obesity	Metabolic
obesity	obesity	Metabolic
obesity-related traits	obesity	Metabolic
obesity (body mass index (bmi))	obesity	Metabolic
obesity (early onset extreme)	obesity	Metabolic
obesity (extreme)	obesity	Metabolic
obesity in children and adolescents with early age of onset	obesity	Metabolic
obesity, menopause	obesity	Metabolic
weight	obesity	Metabolic
weight in controls	obesity	Metabolic
weight in type 2 diabetes	obesity	Metabolic
weight loss (gastric bypass surgery)	obesity	Metabolic
obesity class	obesity	Metabolic
obesity with early age of onset (age >2)	obesity	Metabolic
percent excess body weight loss at 2 years after roux-en-y gastric bypass surgery	obesity	Metabolic
percent excess body weight loss at 2 years after roux-en-y gastric bypass surgery among females	obesity	Metabolic
weight change (kg/y) in children	obesity	Metabolic
weight loss after gastric bypass surgery	obesity	Metabolic
weight loss after roux-en-y gastric bypass surgery	obesity	Metabolic
weight z-score (sd) in children	obesity	Metabolic
weight z-score change (sd/y) in children	obesity	Metabolic
hoarding	obsessive hoarding	Neurological/behavioral
hoarding traits	obsessive hoarding	Neurological/behavioral
obsessive-compulsive disorder	obsessive-compulsive disorder	Neurological/behavioral
intraocular pressure	ocular hypertension	Eye
tonometry	ocular hypertension	Eye
oleic acid (18:1n-9) plasma levels	oleic acid	Miscellaneous
odorant perception	olfactory perception	Neurological/behavioral
odorant perception (&beta;-damascenone)	olfactory perception	Neurological/behavioral
odorant perception (&beta;-ionone)	olfactory perception	Neurological/behavioral
odorant perception (isobutyraldehyde)	olfactory perception	Neurological/behavioral
oligoclonal band status in multiple sclerosis patients	oligoclonal bands	Autoimmune
optic disc area	optic disk	Eye
optic disc parameters	optic disk	Eye
optic nerve measurement (cup-to-disc ratio)	optic nerve	Eye
optic nerve measurement (cup area)	optic nerve	Eye
optic nerve measurement (disc area)	optic nerve	Eye
optic nerve measurement (rim area)	optic nerve	Eye
paget's disease	osteitis deformans	Musculoskeletal
paget's disease of bone	osteitis deformans	Musculoskeletal
paget`s disease	osteitis deformans	Musculoskeletal
osteoarthritis	osteoarthritis	Musculoskeletal
osteoarthritis (hip)	osteoarthritis, hip	Musculoskeletal
osteoarthritis (knee and hip)	osteoarthritis, hip	Musculoskeletal
knee osteoarthritis	osteoarthritis, knee	Musculoskeletal
c17orf69 expression in osteoblasts	osteoblasts	Musculoskeletal
bone mineral density and osteoporosis-related phenotypes	osteoporosis	Musculoskeletal
obesity and osteoporosis	osteoporosis	Musculoskeletal
osteoporosis	osteoporosis	Musculoskeletal
osteoporosis-related phenotypes	osteoporosis	Musculoskeletal
osteoprotegerin	osteoprotegerin	Musculoskeletal
osteosarcoma	osteosarcoma	Oncology
sensory disturbances after bilateral sagittal split ramus osteotomy	osteotomy	Musculoskeletal
otitis media (chronic/recurrent)	otitis media	Inflammation
otitis media in children 3 years old or younger	otitis media	Inflammation
otosclerosis	otosclerosis	Musculoskeletal
epithelial ovarian cancer survival	ovarian neoplasms	Oncology
ovarian cancer	ovarian neoplasms	Oncology
ovarian cancer (serous type)	ovarian neoplasms	Oncology
ovarian cancer in brca1 mutation carriers	ovarian neoplasms	Oncology
ovarian cancer (brca1-carriers)	ovarian neoplasms	Oncology
ovarian cancer (brca1 and/or brca2-carriers)	ovarian neoplasms	Oncology
ovarian cancer (brca2-carriers)	ovarian neoplasms	Oncology
gains in maximal o2 uptake response	oxygen consumption	Metabolic	oxygen
analgesic onset	pain	Neurological/behavioral
covert mri-defined brain infarcts	pain	Neurological/behavioral
elbow pain	pain	Neurological/behavioral
opioid sensitivity	pain	Neurological/behavioral
pain	pain	Neurological/behavioral
pain relief in opioid therapy for cancer	pain	Neurological/behavioral
pain relief with opioid treatment	pain	Neurological/behavioral
palmitic acid (16:0) plasma levels	palmitic acid	Miscellaneous
palmitoleic acid (16:1n-7) plasma levels	palmitic acid	Miscellaneous
pancreatic cancer	pancreatic neoplasms	Oncology
response to gemcitabine in pancreatic cancer	pancreatic neoplasms	Oncology
pancreatitis	pancreatitis	Digestive system
panic disorder	panic disorder	Neurological/behavioral
parasitemia in tripanosoma cruzi seropositivity	parasitemia	Infection
parkinson's disease	parkinson disease	Neurological/behavioral
parkinson's disease (age of onset)	parkinson disease	Neurological/behavioral
parkinson's disease (familial)	parkinson disease	Neurological/behavioral
parkinson's disease (motor and cognition)	parkinson disease	Neurological/behavioral
parkinson's disease (pd)	parkinson disease	Neurological/behavioral
parkinson`s disease	parkinson disease	Neurological/behavioral
parkinson`s disease (age of onset)	parkinson disease	Neurological/behavioral
parkinson`s disease (familial)	parkinson disease	Neurological/behavioral
parkinson`s disease (interaction with coffee consumption)	parkinson disease	Neurological/behavioral
parkinson`s disease (motor and cognition)	parkinson disease	Neurological/behavioral
simpson-angus scale	parkinsonian disorders	Neurological/behavioral
activated partial thromboplastin time	partial thromboplastin time	Blood
pelvic organ prolapse	pelvic organ prolapse	Urogenital
pemphigus vulgaris	pemphigus	Skin & connective tissue
perception of the odorant androstenone	smell	Neurological/behavioral	perception
pericardial fat	pericardium	Cardiovascular
periodontal disease-related phenotypes	periodontitis	Infection
periodontal microbiota	periodontitis	Infection
periodontitis	periodontitis	Infection
periodontitis (cdc/aap)	periodontitis	Infection
periodontitis (dpal)	periodontitis	Infection
periodontitis (mean pal)	periodontitis	Infection
periodontitis (pal4q3)	periodontitis	Infection
peripheral artery disease	peripheral arterial disease	Cardiovascular
circulating myeloperoxidase levels (plasma)	peroxidase	Blood
circulating myeloperoxidase levels (serum)	peroxidase	Blood
myeloperoxidase	peroxidase	Blood
plasma myeloperoxidase levels	peroxidase	Blood
serum myeloperoxidase levels	peroxidase	Blood
personality dimensions	personality assessment	Neurological/behavioral
phospholipid levels (plasma)	personality assessment	Neurological/behavioral
borderline personality disorder features	personality disorders	Neurological/behavioral
callous-unemotional behaviour	personality disorders	Neurological/behavioral
carboplatin ic50	pharmacokinetics	Miscellaneous
carboplatin ic50 in b lymphoblastoid cell lines	pharmacokinetics	Miscellaneous
cisplatin ic50 in b lymphoblastoid cell lines	pharmacokinetics	Miscellaneous
dose change in phenprocoumon (warfarin) in mg/week per allele	pharmacokinetics	Miscellaneous
methotrexate clearance (acute lymphoblastic leukemia)	pharmacokinetics	Miscellaneous
methotrexate phramacokinetics (acute lymphoblastic leukemia)	pharmacokinetics	Miscellaneous
stabilized warfarin dose	pharmacokinetics	Miscellaneous
warfarin maintenance dose	pharmacokinetics	Miscellaneous
phosphorus levels	phosphorus	Blood
skin sensitivity to sun	photophobia	Eye
phytosterol levels	phytosterols	Cardiovascular
burning and freckling	pigmentation disorders	Skin & connective tissue
hair, eye and skin pigmentation	pigmentation disorders	Skin & connective tissue
tissue plasminogen activator (tpa)	plasminogen	Blood
plasminogen activator inhibitor type 1 levels (pai-1)	plasminogen activator inhibitor 1	Blood
blood pai1 levels by enzymatic assay	plasminogen activator inhibitor-1 deficiency	Blood
plasma plasminogen activator levels	plasminogen activators	Blood
mean platelet volume	platelet count	Blood
mean platelet volume (mpv) (fl), log	platelet count	Blood
polycystic ovary syndrome	polycystic ovary syndrome	Urogenital
inflammatory demyelinating disease	polyradiculoneuropathy, chronic inflammatory demyelinating	Neurological/behavioral
antennary fucosylated glycans	polysaccharides	Miscellaneous
antennary fucosylated glycans in men	polysaccharides	Miscellaneous
antennary fucosylated glycans in women	polysaccharides	Miscellaneous
biantennary nongalactosylated glycans	polysaccharides	Miscellaneous
biantennary nongalactosylated glycans in men	polysaccharides	Miscellaneous
biantennary nongalactosylated glycans in women	polysaccharides	Miscellaneous
core fucosylated glycans	polysaccharides	Miscellaneous
percent tetrasialylated	polysaccharides	Miscellaneous
percent tetrasialylated in men	polysaccharides	Miscellaneous
urine potassium	potassium	Blood
acute lymphoblastic leukemia (b-cell precursor)	precursor cell lymphoblastic leukemia-lymphoma	Oncology
acute lymphoblastic leukemia (childhood)	precursor cell lymphoblastic leukemia-lymphoma	Oncology
response to treatment for acute lymphoblastic leukemia	precursor cell lymphoblastic leukemia-lymphoma	Oncology
childhood acute lymphoblastic leukemia relapse	precursor cell lymphoblastic leukemia-lymphoma	Oncology
childhood acute lymphoblastic leukemia relapse in patients negative for minimal residual disease after remission induction therapy	precursor cell lymphoblastic leukemia-lymphoma	Oncology
dna index in patients with childhood acute lymphoblastic leukemia relapse	precursor cell lymphoblastic leukemia-lymphoma	Oncology
lineage and molecular subtypes in patients with childhood acute lymphoblastic leukemia relapse	precursor cell lymphoblastic leukemia-lymphoma	Oncology
preeclampsia	pre-eclampsia	Urogenital
prion diseases	prion diseases	Neurological/behavioral
proinsulin levels	proinsulin	Diabetes
pca3 score in patients with a negative prostate biopsy	prostate cancer antigen 3, human	Oncology
prostate-specific antigen levels	prostate-specific antigen	Oncology
prostate-specific antigen (psa)	prostate-specific antigen	Oncology
ratio of free to total prostate-specific antigen (psa)	prostate-specific antigen	Oncology
aggressive prostate cancer	prostatic neoplasms	Oncology
breast cancer and prostate cancer	prostatic neoplasms	Oncology
prostate cancer	prostatic neoplasms	Oncology
prostate cancer (gene x gene interaction)	prostatic neoplasms	Oncology
prostate cancer mortality	prostatic neoplasms	Oncology
prostate cancer(aggressive)	prostatic neoplasms	Oncology
serum prostate-specific antigen levels	prostatic neoplasms	Oncology
urinary symptoms in response to radiotherapy in prostate cancer	prostatic neoplasms	Oncology
advanced prostate cancer	prostatic neoplasms	Oncology
prostate cancer (non-advanced prostate cancer)	prostatic neoplasms	Oncology
protein c levels	protein c	Cardiovascular
prothrombin antigen	prothrombin	Blood
prothrombin time	prothrombin time	Blood
psoriasis	psoriasis	Autoimmune
psoriasis risk prediction	psoriasis	Autoimmune
barnes akathisia rating scale	psychomotor agitation	Neurological/behavioral
psychosis	psychotic disorders	Neurological/behavioral
psychosis (atypical)	psychotic disorders	Neurological/behavioral
psychosis (methamphetamine induced)	psychotic disorders	Neurological/behavioral
methamphetamine-induced psychosis	psychotic disorders	Neurological/behavioral
pubertal anthropometrics	puberty	Aging
timing of pubertal growth spurt	puberty	Aging
chronic obstructive pulmonary disease	pulmonary disease, chronic obstructive	Respiratory
chronic obstructive pulmonary disease-related biomarkers	pulmonary disease, chronic obstructive	Respiratory
chronic obstructive pulmonary disease (copd)	pulmonary disease, chronic obstructive	Respiratory
chronic obstructive pulmonary disease (moderate to severe)	pulmonary disease, chronic obstructive	Respiratory
chronic obstructive pulmonary disease (severe)	pulmonary disease, chronic obstructive	Respiratory
lung function decline in mild to moderate chronic obstructive pulmonary disease (copd)	pulmonary disease, chronic obstructive	Respiratory
pulmonary emphysema	pulmonary emphysema	Respiratory
idiopathic pulmonary fibrosis	pulmonary fibrosis	Respiratory
fibrotic idiopathic interstitial pneumonias (pulmonary fibrosis)	pulmonary fibrosis	Respiratory
infantile hypertrophic pyloric stenosis	pyloric stenosis, hypertrophic	Digestive system
protein quantitative trait loci	quantitative trait loci	Miscellaneous
quantitative traits	quantitative trait loci	Miscellaneous
fasting serum mcp-1 (pg/ml) in children	chemokine ccl2	Metabolic	receptors, ccr2
soluble leptin receptor levels	receptors, leptin	Metabolic
tnfr2	receptors, tumor necrosis factor, type ii	Miscellaneous
refractive error	refractive errors	Eye
primary, nonsyndromic vesicoureteric reflex	renal insufficiency	Liver & kidney
renal function and chronic kidney disease	renal insufficiency, chronic	Liver & kidney
resistin levels	resistin	Metabolic
lung function (forced expiratory flow between 25% and 75% of forced vital capacity)	respiratory function tests	Respiratory
lung function (forced expiratory volume in 1 second to forced vital capacity ratio)	respiratory function tests	Respiratory
lung function (forced expiratory volume in 1 second)	respiratory function tests	Respiratory
lung function (forced vital capacity)	respiratory function tests	Respiratory
lung function, forced expiratory flow (fef) between 25-75% of forced vital capacity (fvc)	respiratory function tests	Respiratory
lung function, forced expiratory volume in 1 second (fev1)	respiratory function tests	Respiratory
lung function, forced vital capacity (fvc)	respiratory function tests	Respiratory
lung function, maximal expiration flow at 25% forced vital capactiy (fvc)	respiratory function tests	Respiratory
lung function, maximal expiration flow at 50% forced vital capactiy (fvc)	respiratory function tests	Respiratory
lung function, maximal expiration flow at 75% forced vital capactiy (fvc)	respiratory function tests	Respiratory
lung function, mean forced expiratory volume in 1 second (fev1)	respiratory function tests	Respiratory
lung function, mean forced vital capacity (fvc)	respiratory function tests	Respiratory
lung function, mean ratio of forced expiratory volume in 1 second (fev1) to forced vital capacity (fvc) (fev1/fvc)	respiratory function tests	Respiratory
lung function, peak expiratory flow	respiratory function tests	Respiratory
lung function, predicted forced expiratory flow (fef)	respiratory function tests	Respiratory
lung function, predicted forced vital capacity (fvc)	respiratory function tests	Respiratory
lung function, predicted ratio of forced expiratory volume in 1 second (fev1) to forced vital capacity (fvc) (fev1/fvc)	respiratory function tests	Respiratory
lung function, slope of forced expiratory flow (fef) between 25-75% of forced vital capacity (fvc)	respiratory function tests	Respiratory
lung function, slope of forced expiratory volume in 1 second (fev1)	respiratory function tests	Respiratory
mean forced vital capacity from 2 exams	respiratory function tests	Respiratory
pulmonary function (interaction)	respiratory function tests	Respiratory
lung function, forced expiratory volume in 1 second (fev1) percent predicted (in asthmatic participants)	respiratory function tests	Respiratory
lung function, forced vital capacity (fvc) (fev1/fvc) percent predicted (in asthmatic participants)	respiratory function tests	Respiratory
lung function, ratio of forced expiratory volume in 1 second (fev1) to forced vital capacity (fvc) (fev1/fvc) (in asthmatic participants)	respiratory function tests	Respiratory
periodic leg movements	restless legs syndrome	Neurological/behavioral
restless legs syndrome	restless legs syndrome	Neurological/behavioral
rhegmatogenous retinal detachment	retinal detachment	Eye
primary rhegmatogenous retinal detachment	retinal detachment	Eye
primary rhegmatogenous retinal detachment without high myopia	retinal detachment	Eye
retinopathy in non-diabetics	retinal diseases	Eye
retinal vascular caliber	retinal vasculitis	Eye
retinal venular caliber	retinal vasculitis	Eye
rhesus system e antigen	rh-hr blood-group system	Blood
sarcoidosis	sarcoidosis	Liver & kidney
ewing sarcoma	sarcoma, ewing	Oncology
effectiveness of iloperidone treatment in schizophrenia	schizophrenia	Neurological/behavioral
formal thought disorder in schizophrenia	schizophrenia	Neurological/behavioral
functional impairment in major depressive disorder, bipolar disorder and schizophrenia	schizophrenia	Neurological/behavioral
gray matter volume (schizophrenia interaction)	schizophrenia	Neurological/behavioral
response to antipsychotic treatment in schizophrenia (reasoning)	schizophrenia	Neurological/behavioral
response to antipsychotic treatment in schizophrenia (working memory)	schizophrenia	Neurological/behavioral
schizophrenia	schizophrenia	Neurological/behavioral
schizophrenia (cytomegalovirus infection interaction)	schizophrenia	Neurological/behavioral
schizophrenia (negative symptoms)	schizophrenia	Neurological/behavioral
schizophrenia (treatment refractory)	schizophrenia	Neurological/behavioral
schizophrenia age at onset	schizophrenia	Neurological/behavioral
schizophrenia or bipolar disorder	schizophrenia	Neurological/behavioral
schizophrenia(age at onset)	schizophrenia	Neurological/behavioral
schizophrenia(treatment response to risperidone)	schizophrenia	Neurological/behavioral
schizophrenia, bipolar disorder and depression (combined)	schizophrenia	Neurological/behavioral
schizophrenia, schizoaffective disorder or bipolar disorder	schizophrenia	Neurological/behavioral
clinical global impression scale of severity with risperidone treatment of schizophrenia	schizophrenia	Neurological/behavioral
mood symptoms of schizophrenia	schizophrenia	Neurological/behavioral
negative/disorganized symptoms of schizophrenia	schizophrenia	Neurological/behavioral
patient global impression scale of severity with quetiapine treatment of schizophrenia	schizophrenia	Neurological/behavioral
patient global impression scale of severity with risperidone treatment of schizophrenia	schizophrenia	Neurological/behavioral
systemic sclerosis	scleroderma, systemic	Autoimmune
adolescent idiopathic scoliosis	scoliosis	Musculoskeletal
adolescent idiopathic scoliosis (severe)	scoliosis	Musculoskeletal
scoliosis	scoliosis	Musculoskeletal
sedentary activity (%awake time) by accelerometry in children	exercise	Neurological/behavioral	sedentary lifestyle
sedentary activity (min/d) by accelerometry in children	exercise	Neurological/behavioral	sedentary lifestyle
sedentary and light activity (min/d) by accelerometry in children	exercise	Neurological/behavioral	sedentary lifestyle
[truncated: 302 more rows]
