# Supplementary material for: An Integrated Data Driven Approach to Drug Repositioning Using Gene-Disease Associations
Source: PLoS One. 2016 May 19;11(5):e0155811. doi: 10.1371/journal.pone.0155811 (PMC4873016; doi:10.1371/journal.pone.0155811)
Supplement: S2 Data — (ZIP) [file pone.0155811.s014.zip]

Archive with 12 entries (9 files):
- PLOS_CSV/
- PLOS_CSV/.DS_Store
- __MACOSX/
- __MACOSX/PLOS_CSV/
- __MACOSX/PLOS_CSV/._.DS_Store
- PLOS_CSV/PLOS_CSV_edgeList.tsv
- PLOS_CSV/PLOS_CSV_NodeSem.tsv
- __MACOSX/PLOS_CSV/._PLOS_CSV_NodeSem.tsv
- PLOS_CSV/PLOS_CSV_RelSem.tsv
- __MACOSX/PLOS_CSV/._PLOS_CSV_RelSem.tsv
- PLOS_CSV/README.tsv
- __MACOSX/PLOS_CSV/._README.tsv
