# Supplementary material for: An Integrated Data Driven Approach to Drug Repositioning Using Gene-Disease Associations
Source: PLoS One. 2016 May 19;11(5):e0155811. doi: 10.1371/journal.pone.0155811 (PMC4873016; doi:10.1371/journal.pone.0155811)
Supplement: S2 Data — (ZIP) [file pone.0155811.s014.zip › PLOS_CSV/PLOS_CSV_edgeList.tsv]

From	To	Edge
v_0	v_55076	e_0
v_0	v_55076	e_1
v_0	v_55076	e_2
v_1	v_16035	e_3
v_1	v_3997	e_4
v_1	v_11357	e_5
v_1	v_1855	e_6
v_1	v_43187	e_7
v_1	v_18706	e_8
v_1	v_11183	e_9
v_1	v_51647	e_10
v_1	v_12151	e_11
v_1	v_8985	e_12
v_1	v_13846	e_13
v_1	v_8639	e_14
v_1	v_49650	e_15
v_1	v_30796	e_16
v_1	v_37217	e_17
v_1	v_49219	e_18
v_1	v_46812	e_19
v_1	v_53175	e_20
v_1	v_28525	e_21
v_2	v_7805	e_22
v_2	v_46339	e_23
v_3	v_595	e_24
v_3	v_15764	e_25
v_3	v_15427	e_26
v_3	v_47591	e_27
v_3	v_29004	e_28
v_3	v_35134	e_29
v_3	v_6264	e_30
v_3	v_46812	e_31
v_3	v_51971	e_32
v_3	v_32561	e_33
v_3	v_22151	e_34
v_3	v_1264	e_35
v_3	v_12748	e_36
v_3	v_46675	e_37
v_3	v_14809	e_38
v_3	v_14127	e_39
v_3	v_27758	e_40
v_3	v_27537	e_41
v_3	v_49658	e_42
v_3	v_47811	e_43
v_3	v_17618	e_44
v_3	v_30269	e_45
v_3	v_51606	e_46
v_3	v_8985	e_47
v_3	v_53355	e_48
v_3	v_32572	e_49
v_3	v_55489	e_50
v_3	v_17061	e_51
v_3	v_7711	e_52
v_3	v_35525	e_53
v_3	v_12144	e_54
v_3	v_50264	e_55
v_3	v_55492	e_56
v_3	v_37893	e_57
v_3	v_16771	e_58
v_3	v_5116	e_59
v_3	v_1383	e_60
v_3	v_49648	e_61
v_3	v_4060	e_62
v_3	v_29584	e_63
v_3	v_47322	e_64
v_3	v_45747	e_65
v_3	v_24091	e_66
v_3	v_55013	e_67
v_3	v_51898	e_68
v_3	v_37875	e_69
v_3	v_11173	e_70
v_3	v_25787	e_71
v_3	v_24630	e_72
v_3	v_55477	e_73
v_3	v_29565	e_74
v_3	v_50266	e_75
v_3	v_45579	e_76
v_3	v_16	e_77
v_3	v_23640	e_78
v_3	v_5112	e_79
v_3	v_52433	e_80
v_3	v_35536	e_81
v_3	v_43079	e_82
v_3	v_10609	e_83
v_3	v_53106	e_84
v_3	v_36050	e_85
v_3	v_54716	e_86
v_3	v_18158	e_87
v_3	v_24552	e_88
v_3	v_52773	e_89
v_3	v_43058	e_90
v_3	v_15029	e_91
v_3	v_42937	e_92
v_3	v_50036	e_93
v_3	v_25105	e_94
v_3	v_55766	e_95
v_3	v_47230	e_96
v_3	v_55912	e_97
v_3	v_42663	e_98
v_3	v_10137	e_99
v_3	v_5935	e_100
v_3	v_1847	e_101
v_3	v_23570	e_102
v_3	v_9300	e_103
v_3	v_30093	e_104
v_3	v_18163	e_105
v_3	v_32996	e_106
v_3	v_55487	e_107
v_3	v_5118	e_108
v_3	v_37878	e_109
v_3	v_53586	e_110
v_3	v_18751	e_111
v_3	v_23633	e_112
v_3	v_49824	e_113
v_3	v_50814	e_114
v_3	v_14979	e_115
v_3	v_39139	e_116
v_3	v_55780	e_117
v_3	v_41788	e_118
v_3	v_11014	e_119
v_3	v_10659	e_120
v_3	v_16732	e_121
v_3	v_10608	e_122
v_3	v_7451	e_123
v_3	v_45289	e_124
v_3	v_47603	e_125
v_3	v_30559	e_126
v_3	v_42310	e_127
v_3	v_33022	e_128
v_3	v_24873	e_129
v_3	v_83	e_130
v_3	v_14136	e_131
v_3	v_55449	e_132
v_3	v_1165	e_133
v_3	v_8927	e_134
v_3	v_11153	e_135
v_3	v_10138	e_136
v_3	v_22194	e_137
v_3	v_53133	e_138
v_3	v_12800	e_139
v_3	v_2192	e_140
v_3	v_49650	e_141
v_3	v_20240	e_142
v_3	v_1973	e_143
v_3	v_30416	e_144
v_3	v_36055	e_145
v_3	v_55402	e_146
v_3	v_25997	e_147
v_3	v_8228	e_148
v_3	v_13846	e_149
v_3	v_36061	e_150
v_3	v_32555	e_151
v_3	v_28550	e_152
v_3	v_407	e_153
v_3	v_24541	e_154
v_3	v_43463	e_155
v_3	v_26155	e_156
v_3	v_54389	e_157
v_3	v_54095	e_158
v_3	v_53516	e_159
v_3	v_5117	e_160
v_3	v_23999	e_161
v_3	v_1478	e_162
v_3	v_50701	e_163
v_3	v_33006	e_164
v_3	v_53961	e_165
v_3	v_26178	e_166
v_3	v_8969	e_167
v_3	v_53440	e_168
v_3	v_39096	e_169
v_3	v_44430	e_170
v_3	v_50808	e_171
v_3	v_7500	e_172
v_3	v_31489	e_173
v_4	v_9668	e_174
v_4	v_1300	e_175
v_4	v_10582	e_176
v_4	v_35525	e_177
v_4	v_10283	e_178
v_4	v_44776	e_179
v_4	v_50701	e_180
v_4	v_50781	e_181
v_4	v_8985	e_182
v_4	v_20720	e_183
v_4	v_32173	e_184
v_4	v_48235	e_185
v_4	v_53880	e_186
v_4	v_22194	e_187
v_4	v_50264	e_188
v_4	v_18722	e_189
v_4	v_33523	e_190
v_4	v_50266	e_191
v_4	v_9300	e_192
v_4	v_8211	e_193
v_4	v_17948	e_194
v_4	v_53445	e_195
v_4	v_51313	e_196
v_4	v_43049	e_197
v_4	v_18706	e_198
v_4	v_55449	e_199
v_4	v_53624	e_200
v_4	v_30559	e_201
v_4	v_14129	e_202
v_4	v_12144	e_203
v_4	v_23238	e_204
v_4	v_45289	e_205
v_4	v_10301	e_206
v_4	v_35061	e_207
v_4	v_14809	e_208
v_4	v_27537	e_209
v_4	v_38667	e_210
v_4	v_43463	e_211
v_4	v_47052	e_212
v_4	v_26039	e_213
v_4	v_25787	e_214
v_4	v_37893	e_215
v_4	v_28332	e_216
v_4	v_10112	e_217
v_4	v_36055	e_218
v_4	v_45579	e_219
v_4	v_31748	e_220
v_4	v_46675	e_221
v_4	v_30005	e_222
v_4	v_12151	e_223
v_4	v_5935	e_224
v_4	v_55470	e_225
v_4	v_49826	e_226
v_4	v_53587	e_227
v_4	v_29565	e_228
v_4	v_49648	e_229
v_4	v_31489	e_230
v_4	v_1264	e_231
v_4	v_2192	e_232
v_4	v_30093	e_233
v_4	v_55912	e_234
v_4	v_23648	e_235
v_4	v_6264	e_236
v_4	v_12748	e_237
v_4	v_51175	e_238
v_4	v_41382	e_239
v_4	v_53448	e_240
v_4	v_53355	e_241
v_4	v_6600	e_242
v_4	v_6599	e_243
v_4	v_54574	e_244
v_4	v_50776	e_245
v_4	v_35536	e_246
v_4	v_8927	e_247
v_4	v_32555	e_248
v_4	v_49650	e_249
v_4	v_50698	e_250
v_4	v_15396	e_251
v_4	v_51898	e_252
v_4	v_7500	e_253
v_4	v_47322	e_254
v_4	v_50603	e_255
v_4	v_5118	e_256
v_4	v_18158	e_257
v_4	v_11500	e_258
v_4	v_16532	e_259
v_4	v_30563	e_260
v_4	v_42937	e_261
v_4	v_47811	e_262
v_4	v_7503	e_263
v_4	v_32572	e_264
v_4	v_47230	e_265
v_4	v_54389	e_266
v_4	v_1257	e_267
v_4	v_50808	e_268
v_4	v_1165	e_269
v_4	v_15763	e_270
v_4	v_39554	e_271
v_4	v_49219	e_272
v_4	v_8210	e_273
v_4	v_9300	e_274
v_4	v_55085	e_275
v_4	v_38985	e_276
v_4	v_33640	e_277
v_4	v_4091	e_278
v_4	v_17287	e_279
v_4	v_29578	e_280
v_4	v_30796	e_281
v_4	v_31196	e_282
v_4	v_23999	e_283
v_4	v_15427	e_284
v_4	v_53586	e_285
v_4	v_31880	e_286
v_4	v_1478	e_287
v_4	v_18163	e_288
v_4	v_13262	e_289
v_4	v_6583	e_290
v_4	v_55013	e_291
v_4	v_5063	e_292
v_4	v_83	e_293
v_4	v_55780	e_294
v_4	v_53106	e_295
v_4	v_23640	e_296
v_4	v_35529	e_297
v_4	v_13284	e_298
v_4	v_37875	e_299
v_4	v_33022	e_300
v_4	v_14127	e_301
v_4	v_13589	e_302
v_4	v_18470	e_303
v_4	v_4195	e_304
v_4	v_6280	e_305
v_4	v_28551	e_306
v_4	v_27078	e_307
v_4	v_31400	e_308
v_4	v_37872	e_309
v_4	v_14136	e_310
v_4	v_10102	e_311
v_4	v_43079	e_312
v_4	v_54716	e_313
v_4	v_47829	e_314
v_4	v_18477	e_315
v_4	v_27976	e_316
v_4	v_24540	e_317
v_5	v_25067	e_318
v_5	v_19076	e_319
v_5	v_43468	e_320
v_5	v_7894	e_321
v_5	v_34479	e_322
v_6	v_50266	e_323
v_6	v_33022	e_324
v_6	v_27758	e_325
v_6	v_30093	e_326
v_6	v_49821	e_327
v_6	v_43530	e_328
v_6	v_53984	e_329
v_6	v_33129	e_330
v_6	v_55538	e_331
v_6	v_32555	e_332
v_6	v_22194	e_333
v_6	v_36056	e_334
v_6	v_5846	e_335
v_6	v_40051	e_336
v_6	v_14129	e_337
v_6	v_43463	e_338
v_6	v_51971	e_339
v_6	v_38394	e_340
v_6	v_17948	e_341
v_6	v_18165	e_342
v_6	v_35525	e_343
v_6	v_14127	e_344
v_6	v_10582	e_345
v_6	v_53355	e_346
v_6	v_12800	e_347
v_6	v_6264	e_348
v_6	v_41803	e_349
v_6	v_21607	e_350
v_6	v_33463	e_351
v_6	v_2604	e_352
v_6	v_55086	e_353
v_6	v_17618	e_354
v_6	v_48525	e_355
v_6	v_15029	e_356
v_6	v_55477	e_357
v_6	v_1165	e_358
v_6	v_55187	e_359
v_6	v_36055	e_360
v_6	v_1847	e_361
v_6	v_25787	e_362
v_6	v_32572	e_363
v_6	v_44430	e_364
v_6	v_36050	e_365
v_6	v_4060	e_366
v_6	v_55492	e_367
v_6	v_39096	e_368
v_6	v_45716	e_369
v_6	v_47591	e_370
v_6	v_55449	e_371
v_6	v_23640	e_372
v_6	v_32173	e_373
v_6	v_23627	e_374
v_6	v_25105	e_375
v_6	v_47811	e_376
v_6	v_51898	e_377
v_6	v_53516	e_378
v_6	v_12830	e_379
v_6	v_11153	e_380
v_6	v_29565	e_381
v_6	v_18070	e_382
v_6	v_11459	e_383
v_6	v_55489	e_384
v_6	v_15764	e_385
v_6	v_43058	e_386
v_6	v_54389	e_387
v_6	v_10608	e_388
v_6	v_45579	e_389
v_6	v_14136	e_390
v_6	v_55912	e_391
v_6	v_5112	e_392
v_6	v_55402	e_393
v_6	v_30559	e_394
v_6	v_15427	e_395
v_6	v_18158	e_396
v_6	v_8912	e_397
v_6	v_1973	e_398
v_6	v_35536	e_399
v_6	v_10445	e_400
v_6	v_54387	e_401
v_6	v_7500	e_402
v_6	v_51606	e_403
v_6	v_37893	e_404
v_6	v_1264	e_405
v_6	v_50264	e_406
v_6	v_53559	e_407
v_6	v_46812	e_408
v_6	v_50808	e_409
v_6	v_1478	e_410
v_6	v_13846	e_411
v_6	v_42663	e_412
v_6	v_42937	e_413
v_6	v_55790	e_414
v_6	v_53106	e_415
v_6	v_27537	e_416
v_6	v_45747	e_417
v_6	v_35134	e_418
v_6	v_29104	e_419
v_6	v_26178	e_420
v_6	v_7711	e_421
v_6	v_53947	e_422
v_6	v_83	e_423
v_6	v_35522	e_424
v_6	v_6583	e_425
v_6	v_42310	e_426
v_6	v_2192	e_427
v_6	v_55013	e_428
v_6	v_55826	e_429
v_6	v_16771	e_430
v_6	v_18163	e_431
v_6	v_8985	e_432
v_6	v_5116	e_433
v_6	v_13364	e_434
v_6	v_5117	e_435
v_6	v_5820	e_436
v_6	v_10659	e_437
v_6	v_8228	e_438
v_6	v_49219	e_439
v_6	v_37875	e_440
v_6	v_7503	e_441
v_6	v_30005	e_442
v_6	v_14809	e_443
v_6	v_9300	e_444
v_6	v_45289	e_445
v_6	v_24517	e_446
v_6	v_55780	e_447
v_6	v_49826	e_448
v_6	v_55170	e_449
v_6	v_6280	e_450
v_6	v_17061	e_451
v_6	v_30345	e_452
v_6	v_4093	e_453
v_6	v_6609	e_454
v_6	v_45533	e_455
v_6	v_5935	e_456
v_6	v_48034	e_457
v_6	v_32561	e_458
v_6	v_8927	e_459
v_6	v_13402	e_460
v_6	v_8907	e_461
v_6	v_54716	e_462
v_6	v_49650	e_463
v_6	v_28516	e_464
v_6	v_37600	e_465
v_6	v_10519	e_466
v_6	v_5118	e_467
v_6	v_45291	e_468
v_6	v_47884	e_469
v_6	v_53587	e_470
v_6	v_23633	e_471
v_6	v_53304	e_472
v_6	v_30128	e_473
v_6	v_45498	e_474
v_6	v_16732	e_475
v_6	v_10654	e_476
v_6	v_47230	e_477
v_6	v_29004	e_478
v_6	v_7152	e_479
v_7	v_11500	e_480
v_7	v_49530	e_481
v_7	v_43463	e_482
v_7	v_6583	e_483
v_7	v_50635	e_484
v_7	v_31885	e_485
v_7	v_39539	e_486
v_7	v_17378	e_487
v_7	v_4037	e_488
v_8	v_18413	e_489
v_9	v_27492	e_490
v_10	v_19269	e_491
v_11	v_49650	e_492
v_11	v_33478	e_493
v_11	v_54472	e_494
v_11	v_23516	e_495
v_11	v_31042	e_496
v_11	v_45762	e_497
v_11	v_17349	e_498
v_11	v_10283	e_499
v_11	v_32561	e_500
v_11	v_44828	e_501
v_11	v_40142	e_502
v_11	v_5112	e_503
v_11	v_1257	e_504
v_11	v_10445	e_505
v_11	v_30378	e_506
v_11	v_8985	e_507
v_11	v_37666	e_508
v_11	v_41382	e_509
v_11	v_1217	e_510
v_11	v_50229	e_511
v_11	v_20355	e_512
v_11	v_30559	e_513
v_11	v_37346	e_514
v_11	v_47599	e_515
v_11	v_18492	e_516
v_11	v_47811	e_517
v_11	v_10138	e_518
v_11	v_9904	e_519
v_11	v_18155	e_520
v_11	v_29494	e_521
v_11	v_55912	e_522
v_11	v_9346	e_523
v_11	v_7503	e_524
v_11	v_50995	e_525
v_11	v_32918	e_526
v_11	v_1827	e_527
v_11	v_43463	e_528
v_11	v_44694	e_529
v_11	v_15396	e_530
v_11	v_50617	e_531
v_11	v_29565	e_532
v_11	v_16532	e_533
v_11	v_26039	e_534
v_11	v_11526	e_535
v_11	v_28285	e_536
v_11	v_21050	e_537
v_11	v_35762	e_538
v_11	v_1208	e_539
v_11	v_6201	e_540
v_11	v_30796	e_541
v_11	v_22934	e_542
v_11	v_50264	e_543
v_11	v_47322	e_544
v_11	v_11183	e_545
v_11	v_9731	e_546
v_11	v_18883	e_547
v_11	v_14127	e_548
v_11	v_36063	e_549
v_11	v_48615	e_550
v_11	v_18163	e_551
v_11	v_29509	e_552
v_11	v_31793	e_553
v_11	v_11173	e_554
v_11	v_1264	e_555
v_11	v_29250	e_556
v_11	v_33129	e_557
v_11	v_53133	e_558
v_11	v_12748	e_559
v_11	v_11172	e_560
v_11	v_21357	e_561
v_11	v_51898	e_562
v_11	v_35529	e_563
v_11	v_47892	e_564
v_11	v_24091	e_565
v_11	v_20834	e_566
v_11	v_9668	e_567
v_11	v_47230	e_568
v_11	v_5117	e_569
v_11	v_50624	e_570
v_11	v_16848	e_571
v_11	v_20235	e_572
v_12	v_19239	e_573
v_13	v_11180	e_574
v_14	v_45801	e_575
v_15	v_49658	e_576
v_15	v_50671	e_577
v_16	v_10164	e_578
v_16	v_3068	e_579
v_16	v_10164	e_580
v_17	v_19008	e_581
v_17	v_9617	e_582
v_17	v_40100	e_583
v_17	v_46736	e_584
v_17	v_45	e_585
v_17	v_49496	e_586
v_17	v_1881	e_587
v_17	v_28517	e_588
v_17	v_30559	e_589
v_17	v_15763	e_590
v_17	v_23958	e_591
v_17	v_18063	e_592
v_17	v_7551	e_593
v_17	v_13461	e_594
v_17	v_10244	e_595
v_17	v_16532	e_596
v_17	v_86	e_597
v_17	v_21602	e_598
v_17	v_48238	e_599
v_17	v_36057	e_600
v_17	v_9346	e_601
v_17	v_50326	e_602
v_17	v_35536	e_603
v_17	v_10309	e_604
v_17	v_54625	e_605
v_17	v_12766	e_606
v_17	v_55160	e_607
v_17	v_48896	e_608
v_17	v_17629	e_609
v_17	v_1911	e_610
v_17	v_53961	e_611
v_17	v_51251	e_612
v_17	v_55798	e_613
v_17	v_6583	e_614
v_17	v_28550	e_615
v_17	v_40113	e_616
v_17	v_3075	e_617
v_17	v_24556	e_618
v_17	v_30378	e_619
v_17	v_1592	e_620
v_17	v_43012	e_621
v_17	v_49650	e_622
v_17	v_10138	e_623
v_17	v_17349	e_624
v_17	v_50176	e_625
v_17	v_4858	e_626
v_17	v_48751	e_627
v_17	v_23648	e_628
v_17	v_49294	e_629
v_17	v_15247	e_630
v_17	v_8211	e_631
v_17	v_10188	e_632
v_17	v_53962	e_633
v_17	v_53947	e_634
v_17	v_34586	e_635
v_17	v_1478	e_636
v_17	v_10370	e_637
v_17	v_10190	e_638
v_18	v_55073	e_639
v_18	v_10506	e_640
v_18	v_55073	e_641
v_18	v_18750	e_642
v_19	v_19241	e_643
v_19	v_11164	e_644
v_20	v_53487	e_645
v_21	v_27921	e_646
v_21	v_50808	e_647
v_21	v_53355	e_648
v_21	v_20240	e_649
v_21	v_37875	e_650
v_21	v_55025	e_651
v_21	v_30558	e_652
v_21	v_1847	e_653
v_21	v_54389	e_654
v_21	v_49648	e_655
v_21	v_18163	e_656
v_21	v_36050	e_657
v_21	v_30840	e_658
v_21	v_9300	e_659
v_21	v_17123	e_660
v_21	v_1290	e_661
v_21	v_40142	e_662
v_21	v_55912	e_663
v_21	v_49650	e_664
v_21	v_47811	e_665
v_21	v_9300	e_666
v_21	v_36055	e_667
v_21	v_53880	e_668
v_21	v_39671	e_669
v_21	v_8639	e_670
v_21	v_53586	e_671
v_21	v_47230	e_672
v_21	v_55420	e_673
v_21	v_16055	e_674
v_21	v_1213	e_675
v_21	v_49470	e_676
v_21	v_18052	e_677
v_21	v_47829	e_678
v_21	v_10609	e_679
v_21	v_18158	e_680
v_21	v_53440	e_681
v_21	v_5846	e_682
v_21	v_53106	e_683
v_21	v_31914	e_684
v_21	v_40994	e_685
v_21	v_50264	e_686
v_21	v_14127	e_687
v_21	v_29056	e_688
v_21	v_14136	e_689
v_21	v_50266	e_690
v_21	v_10608	e_691
v_21	v_55449	e_692
v_21	v_46087	e_693
v_21	v_25961	e_694
v_21	v_40253	e_695
v_21	v_11173	e_696
v_21	v_42358	e_697
v_21	v_55013	e_698
v_21	v_10736	e_699
v_21	v_24541	e_700
v_21	v_45579	e_701
v_21	v_28285	e_702
v_21	v_1264	e_703
v_21	v_18159	e_704
v_21	v_29565	e_705
v_21	v_8907	e_706
v_21	v_18053	e_707
v_21	v_13846	e_708
v_21	v_1768	e_709
v_21	v_5935	e_710
v_21	v_8985	e_711
v_21	v_18164	e_712
v_21	v_40051	e_713
v_21	v_16532	e_714
v_21	v_26509	e_715
v_21	v_31196	e_716
v_21	v_9186	e_717
v_21	v_55419	e_718
v_21	v_49679	e_719
v_21	v_18155	e_720
v_21	v_54596	e_721
v_21	v_30093	e_722
v_21	v_25105	e_723
v_21	v_25787	e_724
v_21	v_33134	e_725
v_21	v_16001	e_726
v_21	v_53448	e_727
v_21	v_5112	e_728
v_21	v_24540	e_729
v_21	v_55152	e_730
v_21	v_23640	e_731
v_21	v_13262	e_732
v_21	v_42728	e_733
v_21	v_5111	e_734
v_21	v_43463	e_735
v_22	v_10138	e_736
v_22	v_50808	e_737
v_22	v_53448	e_738
v_22	v_29565	e_739
v_22	v_10142	e_740
v_22	v_18052	e_741
v_22	v_10608	e_742
v_22	v_31914	e_743
v_22	v_49234	e_744
v_22	v_37875	e_745
v_22	v_15427	e_746
v_22	v_32173	e_747
v_22	v_8907	e_748
v_22	v_10445	e_749
v_22	v_32561	e_750
v_22	v_50266	e_751
v_22	v_12383	e_752
v_22	v_7759	e_753
v_22	v_52582	e_754
v_22	v_20518	e_755
v_22	v_12675	e_756
v_22	v_10140	e_757
v_22	v_48034	e_758
v_22	v_50264	e_759
v_22	v_55489	e_760
v_22	v_51310	e_761
v_22	v_9300	e_762
v_22	v_36050	e_763
v_22	v_55780	e_764
v_22	v_396	e_765
v_22	v_54423	e_766
v_22	v_37858	e_767
v_22	v_50392	e_768
v_22	v_16771	e_769
v_22	v_5935	e_770
v_22	v_45296	e_771
v_22	v_45988	e_772
v_22	v_50774	e_773
v_22	v_54614	e_774
v_22	v_1264	e_775
v_22	v_18356	e_776
v_22	v_15399	e_777
v_22	v_30559	e_778
v_22	v_16532	e_779
v_22	v_14127	e_780
v_22	v_17331	e_781
v_22	v_53128	e_782
v_22	v_4093	e_783
v_22	v_34586	e_784
v_22	v_50114	e_785
v_22	v_49650	e_786
v_22	v_30448	e_787
v_22	v_10926	e_788
v_22	v_47929	e_789
v_22	v_53106	e_790
v_22	v_8912	e_791
v_22	v_52939	e_792
v_22	v_8005	e_793
v_22	v_35044	e_794
v_22	v_19669	e_795
v_22	v_27514	e_796
v_22	v_47052	e_797
v_22	v_24990	e_798
v_22	v_47296	e_799
v_22	v_36055	e_800
v_22	v_47811	e_801
v_22	v_26039	e_802
v_22	v_54574	e_803
v_22	v_55013	e_804
v_22	v_52083	e_805
v_22	v_53586	e_806
v_22	v_18155	e_807
v_22	v_14136	e_808
v_22	v_54596	e_809
v_22	v_14809	e_810
v_22	v_50297	e_811
v_22	v_8600	e_812
v_22	v_10519	e_813
v_22	v_31196	e_814
v_22	v_1257	e_815
v_22	v_45498	e_816
v_22	v_6972	e_817
v_22	v_37893	e_818
v_22	v_13262	e_819
v_23	v_41328	e_820
v_23	v_18050	e_821
v_23	v_18838	e_822
v_23	v_39424	e_823
v_23	v_13846	e_824
v_23	v_26039	e_825
v_23	v_13329	e_826
v_23	v_28550	e_827
v_23	v_49490	e_828
v_23	v_49627	e_829
v_23	v_40028	e_830
v_23	v_32115	e_831
v_23	v_7924	e_832
v_23	v_50392	e_833
v_23	v_29565	e_834
v_23	v_37208	e_835
v_23	v_49179	e_836
v_23	v_54074	e_837
v_23	v_55912	e_838
v_23	v_13691	e_839
v_23	v_31438	e_840
v_23	v_55449	e_841
v_23	v_40994	e_842
v_23	v_9730	e_843
v_23	v_45762	e_844
v_23	v_12555	e_845
v_23	v_12355	e_846
v_23	v_36050	e_847
v_23	v_6583	e_848
v_23	v_9668	e_849
v_23	v_17356	e_850
v_23	v_400	e_851
v_23	v_33006	e_852
v_23	v_8985	e_853
v_23	v_14809	e_854
v_23	v_51407	e_855
v_23	v_17141	e_856
v_23	v_6599	e_857
v_23	v_8211	e_858
v_23	v_9300	e_859
v_23	v_46648	e_860
v_23	v_43463	e_861
v_23	v_1834	e_862
v_23	v_53586	e_863
v_23	v_45941	e_864
v_23	v_21712	e_865
v_23	v_12151	e_866
v_23	v_12830	e_867
v_23	v_13262	e_868
v_23	v_8228	e_869
v_23	v_50617	e_870
v_23	v_7500	e_871
v_23	v_47892	e_872
v_23	v_40142	e_873
v_23	v_50264	e_874
v_23	v_39420	e_875
v_23	v_51473	e_876
v_23	v_47230	e_877
v_23	v_29509	e_878
v_23	v_2509	e_879
v_23	v_25105	e_880
v_23	v_31523	e_881
v_23	v_55610	e_882
v_23	v_10140	e_883
v_23	v_1406	e_884
v_23	v_28092	e_885
v_23	v_52982	e_886
v_23	v_17164	e_887
v_23	v_31885	e_888
v_23	v_47811	e_889
v_23	v_40392	e_890
v_23	v_10218	e_891
v_23	v_50158	e_892
v_23	v_50266	e_893
v_23	v_10461	e_894
v_23	v_1430	e_895
v_23	v_48238	e_896
v_23	v_10439	e_897
v_23	v_52433	e_898
v_23	v_49496	e_899
v_23	v_34586	e_900
v_23	v_11500	e_901
v_23	v_31196	e_902
v_23	v_50808	e_903
v_23	v_440	e_904
v_23	v_9681	e_905
v_23	v_49586	e_906
v_23	v_18825	e_907
v_23	v_28551	e_908
v_23	v_32173	e_909
v_23	v_10608	e_910
v_23	v_10445	e_911
v_23	v_11016	e_912
v_23	v_1592	e_913
v_23	v_37216	e_914
v_23	v_38090	e_915
v_23	v_4702	e_916
v_23	v_11284	e_917
v_23	v_55260	e_918
v_23	v_22770	e_919
v_23	v_34497	e_920
v_23	v_17132	e_921
v_23	v_6610	e_922
v_23	v_30559	e_923
v_23	v_32918	e_924
v_23	v_299	e_925
v_23	v_37858	e_926
v_23	v_53484	e_927
v_23	v_16542	e_928
v_23	v_37893	e_929
v_23	v_1886	e_930
v_23	v_55489	e_931
v_23	v_47052	e_932
v_23	v_45498	e_933
v_23	v_39038	e_934
v_23	v_55780	e_935
v_23	v_10138	e_936
v_23	v_21669	e_937
v_23	v_1911	e_938
v_23	v_52773	e_939
v_23	v_23958	e_940
v_23	v_49650	e_941
v_23	v_53106	e_942
v_23	v_39460	e_943
v_23	v_47525	e_944
v_23	v_48235	e_945
v_23	v_4891	e_946
v_23	v_49826	e_947
v_23	v_16532	e_948
v_23	v_48653	e_949
v_23	v_50995	e_950
v_23	v_18101	e_951
v_23	v_17287	e_952
v_23	v_55013	e_953
v_23	v_10142	e_954
v_23	v_43126	e_955
v_23	v_22199	e_956
v_23	v_31385	e_957
v_23	v_48896	e_958
v_23	v_15427	e_959
v_23	v_24541	e_960
v_23	v_50671	e_961
v_23	v_26178	e_962
v_23	v_15399	e_963
v_23	v_37875	e_964
v_23	v_39596	e_965
v_23	v_10283	e_966
v_23	v_37205	e_967
v_23	v_41382	e_968
v_23	v_12824	e_969
v_23	v_15628	e_970
v_23	v_49715	e_971
v_23	v_38985	e_972
v_23	v_6591	e_973
v_23	v_39668	e_974
v_23	v_4890	e_975
v_23	v_10788	e_976
v_23	v_21602	e_977
v_23	v_4034	e_978
v_23	v_51310	e_979
v_23	v_24990	e_980
v_23	v_30531	e_981
v_23	v_22811	e_982
v_23	v_11980	e_983
v_23	v_25787	e_984
v_23	v_10095	e_985
v_23	v_13271	e_986
v_23	v_55492	e_987
v_23	v_7897	e_988
v_23	v_6609	e_989
v_23	v_8907	e_990
v_24	v_42	e_991
v_25	v_24	e_992
v_26	v_22478	e_993
v_26	v_50079	e_994
v_27	v_42590	e_995
v_28	v_37208	e_996
v_28	v_37208	e_997
v_28	v_37208	e_998
v_29	v_49650	e_999
v_29	v_39616	e_1000
v_29	v_10283	e_1001
v_29	v_16532	e_1002
v_29	v_22808	e_1003
v_29	v_15764	e_1004
v_29	v_9617	e_1005
v_29	v_8985	e_1006
v_29	v_23238	e_1007
v_29	v_43144	e_1008
v_29	v_5118	e_1009
v_29	v_31489	e_1010
v_29	v_30559	e_1011
v_30	v_39576	e_1012
v_30	v_39576	e_1013
v_30	v_39576	e_1014
v_30	v_5899	e_1015
v_31	v_43450	e_1016
v_31	v_43450	e_1017
v_31	v_43450	e_1018
v_32	v_15844	e_1019
v_33	v_32555	e_1020
v_34	v_47605	e_1021
v_34	v_11183	e_1022
v_34	v_51162	e_1023
v_34	v_8912	e_1024
v_34	v_7897	e_1025
v_34	v_49658	e_1026
v_34	v_18155	e_1027
v_34	v_51313	e_1028
v_34	v_11173	e_1029
v_34	v_47049	e_1030
v_34	v_6252	e_1031
v_34	v_9607	e_1032
v_34	v_17618	e_1033
v_34	v_24556	e_1034
v_34	v_51898	e_1035
v_34	v_11419	e_1036
v_34	v_20855	e_1037
v_34	v_53984	e_1038
v_34	v_51175	e_1039
v_34	v_42409	e_1040
v_34	v_55402	e_1041
v_34	v_25514	e_1042
v_34	v_42358	e_1043
v_34	v_54074	e_1044
v_34	v_41687	e_1045
v_34	v_19165	e_1046
v_34	v_28525	e_1047
v_34	v_1866	e_1048
v_34	v_1671	e_1049
v_34	v_6662	e_1050
v_34	v_5183	e_1051
v_34	v_10635	e_1052
v_34	v_9372	e_1053
v_34	v_36047	e_1054
v_34	v_35061	e_1055
v_34	v_10445	e_1056
v_34	v_43079	e_1057
v_34	v_30559	e_1058
v_34	v_18158	e_1059
v_34	v_55379	e_1060
v_34	v_13260	e_1061
v_34	v_10659	e_1062
v_34	v_51310	e_1063
v_34	v_28489	e_1064
v_34	v_12800	e_1065
v_34	v_5935	e_1066
v_34	v_21726	e_1067
v_34	v_12383	e_1068
v_34	v_32173	e_1069
v_34	v_34139	e_1070
v_34	v_22478	e_1071
v_34	v_8971	e_1072
v_34	v_10172	e_1073
v_34	v_53176	e_1074
v_34	v_34586	e_1075
v_34	v_34479	e_1076
v_34	v_43530	e_1077
v_34	v_17948	e_1078
v_34	v_23867	e_1079
v_34	v_6609	e_1080
v_34	v_47230	e_1081
v_34	v_5117	e_1082
v_34	v_46660	e_1083
v_34	v_47250	e_1084
v_34	v_47811	e_1085
v_34	v_18159	e_1086
v_34	v_39389	e_1087
v_34	v_49679	e_1088
v_34	v_49189	e_1089
v_34	v_18883	e_1090
v_34	v_22166	e_1091
v_34	v_50229	e_1092
v_34	v_8969	e_1093
v_34	v_24540	e_1094
v_34	v_4033	e_1095
v_34	v_28827	e_1096
v_34	v_22770	e_1097
v_34	v_36050	e_1098
v_34	v_41333	e_1099
v_34	v_52419	e_1100
v_34	v_23996	e_1101
v_34	v_49650	e_1102
v_34	v_1768	e_1103
v_34	v_37216	e_1104
v_34	v_47603	e_1105
v_34	v_28550	e_1106
v_34	v_25105	e_1107
v_34	v_29565	e_1108
v_35	v_23640	e_1109
v_35	v_47605	e_1110
v_35	v_19251	e_1111
v_35	v_52773	e_1112
v_35	v_9668	e_1113
v_35	v_1213	e_1114
v_35	v_14127	e_1115
v_35	v_27952	e_1116
v_35	v_41803	e_1117
v_35	v_17349	e_1118
v_35	v_24091	e_1119
v_35	v_51313	e_1120
v_35	v_2060	e_1121
v_35	v_17948	e_1122
v_35	v_13167	e_1123
v_35	v_52265	e_1124
v_35	v_50036	e_1125
v_35	v_43058	e_1126
v_35	v_24540	e_1127
v_35	v_12875	e_1128
v_35	v_33632	e_1129
v_35	v_55539	e_1130
v_35	v_303	e_1131
v_35	v_28517	e_1132
v_35	v_10166	e_1133
v_35	v_30447	e_1134
v_35	v_45747	e_1135
v_35	v_24873	e_1136
v_35	v_3689	e_1137
v_35	v_14984	e_1138
v_35	v_54708	e_1139
v_35	v_18163	e_1140
v_35	v_1289	e_1141
v_35	v_45291	e_1142
v_35	v_37872	e_1143
v_35	v_407	e_1144
v_35	v_32605	e_1145
v_35	v_13846	e_1146
v_35	v_51206	e_1147
v_35	v_50736	e_1148
v_35	v_47322	e_1149
v_35	v_16	e_1150
v_35	v_32115	e_1151
v_35	v_16157	e_1152
v_35	v_55912	e_1153
v_35	v_48751	e_1154
v_35	v_4093	e_1155
v_35	v_40051	e_1156
v_35	v_3465	e_1157
v_35	v_16857	e_1158
v_35	v_47274	e_1159
v_35	v_47811	e_1160
v_35	v_47049	e_1161
v_35	v_8912	e_1162
v_35	v_26178	e_1163
v_35	v_15764	e_1164
v_35	v_53355	e_1165
v_35	v_35061	e_1166
v_35	v_22770	e_1167
v_35	v_43049	e_1168
v_35	v_1165	e_1169
v_35	v_14136	e_1170
v_35	v_15427	e_1171
v_35	v_34044	e_1172
v_35	v_34600	e_1173
v_35	v_52433	e_1174
v_35	v_11506	e_1175
v_35	v_35522	e_1176
v_35	v_54389	e_1177
v_35	v_7451	e_1178
v_35	v_31438	e_1179
v_35	v_31793	e_1180
v_35	v_12144	e_1181
v_35	v_45047	e_1182
v_35	v_5935	e_1183
v_35	v_47892	e_1184
v_35	v_51251	e_1185
v_35	v_31199	e_1186
v_35	v_15763	e_1187
v_35	v_49563	e_1188
v_35	v_396	e_1189
v_35	v_49650	e_1190
v_35	v_24692	e_1191
v_35	v_49294	e_1192
v_35	v_30559	e_1193
v_35	v_33821	e_1194
v_35	v_55840	e_1195
v_35	v_17296	e_1196
v_35	v_16371	e_1197
v_35	v_7594	e_1198
v_35	v_43768	e_1199
v_35	v_5846	e_1200
v_35	v_5118	e_1201
v_35	v_4033	e_1202
v_35	v_18165	e_1203
v_35	v_49530	e_1204
v_35	v_28550	e_1205
v_35	v_8274	e_1206
v_35	v_36055	e_1207
v_35	v_49207	e_1208
v_35	v_35536	e_1209
v_35	v_29565	e_1210
v_35	v_42401	e_1211
v_35	v_20355	e_1212
v_35	v_1208	e_1213
v_35	v_28871	e_1214
v_35	v_31747	e_1215
v_35	v_11275	e_1216
v_35	v_24566	e_1217
v_35	v_45941	e_1218
v_35	v_42409	e_1219
v_35	v_51175	e_1220
v_35	v_6201	e_1221
v_35	v_25841	e_1222
v_35	v_26039	e_1223
v_35	v_24541	e_1224
v_35	v_44776	e_1225
v_35	v_18158	e_1226
v_35	v_11472	e_1227
v_35	v_35981	e_1228
v_35	v_6583	e_1229
v_35	v_50694	e_1230
v_35	v_1229	e_1231
v_35	v_31820	e_1232
v_35	v_7152	e_1233
v_35	v_13691	e_1234
v_35	v_10137	e_1235
v_35	v_36192	e_1236
v_35	v_18838	e_1237
v_35	v_27078	e_1238
v_35	v_10778	e_1239
v_35	v_45762	e_1240
v_35	v_41790	e_1241
v_35	v_28743	e_1242
v_35	v_30093	e_1243
v_35	v_4108	e_1244
v_35	v_36050	e_1245
v_35	v_41788	e_1246
v_35	v_1257	e_1247
v_35	v_49	e_1248
v_35	v_19186	e_1249
v_35	v_10582	e_1250
v_35	v_5117	e_1251
v_35	v_5111	e_1252
v_35	v_53947	e_1253
v_35	v_53133	e_1254
v_35	v_1295	e_1255
v_35	v_7897	e_1256
v_35	v_50808	e_1257
v_35	v_2507	e_1258
v_35	v_11183	e_1259
v_35	v_50776	e_1260
v_35	v_27541	e_1261
v_35	v_45777	e_1262
v_35	v_18155	e_1263
v_35	v_24148	e_1264
v_35	v_1264	e_1265
v_35	v_51898	e_1266
v_35	v_22152	e_1267
v_35	v_39108	e_1268
v_35	v_38923	e_1269
v_35	v_22199	e_1270
v_35	v_20218	e_1271
v_35	v_35762	e_1272
v_35	v_1228	e_1273
v_35	v_14231	e_1274
v_35	v_50995	e_1275
v_35	v_45755	e_1276
v_35	v_10318	e_1277
v_35	v_10773	e_1278
v_35	v_32173	e_1279
v_35	v_1804	e_1280
v_35	v_46341	e_1281
v_36	v_8985	e_1282
v_37	v_47052	e_1283
v_37	v_8274	e_1284
v_37	v_19251	e_1285
v_37	v_8969	e_1286
v_37	v_30559	e_1287
v_37	v_35632	e_1288
v_37	v_47892	e_1289
v_37	v_18395	e_1290
v_37	v_36055	e_1291
v_37	v_5553	e_1292
v_37	v_34044	e_1293
v_37	v_54389	e_1294
v_37	v_17365	e_1295
v_37	v_1419	e_1296
v_37	v_7152	e_1297
v_37	v_29565	e_1298
v_37	v_41316	e_1299
v_37	v_42401	e_1300
v_37	v_45762	e_1301
v_37	v_49821	e_1302
v_37	v_50115	e_1303
v_37	v_18750	e_1304
v_37	v_35536	e_1305
v_37	v_4108	e_1306
v_37	v_41286	e_1307
v_37	v_8912	e_1308
v_37	v_32199	e_1309
v_37	v_47322	e_1310
v_37	v_54074	e_1311
v_37	v_42409	e_1312
v_37	v_18158	e_1313
v_37	v_47605	e_1314
v_37	v_10441	e_1315
v_37	v_9668	e_1316
v_37	v_31747	e_1317
v_37	v_51206	e_1318
v_37	v_45047	e_1319
v_37	v_16857	e_1320
v_37	v_83	e_1321
v_37	v_8789	e_1322
v_37	v_5975	e_1323
v_37	v_21602	e_1324
v_37	v_37873	e_1325
v_37	v_53947	e_1326
v_37	v_35061	e_1327
v_37	v_50617	e_1328
v_37	v_17278	e_1329
v_37	v_30651	e_1330
v_37	v_33632	e_1331
v_37	v_3587	e_1332
v_37	v_26039	e_1333
v_37	v_32572	e_1334
v_37	v_47901	e_1335
v_37	v_5820	e_1336
v_37	v_13691	e_1337
v_37	v_47603	e_1338
v_37	v_22152	e_1339
v_37	v_18155	e_1340
v_37	v_22606	e_1341
v_37	v_10156	e_1342
v_37	v_49530	e_1343
v_37	v_26756	e_1344
v_37	v_53355	e_1345
v_37	v_31396	e_1346
v_37	v_50808	e_1347
v_37	v_41790	e_1348
v_37	v_11459	e_1349
v_37	v_396	e_1350
v_37	v_4093	e_1351
v_37	v_53106	e_1352
v_37	v_47878	e_1353
v_37	v_15427	e_1354
v_37	v_41803	e_1355
v_37	v_17948	e_1356
v_37	v_41788	e_1357
v_37	v_24540	e_1358
v_37	v_11183	e_1359
v_37	v_49234	e_1360
v_37	v_24824	e_1361
v_37	v_16157	e_1362
v_37	v_18401	e_1363
v_37	v_17885	e_1364
v_37	v_52265	e_1365
v_37	v_3584	e_1366
v_37	v_31793	e_1367
v_37	v_49294	e_1368
v_37	v_52584	e_1369
v_37	v_24541	e_1370
v_37	v_15763	e_1371
v_37	v_8505	e_1372
v_37	v_25094	e_1373
v_37	v_17349	e_1374
v_37	v_7568	e_1375
v_37	v_23640	e_1376
v_37	v_1264	e_1377
v_37	v_2060	e_1378
v_37	v_47811	e_1379
v_37	v_29545	e_1380
v_37	v_49	e_1381
v_37	v_24091	e_1382
v_37	v_37893	e_1383
v_37	v_3689	e_1384
v_37	v_49207	e_1385
v_37	v_35538	e_1386
v_37	v_43058	e_1387
v_37	v_51898	e_1388
v_38	v_42401	e_1389
v_38	v_36061	e_1390
v_38	v_49716	e_1391
v_38	v_24	e_1392
v_38	v_50026	e_1393
v_38	v_27952	e_1394
v_38	v_24541	e_1395
v_38	v_29565	e_1396
v_38	v_53595	e_1397
v_38	v_47322	e_1398
v_38	v_9300	e_1399
v_38	v_47230	e_1400
v_38	v_27826	e_1401
v_38	v_11074	e_1402
v_38	v_8274	e_1403
v_38	v_41316	e_1404
v_38	v_24824	e_1405
v_39	v_41803	e_1406
v_39	v_41316	e_1407
v_39	v_33134	e_1408
v_39	v_25836	e_1409
v_39	v_18838	e_1410
v_39	v_50808	e_1411
v_39	v_22478	e_1412
v_40	v_40752	e_1413
v_41	v_12887	e_1414
v_41	v_50024	e_1415
v_41	v_26039	e_1416
v_41	v_53554	e_1417
v_41	v_42401	e_1418
v_41	v_32115	e_1419
v_41	v_51898	e_1420
v_41	v_34494	e_1421
v_41	v_1419	e_1422
v_41	v_31489	e_1423
v_41	v_47230	e_1424
v_41	v_24824	e_1425
v_41	v_35061	e_1426
v_42	v_10370	e_1427
v_43	v_2376	e_1428
v_44	v_10309	e_1429
v_44	v_10309	e_1430
v_44	v_10309	e_1431
v_44	v_10309	e_1432
v_44	v_10309	e_1433
v_45	v_44	e_1434
v_45	v_44	e_1435
v_45	v_44	e_1436
v_46	v_45498	e_1437
v_46	v_7897	e_1438
v_46	v_53984	e_1439
v_46	v_38673	e_1440
v_46	v_35522	e_1441
v_46	v_30711	e_1442
v_46	v_43463	e_1443
v_46	v_22166	e_1444
v_46	v_10926	e_1445
v_46	v_35570	e_1446
v_46	v_5117	e_1447
v_46	v_50036	e_1448
v_46	v_45746	e_1449
v_46	v_29318	e_1450
v_46	v_32561	e_1451
v_46	v_12675	e_1452
v_46	v_42407	e_1453
v_46	v_24540	e_1454
v_46	v_47892	e_1455
v_46	v_55085	e_1456
v_46	v_49650	e_1457
v_46	v_8274	e_1458
v_46	v_35596	e_1459
v_46	v_9647	e_1460
v_46	v_50808	e_1461
v_46	v_30559	e_1462
v_46	v_1453	e_1463
v_46	v_25105	e_1464
v_46	v_10102	e_1465
v_46	v_20216	e_1466
v_46	v_30651	e_1467
v_46	v_41382	e_1468
v_46	v_30260	e_1469
v_46	v_26510	e_1470
v_46	v_37252	e_1471
v_46	v_55402	e_1472
v_46	v_2062	e_1473
v_46	v_29565	e_1474
v_47	v_9668	e_1475
v_48	v_25519	e_1476
v_48	v_25519	e_1477
v_48	v_51826	e_1478
v_49	v_47	e_1479
v_49	v_47	e_1480
v_49	v_53169	e_1481
v_49	v_53169	e_1482
v_49	v_47	e_1483
v_49	v_9668	e_1484
v_50	v_49985	e_1485
v_50	v_31901	e_1486
v_50	v_50785	e_1487
v_50	v_27081	e_1488
v_50	v_45047	e_1489
v_50	v_47052	e_1490
v_50	v_34044	e_1491
v_50	v_35762	e_1492
v_50	v_24540	e_1493
v_50	v_53128	e_1494
v_50	v_11183	e_1495
v_50	v_55912	e_1496
v_50	v_33637	e_1497
v_50	v_55477	e_1498
v_50	v_54389	e_1499
v_50	v_39668	e_1500
v_50	v_5968	e_1501
v_50	v_9643	e_1502
v_50	v_4220	e_1503
v_50	v_50995	e_1504
v_50	v_15717	e_1505
v_50	v_26180	e_1506
v_50	v_13691	e_1507
v_50	v_30563	e_1508
v_50	v_2119	e_1509
v_50	v_27972	e_1510
v_50	v_53133	e_1511
v_50	v_13597	e_1512
v_50	v_9668	e_1513
v_50	v_45019	e_1514
v_51	v_30711	e_1515
v_51	v_2062	e_1516
v_52	v_53518	e_1517
v_52	v_53518	e_1518
v_52	v_53518	e_1519
v_53	v_34586	e_1520
v_53	v_14984	e_1521
v_53	v_13337	e_1522
v_53	v_55144	e_1523
v_53	v_30415	e_1524
v_53	v_18470	e_1525
v_53	v_47969	e_1526
v_53	v_34584	e_1527
v_53	v_18476	e_1528
v_53	v_3990	e_1529
v_53	v_50232	e_1530
v_53	v_41091	e_1531
v_53	v_22770	e_1532
v_53	v_49650	e_1533
v_53	v_18477	e_1534
v_53	v_11419	e_1535
v_53	v_5852	e_1536
v_53	v_22478	e_1537
v_53	v_11173	e_1538
v_54	v_8277	e_1539
v_55	v_22310	e_1540
v_56	v_30769	e_1541
v_56	v_30769	e_1542
v_56	v_30769	e_1543
v_57	v_17349	e_1544
v_57	v_49586	e_1545
v_58	v_396	e_1546
v_58	v_12834	e_1547
v_58	v_8211	e_1548
v_58	v_45498	e_1549
v_58	v_43463	e_1550
v_58	v_49645	e_1551
v_58	v_8971	e_1552
v_58	v_42948	e_1553
v_58	v_50158	e_1554
v_58	v_55398	e_1555
v_58	v_43012	e_1556
v_58	v_40031	e_1557
v_58	v_39151	e_1558
v_58	v_4748	e_1559
v_58	v_9108	e_1560
v_58	v_53484	e_1561
v_58	v_42409	e_1562
v_58	v_8912	e_1563
v_58	v_17141	e_1564
v_58	v_35906	e_1565
v_58	v_27013	e_1566
v_58	v_5935	e_1567
v_58	v_16436	e_1568
v_58	v_7500	e_1569
v_58	v_1855	e_1570
v_58	v_22934	e_1571
v_58	v_55445	e_1572
v_58	v_53622	e_1573
v_58	v_1236	e_1574
v_58	v_11634	e_1575
v_58	v_37893	e_1576
v_58	v_43187	e_1577
v_58	v_10218	e_1578
v_58	v_4195	e_1579
v_58	v_6583	e_1580
v_58	v_24566	e_1581
v_58	v_47230	e_1582
v_58	v_49234	e_1583
v_58	v_55519	e_1584
v_58	v_12151	e_1585
v_58	v_50617	e_1586
v_58	v_653	e_1587
v_58	v_2116	e_1588
v_58	v_43058	e_1589
v_58	v_27081	e_1590
v_58	v_27078	e_1591
v_58	v_6253	e_1592
v_58	v_7923	e_1593
v_58	v_35529	e_1594
v_58	v_53586	e_1595
v_58	v_12555	e_1596
v_58	v_9316	e_1597
v_58	v_16410	e_1598
v_58	v_39616	e_1599
v_58	v_26509	e_1600
v_58	v_15777	e_1601
v_58	v_1250	e_1602
v_58	v_36055	e_1603
v_58	v_10241	e_1604
v_58	v_32982	e_1605
v_58	v_6609	e_1606
v_58	v_2976	e_1607
v_58	v_53922	e_1608
v_58	v_47811	e_1609
v_58	v_15628	e_1610
v_58	v_29497	e_1611
v_58	v_39399	e_1612
v_58	v_1300	e_1613
v_58	v_17287	e_1614
v_58	v_9617	e_1615
v_58	v_55205	e_1616
v_58	v_34170	e_1617
v_58	v_46998	e_1618
v_58	v_20245	e_1619
v_58	v_10103	e_1620
v_58	v_38667	e_1621
v_58	v_50229	e_1622
v_58	v_47052	e_1623
v_58	v_43124	e_1624
v_58	v_31196	e_1625
v_58	v_29494	e_1626
v_58	v_30559	e_1627
v_58	v_8977	e_1628
v_58	v_18883	e_1629
v_58	v_45747	e_1630
v_58	v_11108	e_1631
v_58	v_50026	e_1632
v_58	v_14127	e_1633
v_58	v_34147	e_1634
v_58	v_44694	e_1635
v_58	v_13267	e_1636
v_58	v_19688	e_1637
v_58	v_25810	e_1638
v_58	v_43129	e_1639
v_58	v_55588	e_1640
v_58	v_39038	e_1641
v_58	v_9647	e_1642
v_58	v_32990	e_1643
v_58	v_49470	e_1644
v_58	v_10138	e_1645
v_58	v_22199	e_1646
v_58	v_47049	e_1647
v_58	v_47322	e_1648
v_58	v_50808	e_1649
v_58	v_10140	e_1650
v_58	v_13331	e_1651
v_58	v_11500	e_1652
v_58	v_36050	e_1653
v_58	v_4213	e_1654
v_58	v_22735	e_1655
v_58	v_37208	e_1656
v_58	v_1165	e_1657
v_58	v_45047	e_1658
v_58	v_39108	e_1659
v_58	v_33523	e_1660
v_58	v_28550	e_1661
v_58	v_5063	e_1662
v_58	v_5521	e_1663
v_58	v_55012	e_1664
v_58	v_36897	e_1665
v_58	v_13265	e_1666
v_58	v_37229	e_1667
v_58	v_17509	e_1668
v_58	v_22180	e_1669
v_58	v_12748	e_1670
v_58	v_34139	e_1671
v_58	v_18476	e_1672
v_58	v_25105	e_1673
v_58	v_6291	e_1674
v_58	v_2089	e_1675
v_58	v_31885	e_1676
v_58	v_18309	e_1677
v_58	v_7501	e_1678
v_58	v_6268	e_1679
v_58	v_47874	e_1680
v_58	v_6580	e_1681
v_58	v_86	e_1682
v_58	v_32996	e_1683
v_58	v_40095	e_1684
v_58	v_20219	e_1685
v_58	v_39586	e_1686
v_58	v_50995	e_1687
v_58	v_1418	e_1688
v_58	v_31342	e_1689
v_58	v_638	e_1690
v_58	v_21521	e_1691
v_58	v_44151	e_1692
v_58	v_19232	e_1693
v_58	v_21612	e_1694
v_58	v_13294	e_1695
v_58	v_9782	e_1696
v_58	v_10283	e_1697
v_58	v_34148	e_1698
v_58	v_1257	e_1699
v_58	v_48615	e_1700
v_58	v_31489	e_1701
v_58	v_51150	e_1702
v_58	v_32155	e_1703
v_58	v_41090	e_1704
v_58	v_43079	e_1705
v_58	v_28334	e_1706
v_58	v_49715	e_1707
v_58	v_51157	e_1708
v_58	v_32555	e_1709
v_58	v_40028	e_1710
v_58	v_19669	e_1711
v_58	v_5621	e_1712
v_58	v_32546	e_1713
v_58	v_50671	e_1714
v_58	v_1886	e_1715
v_58	v_1161	e_1716
v_58	v_31918	e_1717
v_58	v_41382	e_1718
v_58	v_3041	e_1719
v_58	v_4091	e_1720
v_58	v_18708	e_1721
v_58	v_35061	e_1722
v_58	v_7503	e_1723
v_58	v_15763	e_1724
v_58	v_26039	e_1725
v_58	v_15396	e_1726
v_58	v_49650	e_1727
v_58	v_51175	e_1728
v_58	v_3227	e_1729
v_58	v_50096	e_1730
v_58	v_35536	e_1731
v_58	v_51407	e_1732
v_58	v_49724	e_1733
v_58	v_55797	e_1734
v_58	v_17376	e_1735
v_58	v_37216	e_1736
v_58	v_24541	e_1737
v_58	v_34135	e_1738
v_58	v_46645	e_1739
v_58	v_30531	e_1740
v_58	v_13689	e_1741
v_58	v_9731	e_1742
v_58	v_18395	e_1743
v_58	v_4070	e_1744
v_58	v_51251	e_1745
v_58	v_1264	e_1746
v_58	v_47605	e_1747
v_58	v_9730	e_1748
v_58	v_31793	e_1749
v_58	v_6584	e_1750
v_58	v_49179	e_1751
v_58	v_42276	e_1752
v_58	v_8210	e_1753
v_58	v_54389	e_1754
v_58	v_28517	e_1755
v_58	v_28551	e_1756
v_58	v_2159	e_1757
v_58	v_44526	e_1758
v_58	v_1297	e_1759
v_58	v_24556	e_1760
v_58	v_4683	e_1761
v_58	v_40101	e_1762
v_58	v_13380	e_1763
v_58	v_34044	e_1764
v_58	v_6599	e_1765
v_58	v_39563	e_1766
v_58	v_4093	e_1767
v_58	v_18729	e_1768
v_58	v_55614	e_1769
v_58	v_37875	e_1770
v_58	v_14119	e_1771
v_58	v_10262	e_1772
v_58	v_43579	e_1773
v_58	v_7897	e_1774
v_58	v_31901	e_1775
v_58	v_34549	e_1776
v_58	v_31779	e_1777
v_58	v_1423	e_1778
v_58	v_13292	e_1779
v_58	v_38985	e_1780
v_58	v_24552	e_1781
v_58	v_49207	e_1782
v_58	v_1973	e_1783
v_58	v_17357	e_1784
v_58	v_2966	e_1785
v_58	v_55610	e_1786
v_58	v_47892	e_1787
v_58	v_38673	e_1788
v_58	v_51311	e_1789
v_58	v_9604	e_1790
v_58	v_18752	e_1791
v_58	v_13691	e_1792
v_58	v_23648	e_1793
v_58	v_8985	e_1794
v_58	v_27846	e_1795
v_58	v_42401	e_1796
v_58	v_41788	e_1797
v_58	v_39868	e_1798
v_58	v_22811	e_1799
v_58	v_9324	e_1800
v_58	v_2062	e_1801
v_58	v_4035	e_1802
v_58	v_31893	e_1803
v_58	v_27687	e_1804
v_58	v_343	e_1805
v_58	v_19627	e_1806
v_58	v_43126	e_1807
v_58	v_46253	e_1808
v_58	v_15042	e_1809
v_58	v_40088	e_1810
v_58	v_39403	e_1811
v_58	v_22770	e_1812
v_58	v_55912	e_1813
v_58	v_48333	e_1814
v_58	v_8639	e_1815
v_58	v_18400	e_1816
v_58	v_2431	e_1817
v_58	v_32544	e_1818
v_58	v_21602	e_1819
v_58	v_6612	e_1820
v_58	v_35522	e_1821
v_58	v_18163	e_1822
v_58	v_55505	e_1823
v_58	v_32918	e_1824
v_58	v_24540	e_1825
v_58	v_10102	e_1826
v_58	v_8917	e_1827
v_58	v_55123	e_1828
v_58	v_43144	e_1829
v_58	v_18155	e_1830
v_58	v_2143	e_1831
v_58	v_18050	e_1832
v_58	v_45579	e_1833
v_58	v_39617	e_1834
v_58	v_17286	e_1835
v_58	v_13250	e_1836
v_58	v_18706	e_1837
v_58	v_49297	e_1838
v_58	v_13284	e_1839
v_58	v_50264	e_1840
v_58	v_53984	e_1841
v_58	v_40062	e_1842
v_58	v_52433	e_1843
v_58	v_15764	e_1844
v_58	v_3619	e_1845
v_58	v_9726	e_1846
v_58	v_22054	e_1847
v_58	v_27675	e_1848
v_58	v_38437	e_1849
v_58	v_10142	e_1850
v_58	v_55127	e_1851
v_58	v_40042	e_1852
v_58	v_1671	e_1853
v_58	v_6610	e_1854
v_58	v_36061	e_1855
v_58	v_23964	e_1856
v_58	v_28285	e_1857
v_58	v_18165	e_1858
v_58	v_26180	e_1859
v_58	v_10065	e_1860
v_58	v_13679	e_1861
v_58	v_55790	e_1862
v_58	v_42211	e_1863
v_58	v_9668	e_1864
v_58	v_31880	e_1865
v_58	v_31474	e_1866
v_58	v_6600	e_1867
v_58	v_11419	e_1868
v_58	v_9346	e_1869
v_58	v_29318	e_1870
v_58	v_49290	e_1871
v_58	v_11183	e_1872
v_58	v_1295	e_1873
v_58	v_4176	e_1874
v_58	v_48751	e_1875
v_58	v_44997	e_1876
v_58	v_2264	e_1877
v_58	v_10265	e_1878
v_58	v_49215	e_1879
v_58	v_15427	e_1880
v_58	v_55260	e_1881
v_58	v_15247	e_1882
v_58	v_18722	e_1883
v_58	v_18158	e_1884
v_58	v_50745	e_1885
v_58	v_27132	e_1886
v_58	v_8274	e_1887
v_58	v_32173	e_1888
v_58	v_39554	e_1889
v_58	v_51898	e_1890
v_58	v_29565	e_1891
v_58	v_6591	e_1892
v_58	v_49648	e_1893
v_58	v_53947	e_1894
v_58	v_39601	e_1895
v_58	v_55826	e_1896
v_58	v_20720	e_1897
v_58	v_21195	e_1898
v_59	v_21755	e_1899
v_59	v_34586	e_1900
v_59	v_17350	e_1901
v_59	v_34600	e_1902
v_59	v_34591	e_1903
v_59	v_34584	e_1904
v_59	v_27802	e_1905
v_59	v_22478	e_1906
v_59	v_29565	e_1907
v_59	v_18427	e_1908
v_59	v_34581	e_1909
v_59	v_18155	e_1910
v_59	v_34592	e_1911
v_59	v_11282	e_1912
v_59	v_17349	e_1913
v_59	v_24491	e_1914
v_59	v_34590	e_1915
v_60	v_16722	e_1916
v_61	v_37252	e_1917
v_61	v_10142	e_1918
v_61	v_43012	e_1919
v_61	v_15023	e_1920
v_61	v_15794	e_1921
v_61	v_10283	e_1922
v_61	v_37953	e_1923
v_61	v_16532	e_1924
v_61	v_43384	e_1925
v_61	v_34997	e_1926
v_61	v_29056	e_1927
v_61	v_23958	e_1928
v_61	v_9681	e_1929
v_61	v_16848	e_1930
v_61	v_9358	e_1931
v_61	v_9418	e_1932
v_61	v_9730	e_1933
v_61	v_54505	e_1934
v_61	v_27919	e_1935
v_61	v_10294	e_1936
v_61	v_28517	e_1937
v_61	v_11380	e_1938
v_61	v_51284	e_1939
v_61	v_13331	e_1940
v_61	v_9647	e_1941
v_61	v_49650	e_1942
v_61	v_44694	e_1943
v_61	v_19232	e_1944
v_61	v_2509	e_1945
v_61	v_12800	e_1946
v_61	v_38557	e_1947
v_61	v_49648	e_1948
v_61	v_10188	e_1949
v_61	v_52773	e_1950
v_61	v_42215	e_1951
v_61	v_10288	e_1952
v_61	v_11183	e_1953
v_61	v_51175	e_1954
v_61	v_41650	e_1955
v_61	v_34600	e_1956
v_61	v_47951	e_1957
v_61	v_30559	e_1958
v_61	v_10140	e_1959
v_61	v_31489	e_1960
v_61	v_10193	e_1961
v_61	v_48238	e_1962
v_61	v_9617	e_1963
v_61	v_27758	e_1964
v_61	v_21195	e_1965
v_61	v_10464	e_1966
v_61	v_3041	e_1967
v_61	v_41382	e_1968
v_61	v_31196	e_1969
v_61	v_42669	e_1970
v_61	v_39469	e_1971
v_61	v_48751	e_1972
v_61	v_54353	e_1973
v_61	v_27954	e_1974
v_61	v_43463	e_1975
v_62	v_25579	e_1976
v_63	v_49604	e_1977
v_64	v_10651	e_1978
v_65	v_49604	e_1979
v_66	v_49650	e_1980
v_66	v_52720	e_1981
v_67	v_43463	e_1982
v_67	v_47052	e_1983
v_67	v_799	e_1984
v_67	v_36049	e_1985
v_67	v_49648	e_1986
v_67	v_34139	e_1987
v_67	v_8912	e_1988
v_67	v_45766	e_1989
v_67	v_28516	e_1990
v_67	v_25105	e_1991
v_67	v_47935	e_1992
v_67	v_21636	e_1993
v_67	v_54096	e_1994
v_67	v_1419	e_1995
v_67	v_45047	e_1996
v_67	v_28517	e_1997
v_67	v_30559	e_1998
[truncated: 527,739 more rows]
