# Supplementary material for: An Integrated Data Driven Approach to Drug Repositioning Using Gene-Disease Associations
Source: PLoS One. 2016 May 19;11(5):e0155811. doi: 10.1371/journal.pone.0155811 (PMC4873016; doi:10.1371/journal.pone.0155811)
Supplement: S2 Data — (ZIP) [file pone.0155811.s014.zip › PLOS_CSV/PLOS_CSV_NodeSem.tsv]

Node_ID	type	Category	DBID	OMIM	MeSHHeader	MeSH	MESH	UniProtUID	label	Group	EntrezGeneID	Name	UID	UniProtID	Drug_Mechanism	UMLS	AffectedOrganism	MeSHTree	EntrezGeneSymbol
v_0	Common_Disease	-	-	-	Huntington Disease-Like Syndrome	C580174	-	-	-	-	-	-	C580174	-	-	-	-	C10.574.500.supp	-
v_1	Gene	-	-	-	-	-	-	-	-	-	11319	-	ECD	-	-	-	-	-	ECD
v_2	Common_Disease	-	-	-	Mental Competency	D016743	-	-	-	-	-	-	D016743	-	-	-	-	F02.410;F01.590	-
v_3	Gene	-	-	-	-	-	-	-	-	-	2147	-	F2	-	-	-	-	-	F2
v_4	Gene	-	-	-	-	-	-	-	-	-	2152	-	F3	-	-	-	-	-	F3
v_5	Rare_Disease	-	-	190100	Geniospasm	C537682	C537682	-	-	-	-	Hereditary geniospasm	Orphanet_53372	-	-	C2931589	-	C07.320.supp	-
v_6	Gene	-	-	-	-	-	-	-	-	-	2153	-	F5	-	-	-	-	-	F5
v_7	Gene	-	-	-	-	-	-	-	-	-	-	-	EBM	-	-	-	-	-	-
v_8	Protein	-	-	-	-	-	-	SPI1_HUMAN	-	-	-	Transcription factor PU.1	P17947	P17947	-	-	-	-	-
v_9	Common_Disease	-	-	-	Cachexia	D002100	-	-	-	-	-	-	D002100	-	-	-	-	C23.888.144.243.963.500.500	-
v_10	Protein	-	-	-	-	-	-	VGFR1_HUMAN	-	-	-	Vascular endothelial growth factor receptor 1	P17948	A8KA71;A3E342;B0LPF1;B2BF48;P17948;Q12954;B5A923;P16057;O60722;B3FR89;B2BF47;A3E344;B2BF46;F5H5L6	-	-	-	-	-
v_11	Gene	-	-	-	-	-	-	-	-	-	10682	-	EBP	-	-	-	-	-	EBP
v_12	Common_Disease	-	-	-	Cadaver	D002102	-	-	-	-	-	-	D002102	-	-	-	-	C23.550.260.224	-
v_13	Gene	-	-	-	-	-	-	-	-	-	79178	-	THTPA	-	-	-	-	-	THTPA
v_14	Common_Disease	-	-	-	Cadmium Poisoning	D002105	-	-	-	-	-	-	D002105	-	-	-	-	C25.723.165	-
v_15	Gene	-	-	-	-	-	-	-	-	-	79608	-	RIC3	-	-	-	-	-	RIC3
v_16	Common_Disease	-	-	-	Hepatitis E	D016751	-	-	-	-	-	-	D016751	-	-	-	-	C02.440.470;C06.552.380.705.470;C02.782.455	-
v_17	Gene	-	-	-	-	-	-	-	-	-	2271	-	FH	-	-	-	-	-	FH
v_18	Common_Disease	-	-	-	Stiff-Person Syndrome	D016750	-	-	-	-	-	-	D016750	-	-	-	-	C20.111.258.850;C10.668.900;C10.228.854.790;C10.114.812	-
v_19	Common_Disease	-	-	-	Death, Sudden, Cardiac	D016757	-	-	-	-	-	-	D016757	-	-	-	-	C23.550.260.322.250;C14.280.383.220	-
v_20	Protein	-	-	-	-	-	-	IBP3_HUMAN	-	-	-	Insulin-like growth factor-binding protein 3	P17936	Q6P1M6;D3DVM0;A4D2F5;Q2V509;Q9UCL4;P17936	-	-	-	-	-
v_21	Gene	-	-	-	-	-	-	-	-	-	2155	-	F7	-	-	-	-	-	F7
v_22	Gene	-	-	-	-	-	-	-	-	-	2157	-	F8	-	-	-	-	-	F8
v_23	Gene	-	-	-	-	-	-	-	-	-	2158	-	F9	-	-	-	-	-	F9
v_24	Common_Disease	-	-	-	Calcinosis	D002114	-	-	-	-	-	-	D002114	-	-	-	-	C18.452.174.130	-
v_25	Common_Disease	-	-	-	Calciphylaxis	D002115	-	-	-	-	-	-	D002115	-	-	-	-	C18.452.174.130.186	-
v_26	Gene	-	-	-	-	-	-	-	-	-	-	-	EAS	-	-	-	-	-	-
v_27	Protein	-	-	-	-	-	-	LEG3_HUMAN	-	-	-	Galectin-3	P17931	Q96J47;Q16005;P17931;Q6IBA7;B2RC38	-	-	-	-	-
v_28	Common_Disease	-	-	-	Inherited Thyroxine-Binding Globulin Deficiency	C580199	-	-	-	-	-	-	C580199	-	-	-	-	C19.874.supp	-
v_29	Gene	-	-	-	-	-	-	-	-	-	8726	-	EED	-	-	-	-	-	EED
v_30	Common_Disease	-	-	-	Feline Infectious Peritonitis	D016766	-	-	-	-	-	-	D016766	-	-	-	-	C02.782.600.550.200.360;C22.180.440	-
v_31	Common_Disease	-	-	-	Immune Dysregulation, Polyendocrinopathy, Enteropathy, X-Linked Syndrome	C580192	-	-	-	-	-	-	C580192	-	-	-	-	C16.320.322.supp	-
v_32	Gene	-	-	-	-	-	-	-	-	-	-	-	CL	-	-	-	-	-	-
v_33	Common_Disease	-	-	-	Embolism and Thrombosis	D016769	-	-	-	-	-	-	D016769	-	-	-	-	C14.907.355	-
v_34	Gene	-	-	-	-	-	-	-	-	-	1356	-	CP	-	-	-	-	-	CP
v_35	Gene	-	-	-	-	-	-	-	-	-	718	-	C3	-	-	-	-	-	C3
v_36	Gene	-	-	-	-	-	-	-	-	-	26150	-	RIBC2	-	-	-	-	-	RIBC2
v_37	Gene	-	-	-	-	-	-	-	-	-	727	-	C5	-	-	-	-	-	C5
v_38	Gene	-	-	-	-	-	-	-	-	-	729	-	C6	-	-	-	-	-	C6
v_39	Gene	-	-	-	-	-	-	-	-	-	730	-	C7	-	-	-	-	-	C7
v_40	Protein	-	-	-	-	-	-	DEUP1_HUMAN	-	-	-	Deuterosome protein 1	Q05D60	Q96LL7;Q05D60;Q8NEF1	-	-	-	-	-
v_41	Gene	-	-	-	-	-	-	-	-	-	735	-	C9	-	-	-	-	-	C9
v_42	Common_Disease	-	-	-	Calcium Metabolism Disorders	D002128	-	-	-	-	-	-	D002128	-	-	-	-	C18.452.174	-
v_43	Protein	-	-	-	-	-	-	CR1_HUMAN	-	-	-	Complement receptor type 1	P17927	P17927;Q5SR43;Q16744;Q16745;Q5SR45;Q9UQV2	-	-	-	-	-
v_44	Common_Disease	-	-	-	Leishmaniasis, Cutaneous	D016773	-	-	-	-	-	-	D016773	-	-	-	-	C03.858.560.400;C03.752.300.500.400;C17.800.838.775.560.400	-
v_45	Common_Disease	-	-	-	Leishmaniasis, Diffuse Cutaneous	D016774	-	-	-	-	-	-	D016774	-	-	-	-	C17.800.838.775.560.400.350;C03.752.300.500.400.350;C03.858.560.400.350	-
v_46	Gene	-	-	-	-	-	-	-	-	-	1896	-	EDA	-	-	-	-	-	EDA
v_47	Common_Disease	-	-	-	Malaria, Falciparum	D016778	-	-	-	-	-	-	D016778	-	-	-	-	C03.752.530.650	-
v_48	Common_Disease	-	-	-	Blastocystis Infections	D016776	-	-	-	-	-	-	D016776	-	-	-	-	C03.432.250;C03.752.049.250;C06.405.469.452.250	-
v_49	Common_Disease	-	-	-	Malaria, Cerebral	D016779	-	-	-	-	-	-	D016779	-	-	-	-	C03.752.530.620;C10.228.228.205.300.500;C03.105.300.500;C03.752.530.650.675	-
v_50	Gene	-	-	-	-	-	-	-	-	-	1431	-	CS	-	-	-	-	-	CS
v_51	Gene	-	-	-	-	-	-	-	-	-	-	-	ED1	-	-	-	-	-	-
v_52	Common_Disease	-	-	-	Calculi	D002137	-	-	-	-	-	-	D002137	-	-	-	-	C23.300.175	-
v_53	Gene	-	-	-	-	-	-	-	-	-	-	-	ECT	-	-	-	-	-	-
v_54	Common_Disease	-	-	-	Ciliophora Infections	D016770	-	-	-	-	-	-	D016770	-	-	-	-	C03.752.200	-
v_55	Gene	-	-	-	-	-	-	-	-	-	-	-	DER22T11-22	-	-	-	-	-	-
v_56	Common_Disease	-	-	-	Glycogen Storage Disease Type Ix	C580130	-	-	-	-	-	-	C580130	-	-	-	-	C16.320.565.202.449.supp	-
v_57	Gene	-	-	-	-	-	-	-	-	-	3467	-	IFNW1	-	-	-	-	-	IFNW1
v_58	Gene	-	-	-	-	-	-	-	-	-	1950	-	EGF	-	-	-	-	-	EGF
v_59	Gene	-	-	-	-	-	-	-	-	-	-	-	EGI	-	-	-	-	-	-
v_60	Protein	-	-	-	-	-	-	PRS6A_HUMAN	-	-	-	26S protease regulatory subunit 6A	P17980	P17980;Q96HD3;Q53HU5;B2R8V1;Q6IBS1;Q6GPG8;Q3B757;Q3B865	-	-	-	-	-
v_61	Gene	-	-	-	-	-	-	-	-	-	10278	-	EFS	-	-	-	-	-	EFS
v_62	Protein	-	-	-	-	-	-	TCPA_HUMAN	-	-	-	T-complex protein 1 subunit alpha	P17987	E1P5B2;Q15556;Q5TCM3;P17987	-	-	-	-	-
v_63	Common_Disease	-	-	-	Yang Deficiency	D016711	-	-	-	-	-	-	D016711	-	-	-	-	C23.550.945	-
v_64	Protein	-	-	-	-	-	-	DUPD1_HUMAN	-	-	-	Dual specificity phosphatase DUPD1	Q68J44	B2RP93;Q68J44	-	-	-	-	-
v_65	Common_Disease	-	-	-	Yin Deficiency	D016710	-	-	-	-	-	-	D016710	-	-	-	-	C23.550.972	-
v_66	Gene	-	-	-	-	-	-	-	-	-	28511	-	NKIRAS2	-	-	-	-	-	NKIRAS2
v_67	Gene	-	-	-	-	-	-	-	-	-	717	-	C2	-	-	-	-	-	C2
v_68	Gene	-	-	-	-	-	-	-	-	-	367	-	AR	-	-	-	-	-	AR
v_69	Gene	-	-	-	-	-	-	-	-	-	65018	-	PINK1	-	-	-	-	-	PINK1
v_70	Gene	-	-	-	-	-	-	-	-	-	23585	-	TMEM50A	-	-	-	-	-	TMEM50A
v_71	Common_Disease	-	-	-	Pneumocystis Infections	D016720	-	-	-	-	-	-	D016720	-	-	-	-	C01.703.770	-
v_72	Common_Disease	-	-	-	Hereditary Diffuse Leukoencephalopathy with Spheroids	C580150	-	-	-	-	-	-	C580150	-	-	-	-	C10.228.140.695.supp	-
v_73	Common_Disease	-	-	-	Plasma Cell Granuloma, Pulmonary	D016726	-	-	-	-	-	-	D016726	-	-	-	-	C08.381.600	-
v_74	Gene	-	-	-	-	-	-	-	-	-	-	-	LOC100996405	-	-	-	-	-	-
v_75	Common_Disease	-	-	-	Orbital Pseudotumor	D016727	-	-	-	-	-	-	D016727	-	-	-	-	C11.675.679	-
v_76	Gene	-	-	-	-	-	-	-	-	-	-	-	EIM	-	-	-	-	-	-
v_77	Common_Disease	-	-	-	Empyema, Pleural	D016724	-	-	-	-	-	-	D016724	-	-	-	-	C01.539.739.484;C08.730.265;C08.528.240;C01.539.830.305.310	-
v_78	Common_Disease	-	-	-	Self-Injurious Behavior	D016728	-	-	-	-	-	-	D016728	-	-	-	-	F01.145.126.980	-
v_79	Gene	-	-	-	-	-	-	-	-	-	26298	-	EHF	-	-	-	-	-	EHF
v_80	Common_Disease	-	-	-	Erythema Infectiosum	D016731	-	-	-	-	-	-	D016731	-	-	-	-	C17.800.838.790.260;C02.825.260;C02.256.700.300;C17.800.229.335	-
v_81	Common_Disease	-	-	-	Hereditary Sensory and Autonomic Neuropathy Type Ie	C580162	-	-	-	-	-	-	C580162	-	-	-	-	C10.314.750.600.supp	-
v_82	Common_Disease	-	-	-	Munchausen Syndrome by Proxy	D016735	-	-	-	-	-	-	D016735	-	-	-	-	F03.400.800	-
v_83	Common_Disease	-	-	-	Antiphospholipid Syndrome	D016736	-	-	-	-	-	-	D016736	-	-	-	-	C20.111.197	-
v_84	Gene	-	-	-	-	-	-	-	-	-	-	-	PARK16	-	-	-	-	-	-
v_85	Gene	-	-	-	-	-	-	-	-	-	-	-	PARK10	-	-	-	-	-	-
v_86	Common_Disease	-	-	-	Behavior, Addictive	D016739	-	-	-	-	-	-	D016739	-	-	-	-	F01.145.527.100.120	-
v_87	Gene	-	-	-	-	-	-	-	-	-	-	-	PARK12	-	-	-	-	-	-
v_88	Gene	-	-	-	-	-	-	-	-	-	1545	-	CYP1B1	-	-	-	-	-	CYP1B1
v_89	Protein	-	-	-	-	-	-	GDS1_HUMAN	-	-	-	Rap1 GTPase-GDP dissociation stimulator 1	P52306	Q9BUX6;G5E9P9;Q9NYM2;E9PH06;Q9BUW9;Q499L7;P52306;Q9NZA8;Q4KMV2;Q4QQI8	-	-	-	-	-
v_90	Protein	-	-	-	-	-	-	SPAT8_HUMAN	-	-	-	Spermatogenesis-associated protein 8	Q6RVD6	Q2KJ07;Q6RVD6	-	-	-	-	-
v_91	Gene	-	-	-	-	-	-	-	-	-	-	-	MS	-	-	-	-	-	-
v_92	Protein	-	-	-	-	-	-	1433T_HUMAN	-	-	-	14-3-3 protein theta	P27348	Q567U5;P27348;Q9UP48;Q5TZU8;D6W4Z5	-	-	-	-	-
v_93	Gene	-	-	-	-	-	-	-	-	-	-	-	KRT89P	-	-	-	-	-	-
v_94	Protein	-	-	-	-	-	-	OTUD4_HUMAN	-	-	-	OTU domain-containing protein 4	Q01804	B4DYS4;Q6PG39;Q9UPV6;Q147U2;Q01804;Q96MQ5;Q9NT94;Q1ZYK1	-	-	-	-	-
v_95	Gene	-	-	-	-	-	-	-	-	-	4151	-	MB	-	-	-	-	-	MB
v_96	Gene	-	-	-	-	-	-	-	-	-	54808	-	DYM	-	-	-	-	-	DYM
v_97	Gene	-	-	-	-	-	-	-	-	-	79006	-	METRN	-	-	-	-	-	METRN
v_98	Protein	-	-	-	-	-	-	ESR1_HUMAN	-	-	-	Estrogen receptor	P03372	P03372;Q9NU51;Q9UIS7;Q9UDZ7;Q6MZQ9;Q14276;Q5T5H7;Q13511	-	-	-	-	-
v_99	Gene	-	-	-	-	-	-	-	-	-	1543	-	CYP1A1	-	-	-	-	-	CYP1A1
v_100	Protein	-	-	-	-	-	-	AOFB_HUMAN	-	-	-	Amine oxidase [flavin-containing] B	P27338	B7Z5H3;P27338;Q7Z6S2;D3DWC3;B2R6R3	-	-	-	-	-
v_101	Common_Disease	-	-	-	Fatty Acid Hydroxylase-Associated Neurodegeneration	C580102	-	-	-	-	-	-	C580102	-	-	-	-	C10.574.500.supp	-
v_102	Gene	-	-	-	-	-	-	-	-	-	1544	-	CYP1A2	-	-	-	-	-	CYP1A2
v_103	Gene	-	-	-	-	-	-	-	-	-	-	-	KRT88P	-	-	-	-	-	-
v_104	Protein	-	-	-	-	-	-	PFKAP_HUMAN	-	-	-	ATP-dependent 6-phosphofructokinase, platelet type	Q01813	Q5VSR7;B3KS15;Q5VSR8;Q01813	-	-	-	-	-
v_105	Protein	-	-	-	-	-	-	AT2B2_HUMAN	-	-	-	Plasma membrane calcium-transporting ATPase 2	Q01814	Q16818;O00766;Q01814;Q12994	-	-	-	-	-
v_106	Gene	-	-	-	-	-	-	-	-	-	1889	-	ECE1	-	-	-	-	-	ECE1
v_107	Gene	-	-	-	-	-	-	-	-	-	6699	-	SPRR1B	-	-	-	-	-	SPRR1B
v_108	Gene	-	-	-	-	-	-	-	-	-	9718	-	ECE2	-	-	-	-	-	ECE2
v_109	Gene	-	-	-	-	-	-	-	-	-	1797	-	DXO	-	-	-	-	-	DXO
v_110	Gene	-	-	-	-	-	-	-	-	-	6698	-	SPRR1A	-	-	-	-	-	SPRR1A
v_111	Gene	-	-	-	-	-	-	-	-	-	-	-	NM	-	-	-	-	-	-
v_112	Gene	-	-	-	-	-	-	-	-	-	9365	-	KL	-	-	-	-	-	KL
v_113	Gene	-	-	-	-	-	-	-	-	-	50626	-	CYHR1	-	-	-	-	-	CYHR1
v_114	Protein	-	-	-	-	-	-	SATB1_HUMAN	-	-	-	DNA-binding protein SATB1	Q01826	C9JTR6;B3KXF1;Q01826;Q59EQ0	-	-	-	-	-
v_115	Common_Disease	-	-	-	Fragile X-Associated Tremor/Ataxia Syndrome	C580109	-	-	-	-	-	-	C580109	-	-	-	-	C10.228.140.252.supp	-
v_116	Gene	-	-	-	-	-	-	-	-	-	-	-	M1	-	-	-	-	-	-
v_117	Gene	-	-	-	-	-	-	-	-	-	-	-	IFLTD1	-	-	-	-	-	-
v_118	Protein	-	-	-	-	-	-	JAK3_HUMAN	-	-	-	Tyrosine-protein kinase JAK3	P52333	Q9Y6S2;Q99699;Q13611;Q13259;Q13260;Q8N1E8;P52333	-	-	-	-	-
v_119	Protein	-	-	-	-	-	-	XPC_HUMAN	-	-	-	DNA repair protein complementing XP-C cells	Q01831	B4DIP3;E9PH69;Q53GT7;E9PB96;Q96AX0;Q01831	-	-	-	-	-
v_120	Gene	-	-	-	-	-	-	-	-	-	3550	-	IK	-	-	-	-	-	IK
v_121	Small_Molecule	-	DB04000	-	-	-	-	-	Bromo-Willardiine	experimental	-	-	DB04000	-	-	-	-	-	-
v_122	Small_Molecule	-	DB04001	-	-	-	-	-	6-(Oxalyl-Amino)-1h-Indole-5-Carboxylic Acid	experimental	-	-	DB04001	-	-	-	-	-	-
v_123	Gene	-	-	-	-	-	-	-	-	-	-	-	RT1-N3	-	-	-	-	-	-
v_124	Gene	-	-	-	-	-	-	-	-	-	-	-	IV	-	-	-	-	-	-
v_125	Gene	-	-	-	-	-	-	-	-	-	7041	-	TGFB1I1	-	-	-	-	-	TGFB1I1
v_126	Gene	-	-	-	-	-	-	-	-	-	-	-	ECB2	-	-	-	-	-	-
v_127	Protein	-	-	-	-	-	-	EWS_HUMAN	-	-	-	RNA-binding protein EWS	Q01844	B0QYK1;Q5THL0;Q01844;Q9BWA2;Q96MX4;Q92635;Q96FE8;Q96MN4	-	-	-	-	-
v_128	Gene	-	-	-	-	-	-	-	-	-	-	-	IH	-	-	-	-	-	-
v_129	Gene	-	-	-	-	-	-	-	-	-	8437	-	RASAL1	-	-	-	-	-	RASAL1
v_130	Gene	-	-	-	-	-	-	-	-	-	9462	-	RASAL2	-	-	-	-	-	RASAL2
v_131	Protein	-	-	-	-	-	-	PO4F1_HUMAN	-	-	-	POU domain, class 4, transcription factor 1	Q01851	Q5T227;Q01851;Q15318;Q14986	-	-	-	-	-
v_132	Gene	-	-	-	-	-	-	-	-	-	-	-	LOC284825	-	-	-	-	-	-
v_133	Protein	-	-	-	-	-	-	CDR2_HUMAN	-	-	-	Cerebellar degeneration-related protein 2	Q01850	Q13977;A8K8A8;Q01850	-	-	-	-	-
v_134	Gene	-	-	-	-	-	-	-	-	-	-	-	ECA1	-	-	-	-	-	-
v_135	Gene	-	-	-	-	-	-	-	-	-	-	-	GH	-	-	-	-	-	-
v_136	Gene	-	-	-	-	-	-	-	-	-	2710	-	GK	-	-	-	-	-	GK
v_137	Small_Molecule	-	DB04023	-	-	-	-	-	Guanosine 5'-(Trihydrogen Diphosphate), P'-D-Mannopyranosyl Ester	experimental	-	-	DB04023	-	-	-	-	-	-
v_138	Small_Molecule	-	DB04020	-	-	-	-	-	4-(2-{[4-{[3-(4-Chlorophenyl)Propyl]Sulfanyl}-6-(1-Piperazinyl)-1,3,5-Triazin-2-Yl]Amino}Ethyl)Phenol	experimental	-	-	DB04020	-	-	-	-	-	-
v_139	Small_Molecule	-	DB04021	-	-	-	-	-	MF268	experimental	-	-	DB04021	-	-	-	-	-	-
v_140	Gene	-	-	-	-	-	-	-	-	-	-	-	KRT87P	-	-	-	-	-	KRT87P
v_141	Gene	-	-	-	-	-	-	-	-	-	-	-	EA3	-	-	-	-	-	-
v_142	Gene	-	-	-	-	-	-	-	-	-	-	-	SPRR2C	-	-	-	-	-	-
v_143	Small_Molecule	-	DB04015	-	-	-	-	-	Methionine Phosphinate	experimental	-	-	DB04015	-	-	-	-	-	-
v_144	Small_Molecule	-	DB04016	-	-	-	-	-	2-[3-({Methyl[1-(2-Naphthoyl)Piperidin-4-Yl]Amino}Carbonyl)-2-Naphthyl]-1-(1-Naphthyl)-2-Oxoethylphosphonic Acid	experimental	-	-	DB04016	-	-	-	-	-	-
v_145	Gene	-	-	-	-	-	-	-	-	-	6700	-	SPRR2A	-	-	-	-	-	SPRR2A
v_146	Small_Molecule	-	DB04013	-	-	-	-	-	1-Deoxy-1-Methoxycarbamido-Beta-D-Gluco-2-Heptulopyranosonamide	experimental	-	-	DB04013	-	-	-	-	-	-
v_147	Protein	-	-	-	-	-	-	PO5F1_HUMAN	-	-	-	POU domain, class 5, transcription factor 1	Q01860	A6NCS1;A6NLL8;Q5STF3;P31359;Q01860;Q15167;D2IYK4;Q15168;Q5STF4;Q16422	-	-	-	-	-
v_148	Gene	-	-	-	-	-	-	-	-	-	6701	-	SPRR2B	-	-	-	-	-	SPRR2B
v_149	Small_Molecule	-	DB04014	-	-	-	-	-	Alsterpaullone	experimental	-	-	DB04014	-	-	-	-	-	-
v_150	Gene	-	-	-	-	-	-	-	-	-	-	-	EA7	-	-	-	-	-	-
v_151	Gene	-	-	-	-	-	-	-	-	-	2638	-	GC	-	-	-	-	-	GC
v_152	Protein	-	-	-	-	-	-	MK03_HUMAN	-	-	-	Mitogen-activated protein kinase 3	P27361	A8CZ58;P27361;Q8NHX1;B0LPG3	-	-	-	-	-
v_153	Small_Molecule	-	DB04017	-	-	-	-	-	N-Methyl-N-Propargyl-3-(2,4-Dichlorophenoxy)Propylamine	experimental	-	-	DB04017	-	-	-	-	-	-
v_154	Small_Molecule	-	DB04018	-	-	-	-	-	S-Isopropyl-Isothiourea	experimental	-	-	DB04018	-	-	-	-	-	-
v_155	Gene	-	-	-	-	-	-	-	-	-	-	-	EGFLAM-AS3	-	-	-	-	-	-
v_156	Gene	-	-	-	-	-	-	-	-	-	25789	-	TMEM59L	-	-	-	-	-	TMEM59L
v_157	Small_Molecule	-	DB04012	-	-	-	-	-	(3r)-4-(P-Toluenesulfonyl)-1,4-Thiazane-3-Carboxylicacid-L-Leucine	experimental	-	-	DB04012	-	-	-	-	-	-
v_158	Gene	-	-	-	-	-	-	-	-	-	-	-	PTGES3L-AARSD1	-	-	-	-	-	-
v_159	Small_Molecule	-	DB04010	-	-	-	-	-	2-(3'-Methoxyphenyl) Benzimidazole-4-Carboxamide	experimental	-	-	DB04010	-	-	-	-	-	-
v_160	Gene	-	-	-	-	-	-	-	-	-	3240	-	HP	-	-	-	-	-	HP
v_161	Gene	-	-	-	-	-	-	-	-	-	55806	-	HR	-	-	-	-	-	HR
v_162	Gene	-	-	-	-	-	-	-	-	-	-	-	HT	-	-	-	-	-	-
v_163	Protein	-	-	-	-	-	-	MPRIP_HUMAN	-	-	-	Myosin phosphatase Rho-interacting protein	Q6WCQ1	Q6DHW2;Q3KQZ5;Q8N390;Q7Z5Y2;Q6WCQ1;Q5FB94;Q96G40	-	-	-	-	-
v_164	Gene	-	-	-	-	-	-	-	-	-	-	-	GY	-	-	-	-	-	-
v_165	Small_Molecule	-	DB04004	-	-	-	-	-	2,6-Diamino-8-(2-Dimethylaminoethylsulfanylmethyl)-3h-Quinazolin-4-One	experimental	-	-	DB04004	-	-	-	-	-	-
v_166	Small_Molecule	-	DB04005	-	-	-	-	-	Uridine 5'-Triphosphate	experimental	-	-	DB04005	-	-	-	-	-	-
v_167	Small_Molecule	-	DB04002	-	-	-	-	-	4-Sulfonamide-[4-(Thiomethylaminobutane)]Benzamide	experimental	-	-	DB04002	-	-	-	-	-	-
v_168	Small_Molecule	-	DB04003	-	-	-	-	-	(4-{2-Acetylamino-2-[1-(3-Carbamoyl-4-Cyclohexylmethoxy-Phenyl)-Ethylcarbamoyl}-Ethyl}-2-Phosphono-Phenoxy)-Acetic Acid	experimental	-	-	DB04003	-	-	-	-	-	-
v_169	Small_Molecule	-	DB04008	-	-	-	-	-	Bis(5-Amidino-Benzimidazolyl)Methane Zinc	experimental	-	-	DB04008	-	-	-	-	-	-
v_170	Small_Molecule	-	DB04009	-	-	-	-	-	Dimethyl Propionate Ester Heme	experimental	-	-	DB04009	-	-	-	-	-	-
v_171	Gene	-	-	-	-	-	-	-	-	-	10040	-	TOM1L1	-	-	-	-	-	TOM1L1
v_172	Small_Molecule	-	DB04006	-	-	-	-	-	[2-Amino-6-(2,6-Difluoro-Benzoyl)-Imidazo[1,2-a]Pyridin-3-Yl]-Phenyl-Methanone	experimental	-	-	DB04006	-	-	-	-	-	-
v_173	Gene	-	-	-	-	-	-	-	-	-	146691	-	TOM1L2	-	-	-	-	-	TOM1L2
v_174	Protein	-	-	-	-	-	-	IF_HUMAN	-	-	-	Gastric intrinsic factor	P27352	B4DVZ1;B2RAN8;P27352	-	-	-	-	-
v_175	Small_Molecule	-	DB04007	-	-	-	-	-	Bromo-WR99210	experimental	-	-	DB04007	-	-	-	-	-	-
v_176	Small_Molecule	-	DB04040	-	-	-	-	-	N-(2-Morpholin-4-Yl-1-Morpholin-4-Ylmethyl-Ethyl)-3-Nitro-5-(3,4,5-Trihydroxy-6-Hydroxymethyl-Tetrahydro-Pyran-2-Yloxy)-Benzamide	experimental	-	-	DB04040	-	-	-	-	-	-
v_177	Small_Molecule	-	DB04041	-	-	-	-	-	Nitrocefin Acyl-Serine	experimental	-	-	DB04041	-	-	-	-	-	-
v_178	Rare_Disease	-	-	-	-	-	-	-	-	-	-	14q24.1q24.3 microdeletion syndrome	Orphanet_401935	-	-	-	-	-	-
v_179	Small_Molecule	-	DB04044	-	-	-	-	-	4-{2-[(3-Nitrobenzoyl)Amino]Phenoxy}Phthalic Acid	experimental	-	-	DB04044	-	-	-	-	-	-
v_180	Small_Molecule	-	DB04042	-	-	-	-	-	2-[4-(Hydroxy-Methoxy-Methyl)-Benzyl]-7-(4-Hydroxymethyl-Benzyl)-1,1-Dioxo-3,6-Bis-Phenoxymethyl-1lambda6-[1,2,7]Thiadiazepane-4,5-Diol	experimental	-	-	DB04042	-	-	-	-	-	-
v_181	Small_Molecule	-	DB04043	-	-	-	-	-	Carboxymycobactin T	experimental	-	-	DB04043	-	-	-	-	-	-
v_182	Protein	-	-	-	-	-	-	SIA4A_HUMAN	-	-	-	CMP-N-acetylneuraminate-beta-galactosamide-alpha-2,3-sialyltransferase 1	Q11201	O60677;Q9UN51;Q11201	-	-	-	-	-
v_183	Protein	-	-	-	-	-	-	SIAT6_HUMAN	-	-	-	CMP-N-acetylneuraminate-beta-1,4-galactoside alpha-2,3-sialyltransferase	Q11203	Q86US2;Q8IX51;D3DPX8;A9Z1W2;Q8IX50;Q8IX54;Q11203;Q8IX52;Q8IX53;Q8IX55;Q8IX56;Q8IX57;Q86US0;Q8IX47;Q86UR8;Q8IX42;Q8IX48;Q5T4W9;Q86US1;Q8IX58;Q8IX41;Q5T4X7;Q86UR9;Q8IX45;Q5T4X9;Q5T4X0;Q8IX46;Q5T4Y0;Q8IX43;Q8IX49;Q86UR7;Q8IX44;Q5T4X8;Q86UR6;Q5T4Y2;Q5T4Y3;Q5T4Y4	-	-	-	-	-
v_184	Protein	-	-	-	-	-	-	SIA4C_HUMAN	-	-	-	CMP-N-acetylneuraminate-beta-galactosamide-alpha-2,3-sialyltransferase 4	Q11206	O60497;Q8NFG7;Q11206;Q8N6A6;Q96QQ9;A8K6B2	-	-	-	-	-
v_185	Gene	-	-	-	-	-	-	-	-	-	2098	-	ESD	-	-	-	-	-	ESD
v_186	Small_Molecule	-	DB04037	-	-	-	-	-	N,N-Bis(4-Chlorobenzyl)-1h-1,2,3,4-Tetraazol-5-Amine	experimental	-	-	DB04037	-	-	-	-	-	-
v_187	Small_Molecule	-	DB04035	-	-	-	-	-	Pinacol[[2-Amino-Alpha-(1-Carboxy-1-Methylethoxyimino)-4-Thiazoleacetyl]Amino]Methaneboronate	experimental	-	-	DB04035	-	-	-	-	-	-
v_188	Protein	-	-	-	-	-	-	F161A_HUMAN	-	-	-	Protein FAM161A	Q3B820	B4DJV7;Q9H8R2;Q3B820	-	-	-	-	-
v_189	Gene	-	-	-	-	-	-	-	-	-	-	-	UP	-	-	-	-	-	-
v_190	Small_Molecule	-	DB04036	-	-	-	-	-	Coenzyme a Persulfide	experimental	-	-	DB04036	-	-	-	-	-	-
v_191	Small_Molecule	-	DB04039	-	-	-	-	-	3-Oxo-Pentadecanoic Acid	experimental	-	-	DB04039	-	-	-	-	-	-
v_192	Gene	-	-	-	-	-	-	-	-	-	-	-	VV	-	-	-	-	-	-
v_193	Rare_Disease	-	-	-	-	-	-	-	-	-	-	9q31.1q31.3 microdeletion syndrome	Orphanet_401923	-	-	-	-	-	-
v_194	Small_Molecule	-	DB04030	-	-	-	-	-	1,3,4,9-Tetrahydro-2-(Hydroxybenzoyl)-9-[(4-Hydroxyphenyl)Methyl]-6-Methoxy-2h-Pyrido[3,4-B]Indole	experimental	-	-	DB04030	-	-	-	-	-	-
v_195	Gene	-	-	-	-	-	-	-	-	-	-	-	RNU4ATAC2P	-	-	-	-	-	-
v_196	Gene	-	-	-	-	-	-	-	-	-	-	-	ES2	-	-	-	-	-	-
v_197	Protein	-	-	-	-	-	-	SPIB_HUMAN	-	-	-	Transcription factor Spi-B	Q01892	B4DUG6;A8K9C9;Q01892;Q15359	-	-	-	-	-
v_198	Rare_Disease	-	-	-	-	-	-	-	-	-	-	Fibrolamellar hepatocellular carcinoma	Orphanet_401920	-	-	-	-	-	-
v_199	Small_Molecule	-	DB04031	-	-	-	-	-	Serine Vanadate	experimental	-	-	DB04031	-	-	-	-	-	-
v_200	Small_Molecule	-	DB04032	-	-	-	-	-	Adamantane-1-Carboxylic Acid-5-Dimethylamino-Naphthalene-1-Sulfonylamino-Butyl-Amide	experimental	-	-	DB04032	-	-	-	-	-	-
v_201	Rare_Disease	-	-	614739	-	-	-	-	-	-	-	MEGDEL syndrome	Orphanet_352328	-	-	-	-	-	-
v_202	Gene	-	-	-	-	-	-	-	-	-	1893	-	ECM1	-	-	-	-	-	ECM1
v_203	Gene	-	-	-	-	-	-	-	-	-	1842	-	ECM2	-	-	-	-	-	ECM2
v_204	Rare_Disease	-	-	614457	-	-	-	-	-	-	-	Congenital ichthyosis - intellectual disability - spastic quadriplegia	Orphanet_352333	-	-	-	-	-	-
v_205	Gene	-	-	-	-	-	-	-	-	-	2077	-	ERF	-	-	-	-	-	ERF
v_206	Small_Molecule	-	DB04027	-	-	-	-	-	D-Arginine	experimental	-	-	DB04027	-	-	-	-	-	-
v_207	Gene	-	-	-	-	-	-	-	-	-	2078	-	ERG	-	-	-	-	-	ERG
v_208	Gene	-	-	-	-	-	-	-	-	-	2079	-	ERH	-	-	-	-	-	ERH
v_209	Small_Molecule	-	DB04028	-	-	-	-	-	Tyvelose	experimental	-	-	DB04028	-	-	-	-	-	-
v_210	Small_Molecule	-	DB04062	-	-	-	-	-	Beta-D-Fucose	experimental	-	-	DB04062	-	-	-	-	-	-
v_211	Small_Molecule	-	DB04063	-	-	-	-	-	2-Methylleucine	experimental	-	-	DB04063	-	-	-	-	-	-
v_212	Small_Molecule	-	DB04066	-	-	-	-	-	Para-Coumaric Acid	experimental	-	-	DB04066	-	-	-	-	-	-
v_213	Small_Molecule	-	DB04067	-	-	-	-	-	4-Hydroxybenzyl Coenzyme A	experimental	-	-	DB04067	-	-	-	-	-	-
v_214	Rare_Disease	-	-	616055	-	-	-	-	-	-	-	Episodic ataxia with slurred speech	Orphanet_401953	-	-	-	-	-	-
v_215	Small_Molecule	-	DB04065	-	-	-	-	-	N-Cyclopentyl-N-Cyclobutylformamide	experimental	-	-	DB04065	-	-	-	-	-	-
v_216	Gene	-	-	-	-	-	-	-	-	-	282617	-	IFNL3	-	-	-	-	-	IFNL3
v_217	Rare_Disease	-	-	-	-	-	-	-	-	-	-	Disorder of phospholipids, sphingolipids and fatty acids biosynthesis	Orphanet_352301	-	-	-	-	-	-
v_218	Gene	-	-	-	-	-	-	-	-	-	101180976	-	IFNL4	-	-	-	-	-	IFNL4
v_219	Protein	-	-	-	-	-	-	SMI21_HUMAN	-	-	-	Small integral membrane protein 21	Q3B7S5	Q3B7S5	-	-	-	-	-
v_220	Gene	-	-	-	-	-	-	-	-	-	6476	-	SI	-	-	-	-	-	SI
v_221	Small_Molecule	-	DB04059	-	-	-	-	-	8-(Pyrimidin-2-Ylamino)Naphthalene-2-Carboximidamide	experimental	-	-	DB04059	-	-	-	-	-	-
v_222	Small_Molecule	-	DB04057	-	-	-	-	-	Beta-Dadf, Msa, Multisubstrate Adduct Inhibitor	experimental	-	-	DB04057	-	-	-	-	-	-
v_223	Small_Molecule	-	DB04058	-	-	-	-	-	D-[(Amino)Carbonyl]Phenylalanine	experimental	-	-	DB04058	-	-	-	-	-	-
v_224	Rare_Disease	-	-	615751	-	-	-	-	-	-	-	Hyperammonemic encephalopathy due to carbonic anhydrase VA deficiency	Orphanet_401948	-	-	-	-	-	-
v_225	Gene	-	-	-	-	-	-	-	-	-	282618	-	IFNL1	-	-	-	-	-	IFNL1
v_226	Gene	-	-	-	-	-	-	-	-	-	282616	-	IFNL2	-	-	-	-	-	IFNL2
v_227	Small_Molecule	-	DB04051	-	-	-	-	-	5-Phenylvaleric Acid	experimental	-	-	DB04051	-	-	-	-	-	-
v_228	Rare_Disease	-	-	615750	-	-	-	-	-	-	-	Moyamoya disease with early-onset achalasia	Orphanet_401945	-	-	-	-	-	-
v_229	Small_Molecule	-	DB04052	-	-	-	-	-	3,4-Dimethylphenol	experimental	-	-	DB04052	-	-	-	-	-	-
v_230	Small_Molecule	-	DB04050	-	-	-	-	-	N-Propyl Isocyanide	experimental	-	-	DB04050	-	-	-	-	-	-
v_231	Small_Molecule	-	DB04055	-	-	-	-	-	2,3-Dicarboxy-4-(2-Chloro-Phenyl)-1-Ethyl-5-Isopropoxycarbonyl-6-Methyl-Pyridinium	experimental	-	-	DB04055	-	-	-	-	-	-
v_232	Rare_Disease	-	-	615892	-	-	-	-	-	-	-	Familial median cleft of the upper and lower lips	Orphanet_401942	-	-	-	-	-	-
v_233	Small_Molecule	-	DB04054	-	-	-	-	-	9-Butyl-8-(2,5-Dimethoxy-Benzyl)-2-Fluoro-9h-Purin-6-Ylamine	experimental	-	-	DB04054	-	-	-	-	-	-
v_234	Rare_Disease	-	-	-	-	-	-	-	-	-	-	Disorder of phospholipids, sphingolipids and fatty acids biosynthesis with peripheral nerves predominant involvement	Orphanet_352309	-	-	-	-	-	-
v_235	Protein	-	-	-	-	-	-	IMA5_HUMAN	-	-	-	Importin subunit alpha-5	P52294	D3DN93;Q6IBQ9;P52294;Q9BQ56	-	-	-	-	-
v_236	Rare_Disease	-	-	-	-	-	-	-	-	-	-	Disorder of phospholipids, sphingolipids and fatty acids biosynthesis with central nervous system predominant involvement	Orphanet_352306	-	-	-	-	-	-
v_237	Gene	-	-	-	-	-	-	-	-	-	7018	-	TF	-	-	-	-	-	TF
v_238	Rare_Disease	-	-	-	-	-	-	-	-	-	-	Disorder of phospholipids, sphingolipids and fatty acids biosynthesis with skeletal muscle predominant involvement	Orphanet_352312	-	-	-	-	-	-
v_239	Protein	-	-	-	-	-	-	IMA1_HUMAN	-	-	-	Importin subunit alpha-1	P52292	B9EJD6;Q9BRU5;P52292;Q53YE3	-	-	-	-	-
v_240	Gene	-	-	-	-	-	-	-	-	-	7038	-	TG	-	-	-	-	-	TG
v_241	Gene	-	-	-	-	-	-	-	-	-	7054	-	TH	-	-	-	-	-	TH
v_242	Gene	-	-	-	-	-	-	-	-	-	-	-	MIR199B	-	-	-	-	-	-
v_243	Small_Molecule	-	DB04048	-	-	-	-	-	N-Carbamoyl-Alanine	experimental	-	-	DB04048	-	-	-	-	-	-
v_244	Small_Molecule	-	DB04046	-	-	-	-	-	Methyl beta-galactoside	experimental	-	-	DB04046	-	-	-	-	-	-
v_245	Small_Molecule	-	DB04047	-	-	-	-	-	[Pterin-6-Yl Methanyl]-Phosphonophosphate	experimental	-	-	DB04047	-	-	-	-	-	-
v_246	Small_Molecule	-	DB04084	-	-	-	-	-	2-Deoxy-2-Fluoro-Alpha-D-Mannose	experimental	-	-	DB04084	-	-	-	-	-	-
v_247	Small_Molecule	-	DB04085	-	-	-	-	-	1-[Pyrrol-1-Yl-2,5-Dione-Methoxymethyl]-Pyrrole-2,5-Dione	experimental	-	-	DB04085	-	-	-	-	-	-
v_248	Small_Molecule	-	DB04083	-	-	-	-	-	N'-Pyridoxyl-Lysine-5'-Monophosphate	experimental	-	-	DB04083	-	-	-	-	-	-
v_249	Small_Molecule	-	DB04088	-	-	-	-	-	N-(Allyloxycarbonyl)-4-[N-(Carboxy-Formyl)-2-(Benzoic Acid)-Amino]-L-Phenylalaninyl-Amino-Butyloxy-(6-Hydroxy-Benzoic Acid Methyl Ester)	experimental	-	-	DB04088	-	-	-	-	-	-
v_250	Small_Molecule	-	DB04089	-	-	-	-	-	AL5300	experimental	-	-	DB04089	-	-	-	-	-	-
v_251	Small_Molecule	-	DB04086	-	-	-	-	-	2',4'-Dinitrophenyl-2deoxy-2-Fluro-B-D-Cellobioside	experimental	-	-	DB04086	-	-	-	-	-	-
v_252	Small_Molecule	-	DB04080	-	-	-	-	-	RU78191	experimental	-	-	DB04080	-	-	-	-	-	-
v_253	Small_Molecule	-	DB04081	-	-	-	-	-	(4s-Trans)-4-(Methylamino)-5,6-Dihydro-6-Methyl-4h-Thieno(2,3-B)Thiopyran-2-Sulfonamide-7,7-Dioxide	experimental	-	-	DB04081	-	-	-	-	-	-
v_254	Gene	-	-	-	-	-	-	-	-	-	-	-	QK	-	-	-	-	-	-
v_255	Small_Molecule	-	DB04079	-	-	-	-	-	Heptane-1,2,3-Triol	experimental	-	-	DB04079	-	-	-	-	-	-
v_256	Small_Molecule	-	DB04073	-	-	-	-	-	N-{3-[4-(3-Amino-Propyl)-Piperazin-1-Yl]-Propyl}-3-Nitro-5-(Galactopyranosyl)-Beta-Benzamide	experimental	-	-	DB04073	-	-	-	-	-	-
v_257	Small_Molecule	-	DB04074	-	-	-	-	-	Alpha-ketoisovalerate	experimental	-	-	DB04074	-	-	-	-	-	-
v_258	Gene	-	-	-	-	-	-	-	-	-	9610	-	RIN1	-	-	-	-	-	RIN1
v_259	Small_Molecule	-	DB04071	-	-	-	-	-	Cpad	experimental	-	-	DB04071	-	-	-	-	-	-
v_260	Gene	-	-	-	-	-	-	-	-	-	54453	-	RIN2	-	-	-	-	-	RIN2
v_261	Small_Molecule	-	DB04072	-	-	-	-	-	Alpha-Methylisocitric Acid	experimental	-	-	DB04072	-	-	-	-	-	-
v_262	Small_Molecule	-	DB04077	-	-	-	-	-	Glycerol	experimental	-	-	DB04077	-	-	-	-	-	-
v_263	Gene	-	-	-	-	-	-	-	-	-	79890	-	RIN3	-	-	-	-	-	RIN3
v_264	Small_Molecule	-	DB04078	-	-	-	-	-	Isobutylbenzene	experimental	-	-	DB04078	-	-	-	-	-	-
v_265	Small_Molecule	-	DB04075	-	-	-	-	-	N-Acetyl-L-Glutamate	experimental	-	-	DB04075	-	-	-	-	-	-
v_266	Small_Molecule	-	DB04076	-	-	-	-	-	Hypoxanthine	experimental	-	-	DB04076	-	-	-	-	-	-
v_267	Small_Molecule	-	DB04070	-	-	-	-	-	6-Deoxyerythronolide B	experimental	-	-	DB04070	-	-	-	-	-	-
v_268	Gene	-	-	-	-	-	-	-	-	-	-	-	RT1-DA	-	-	-	-	-	-
v_269	Gene	-	-	-	-	-	-	-	-	-	2121	-	EVC	-	-	-	-	-	EVC
v_270	Protein	-	-	-	-	-	-	ATRAP_HUMAN	-	-	-	Type-1 angiotensin II receptor-associated protein	Q6RW13	Q96AC0;Q5SNV4;Q6RW13;Q5SNV5;Q9NRW9;Q96PL4;A8MVQ5	-	-	-	-	-
v_271	Gene	-	-	-	-	-	-	-	-	-	1632	-	ECI1	-	-	-	-	-	ECI1
v_272	Gene	-	-	-	-	-	-	-	-	-	-	-	PUS7P1	-	-	-	-	-	-
v_273	Gene	-	-	-	-	-	-	-	-	-	10455	-	ECI2	-	-	-	-	-	ECI2
v_274	Protein	-	-	-	-	-	-	BEAN1_HUMAN	-	-	-	Protein BEAN1	Q3B7T3	B3KPC0;H3BP97;Q3B7T3	-	-	-	-	-
v_275	Small_Molecule	-	DB04068	-	-	-	-	-	Fudp	experimental	-	-	DB04068	-	-	-	-	-	-
v_276	Gene	-	-	-	-	-	-	-	-	-	51466	-	EVL	-	-	-	-	-	EVL
v_277	Small_Molecule	-	DB04069	-	-	-	-	-	5,6-Dihydro-Benzo[H]Cinnolin-3-Ylamine	experimental	-	-	DB04069	-	-	-	-	-	-
v_278	Gene	-	-	-	-	-	-	-	-	-	-	-	ZNF969P	-	-	-	-	-	-
v_279	Rare_Disease	-	-	-	-	-	-	-	-	-	-	AXIN2-related attenuated familial adenomatous polyposis	Orphanet_401911	-	-	-	-	-	-
v_280	Gene	-	-	-	-	-	-	-	-	-	83547	-	RILP	-	-	-	-	-	RILP
v_281	Gene	-	-	-	-	-	-	-	-	-	55188	-	RIC8B	-	-	-	-	-	RIC8B
v_282	Gene	-	-	-	-	-	-	-	-	-	346007	-	EYS	-	-	-	-	-	EYS
v_283	Gene	-	-	-	-	-	-	-	-	-	60626	-	RIC8A	-	-	-	-	-	RIC8A
v_284	Small_Molecule	-	DB04095	-	-	-	-	-	9-Deazahypoxanthine	experimental	-	-	DB04095	-	-	-	-	-	-
v_285	Rare_Disease	-	-	-	-	-	-	-	-	-	-	Huntington disease-like syndrome due to C9ORF72 expansions	Orphanet_401901	-	-	-	-	-	-
v_286	Common_Disease	-	-	-	Delay Discounting	D065786	-	-	-	-	-	-	D065786	-	-	-	-	F02.463.785.373.346.700	-
v_287	Small_Molecule	-	DB04094	-	-	-	-	-	4-Hydroxy-2-Butanone	experimental	-	-	DB04094	-	-	-	-	-	-
v_288	Small_Molecule	-	DB04099	-	-	-	-	-	Deamido-Nad+	experimental	-	-	DB04099	-	-	-	-	-	-
v_289	Small_Molecule	-	DB04097	-	-	-	-	-	Uridine-5'-Diphosphate-4-Deoxy-4-Fluoro-Alpha-D-Galactose	experimental	-	-	DB04097	-	-	-	-	-	-
v_290	Small_Molecule	-	DB04098	-	-	-	-	-	Balanol	experimental	-	-	DB04098	-	-	-	-	-	-
v_291	Small_Molecule	-	DB04091	-	-	-	-	-	Alpha-L-1-Methyl-Fucose	experimental	-	-	DB04091	-	-	-	-	-	-
v_292	Small_Molecule	-	DB04092	-	-	-	-	-	Apstatin	experimental	-	-	DB04092	-	-	-	-	-	-
v_293	Small_Molecule	-	DB04090	-	-	-	-	-	2,5-Diaziridin-1-Yl-3-(Hydroxymethyl)-6-Methylcyclohexa-2,5-Diene-1,4-Dione	experimental	-	-	DB04090	-	-	-	-	-	-
v_294	Gene	-	-	-	-	-	-	-	-	-	5091	-	PC	-	-	-	-	-	PC
v_295	Gene	-	-	-	-	-	-	-	-	-	79834	-	PEAK1	-	-	-	-	-	PEAK1
v_296	Gene	-	-	-	-	-	-	-	-	-	-	-	PMF1-BGLAP	-	-	-	-	-	-
v_297	Common_Disease	-	-	-	Candidiasis, Oral	D002180	-	-	-	-	-	-	D002180	-	-	-	-	C07.465.130;C01.703.160.180	-
v_298	Gene	-	-	-	-	-	-	-	-	-	3456	-	IFNB1	-	-	-	-	-	IFNB1
v_299	Common_Disease	-	-	-	Jaundice, Obstructive	D041781	-	-	-	-	-	-	D041781	-	-	-	-	C23.888.885.375.500;C23.550.429.500.755	-
v_300	Common_Disease	-	-	-	Candidiasis, Vulvovaginal	D002181	-	-	-	-	-	-	D002181	-	-	-	-	C13.351.500.894.906.820.500;C01.703.160.190;C13.351.500.944.902.737.500	-
v_301	Common_Disease	-	-	-	Marijuana Abuse	D002189	-	-	-	-	-	-	D002189	-	-	-	-	F03.900.635;C25.775.635	-
v_302	Rare_Disease	-	-	600089	Pancreatic beta cell agenesis with neonatal diabetes mellitus	C538111	C538111	-	-	-	-	Pancreatic beta cell agenesis with neonatal diabetes mellitus	Orphanet_28455	-	-	C1838655	-	C18.452.394.750.supp	-
v_303	Common_Disease	-	-	-	Atypical Hemolytic Uremic Syndrome	D065766	-	-	-	-	-	-	D065766	-	-	-	-	C15.378.071.141.610.500;C15.378.140.855.925.500.500;C13.351.968.419.936.463.500;C12.777.419.936.463.500	-
v_304	Gene	-	-	-	-	-	-	-	-	-	-	-	RT1-A1	-	-	-	-	-	-
v_305	Common_Disease	-	-	-	Lennox Gastaut Syndrome	D065768	-	-	-	-	-	-	D065768	-	-	-	-	C10.228.140.490.583;C16.320.495	-
v_306	Common_Disease	-	-	-	Cannibalism	D002190	-	-	-	-	-	-	D002190	-	-	-	-	F01.145.113.547.200	-
v_307	Common_Disease	-	-	-	Capgras Syndrome	D002194	-	-	-	-	-	-	D002194	-	-	-	-	F03.700.300	-
v_308	Gene	-	-	-	-	-	-	-	-	-	4045	-	LSAMP	-	-	-	-	-	LSAMP
v_309	Gene	-	-	-	-	-	-	-	-	-	2019	-	EN1	-	-	-	-	-	EN1
v_310	Gene	-	-	-	-	-	-	-	-	-	2020	-	EN2	-	-	-	-	-	EN2
v_311	Gene	-	-	-	-	-	-	-	-	-	1894	-	ECT2	-	-	-	-	-	ECT2
v_312	Gene	-	-	-	-	-	-	-	-	-	133418	-	EMB	-	-	-	-	-	EMB
v_313	Gene	-	-	-	-	-	-	-	-	-	2010	-	EMD	-	-	-	-	-	EMD
v_314	Gene	-	-	-	-	-	-	-	-	-	8178	-	ELL	-	-	-	-	-	ELL
v_315	Gene	-	-	-	-	-	-	-	-	-	2006	-	ELN	-	-	-	-	-	ELN
v_316	Gene	-	-	-	-	-	-	-	-	-	84061	-	MAGT1	-	-	-	-	-	MAGT1
v_317	Gene	-	-	-	-	-	-	-	-	-	-	-	RPL3P8	-	-	-	-	-	-
v_318	Gene	-	-	-	-	-	-	-	-	-	-	-	RT1-BB	-	-	-	-	-	-
v_319	Gene	-	-	-	-	-	-	-	-	-	-	-	RPL3P3	-	-	-	-	-	-
v_320	Gene	-	-	-	-	-	-	-	-	-	-	-	RT1-BA	-	-	-	-	-	-
v_321	Rare_Disease	-	-	613320	-	-	-	-	-	-	-	Autosomal recessive spondylometaphyseal dysplasia, Mégarbané type	Orphanet_401979	-	-	-	-	-	-
v_322	Common_Disease	-	-	-	Glossoptosis	D065710	-	-	-	-	-	-	D065710	-	-	-	-	C07.465.910.411	-
v_323	Gene	-	-	-	-	-	-	-	-	-	10399	-	GNB2L1	-	-	-	-	-	GNB2L1
v_324	Rare_Disease	-	-	-	-	-	-	-	-	-	-	MEND syndrome	Orphanet_401973	-	-	-	-	-	-
v_325	Gene	-	-	-	-	-	-	-	-	-	2159	-	F10	-	-	-	-	-	F10
v_326	Gene	-	-	-	-	-	-	-	-	-	2160	-	F11	-	-	-	-	-	F11
v_327	Gene	-	-	-	-	-	-	-	-	-	2161	-	F12	-	-	-	-	-	F12
v_328	Gene	-	-	-	-	-	-	-	-	-	-	-	EOS	-	-	-	-	-	-
v_329	Protein	-	-	-	-	-	-	SAP3_HUMAN	-	-	-	Ganglioside GM2 activator	P17900	P17900;Q14428;B2R699;D3DQH6;Q14426;Q6LBL5	-	-	-	-	-
v_330	Common_Disease	-	-	-	Callosities	D002145	-	-	-	-	-	-	D002145	-	-	-	-	C17.800.428.200	-
v_331	Common_Disease	-	-	-	Malformations of Cortical Development, Group III	D065704	-	-	-	-	-	-	D065704	-	-	-	-	C16.131.666.507.500;C10.500.507.500	-
v_332	Common_Disease	-	-	-	Hemimegalencephaly	D065705	-	-	-	-	-	-	D065705	-	-	-	-	C16.131.621.207.532.500;C10.500.507.400.249.500;C05.660.207.536.500;C16.131.666.507.400.249.500	-
v_333	Common_Disease	-	-	-	Polymicrogyria	D065706	-	-	-	-	-	-	D065706	-	-	-	-	C10.500.507.500.500;C16.131.666.507.500.500	-
v_334	Common_Disease	-	-	-	Schizencephaly	D065707	-	-	-	-	-	-	D065707	-	-	-	-	C16.131.666.507.500.750;C10.500.507.500.750	-
v_335	Common_Disease	-	-	-	Malaria, Vivax	D016780	-	-	-	-	-	-	D016780	-	-	-	-	C03.752.530.700	-
v_336	Common_Disease	-	-	-	Porencephaly	D065708	-	-	-	-	-	-	D065708	-	-	-	-	C05.660.207.620.500;C10.500.507.500.625;C16.131.621.207.620.500;C16.131.666.507.500.625	-
v_337	Common_Disease	-	-	-	Toxoplasmosis, Cerebral	D016781	-	-	-	-	-	-	D016781	-	-	-	-	C10.228.228.205.300.800;C10.228.140.116.800;C01.539.830.025.160.800;C03.105.300.800;C01.323.800;C10.228.228.090.800;C03.752.250.800.250	-
v_338	Rare_Disease	-	-	610100	-	-	-	-	-	-	-	Autosomal dominant Charcot-Marie-Tooth disease type 2 with giant axons	Orphanet_401964	-	-	-	-	-	-
v_339	Rare_Disease	-	-	-	-	-	-	-	-	-	-	Partial corpus callosum agenesis-cerebellar vermis hypoplasia with posterior fossa cysts syndrome	Orphanet_401959	-	-	-	-	-	-
v_340	Gene	-	-	-	-	-	-	-	-	-	55500	-	ETNK1	-	-	-	-	-	ETNK1
v_341	Gene	-	-	-	-	-	-	-	-	-	2022	-	ENG	-	-	-	-	-	ENG
v_342	Gene	-	-	-	-	-	-	-	-	-	55224	-	ETNK2	-	-	-	-	-	ETNK2
v_343	Common_Disease	-	-	-	Cholecystolithiasis	D041761	-	-	-	-	-	-	D041761	-	-	-	-	C06.130.409.178;C06.130.564.332	-
v_344	Rare_Disease	-	-	614817	-	-	-	-	-	-	-	Karyomegalic interstitial nephritis	Orphanet_401996	-	-	-	-	-	-
v_345	Gene	-	-	-	-	-	-	-	-	-	2149	-	F2R	-	-	-	-	-	F2R
v_346	Rare_Disease	-	-	-	-	-	-	-	-	-	-	Cold-induced sweating syndrome-hyperthermia spectrum	Orphanet_401993	-	-	-	-	-	-
v_347	Gene	-	-	-	-	-	-	-	-	-	4116	-	MAGOH	-	-	-	-	-	MAGOH
v_348	Gene	-	-	-	-	-	-	-	-	-	7499	-	XG	-	-	-	-	-	XG
v_349	Gene	-	-	-	-	-	-	-	-	-	-	-	BLI-3	-	-	-	-	-	-
v_350	Gene	-	-	-	-	-	-	-	-	-	-	-	WG	-	-	-	-	-	-
v_351	Common_Disease	-	-	-	Campylobacter Infections	D002169	-	-	-	-	-	-	D002169	-	-	-	-	C01.252.400.177	-
v_352	Gene	-	-	-	-	-	-	-	-	-	79815	-	NIPAL2	-	-	-	-	-	NIPAL2
v_353	Gene	-	-	-	-	-	-	-	-	-	57185	-	NIPAL3	-	-	-	-	-	NIPAL3
v_354	Gene	-	-	-	-	-	-	-	-	-	348938	-	NIPAL4	-	-	-	-	-	NIPAL4
v_355	Gene	-	-	-	-	-	-	-	-	-	3445	-	IFNA8	-	-	-	-	-	IFNA8
v_356	Gene	-	-	-	-	-	-	-	-	-	2056	-	EPO	-	-	-	-	-	EPO
v_357	Rare_Disease	-	-	613735	-	-	-	-	-	-	-	1p31p32 microdeletion syndrome	Orphanet_401986	-	-	-	-	-	-
v_358	Common_Disease	-	-	-	Malformations of Cortical Development, Group I	D065703	-	-	-	-	-	-	D065703	-	-	-	-	C10.500.507.400;C16.131.666.507.400	-
v_359	Gene	-	-	-	-	-	-	-	-	-	3440	-	IFNA2	-	-	-	-	-	IFNA2
v_360	Gene	-	-	-	-	-	-	-	-	-	3447	-	IFNA1	-	-	-	-	-	IFNA1
v_361	Protein	-	-	-	-	-	-	AHRR_HUMAN	-	-	-	Aryl hydrocarbon receptor repressor	A9YTQ3	Q9HAZ3;Q9ULI6;A9YTQ3;A7MBN5;D6RAZ1	-	-	-	-	-
v_362	Gene	-	-	-	-	-	-	-	-	-	6016	-	RIT1	-	-	-	-	-	RIT1
v_363	Gene	-	-	-	-	-	-	-	-	-	3443	-	IFNA6	-	-	-	-	-	IFNA6
v_364	Gene	-	-	-	-	-	-	-	-	-	8288	-	EPX	-	-	-	-	-	EPX
v_365	Gene	-	-	-	-	-	-	-	-	-	6014	-	RIT2	-	-	-	-	-	RIT2
v_366	Gene	-	-	-	-	-	-	-	-	-	3441	-	IFNA4	-	-	-	-	-	IFNA4
v_367	Gene	-	-	-	-	-	-	-	-	-	3442	-	IFNA5	-	-	-	-	-	IFNA5
v_368	Common_Disease	-	-	-	Candidiasis	D002177	-	-	-	-	-	-	D002177	-	-	-	-	C01.703.160	-
v_369	Gene	-	-	-	-	-	-	-	-	-	7504	-	XK	-	-	-	-	-	XK
v_370	Common_Disease	-	-	-	Candidiasis, Cutaneous	D002179	-	-	-	-	-	-	D002179	-	-	-	-	C01.539.800.200.105;C01.703.295.170;C01.703.160.170;C17.800.838.208.170	-
v_371	Gene	-	-	-	-	-	-	-	-	-	-	-	XS	-	-	-	-	-	-
v_372	Gene	-	-	-	-	-	-	-	-	-	-	-	IBD20	-	-	-	-	-	-
v_373	Gene	-	-	-	-	-	-	-	-	-	-	-	IBD21	-	-	-	-	-	-
v_374	Gene	-	-	-	-	-	-	-	-	-	-	-	IBD22	-	-	-	-	-	-
v_375	Gene	-	-	-	-	-	-	-	-	-	-	-	IBD23	-	-	-	-	-	-
v_376	Gene	-	-	-	-	-	-	-	-	-	-	-	IBD24	-	-	-	-	-	-
v_377	Gene	-	-	-	-	-	-	-	-	-	-	-	IBD25	-	-	-	-	-	-
v_378	Gene	-	-	-	-	-	-	-	-	-	-	-	IBD26	-	-	-	-	-	-
v_379	Gene	-	-	-	-	-	-	-	-	-	441024	-	MTHFD2L	-	-	-	-	-	MTHFD2L
v_380	Rare_Disease	-	-	614009	-	-	-	-	-	-	-	Bleeding diathesis due to thromboxane synthesis deficiency	Orphanet_220443	-	-	-	-	-	-
v_381	Gene	-	-	-	-	-	-	-	-	-	-	-	DA4	-	-	-	-	-	-
v_382	Gene	-	-	-	-	-	-	-	-	-	-	-	IBD16	-	-	-	-	-	-
v_383	Gene	-	-	-	-	-	-	-	-	-	-	-	IBD18	-	-	-	-	-	-
v_384	Gene	-	-	-	-	-	-	-	-	-	-	-	IBD19	-	-	-	-	-	-
v_385	Protein	-	-	-	-	-	-	APCD1_HUMAN	-	-	-	Protein APCDD1	Q8J025	B4DUQ0;Q71M25;B4DZT0;Q8J025	-	-	-	-	-
v_386	Common_Disease	-	-	-	Critical Illness	D016638	-	-	-	-	-	-	D016638	-	-	-	-	C23.550.291.625	-
v_387	Gene	-	-	-	-	-	-	-	-	-	-	-	CYP3A18	-	-	-	-	-	-
v_388	Gene	-	-	-	-	-	-	-	-	-	-	-	CYP3A16	-	-	-	-	-	-
v_389	Gene	-	-	-	-	-	-	-	-	-	-	-	CYP3A13	-	-	-	-	-	-
v_390	Protein	-	-	-	-	-	-	MBTD1_HUMAN	-	-	-	MBT domain-containing protein 1	Q05BQ5	Q6ZVU7;Q9NXU1;Q05BQ5	-	-	-	-	-
v_391	Gene	-	-	-	-	-	-	-	-	-	25902	-	MTHFD1L	-	-	-	-	-	MTHFD1L
v_392	Gene	-	-	-	-	-	-	-	-	-	-	-	CYP3A11	-	-	-	-	-	-
v_393	Rare_Disease	-	-	601709	Quebec platelet disorder	C536260	C536260	-	-	-	-	Quebec platelet disorder	Orphanet_220436	-	-	C1866423	-	C15.378.100.141.300.supp	-
v_394	Gene	-	-	-	-	-	-	-	-	-	-	-	IBD27	-	-	-	-	-	-
v_395	Rare_Disease	-	-	602849	Muenke Syndrome	C537369	C537369	-	-	-	-	Muenke syndrome	Orphanet_53271	-	-	C1864436	-	C05.116.099.370.894.232.supp	-
v_396	Common_Disease	-	-	-	Diabetes, Gestational	D016640	-	-	-	-	-	-	D016640	-	-	-	-	C13.703.170;C18.452.394.750.448;C19.246.200	-
v_397	Gene	-	-	-	-	-	-	-	-	-	1630	-	DCC	-	-	-	-	-	DCC
v_398	Gene	-	-	-	-	-	-	-	-	-	117159	-	DCD	-	-	-	-	-	DCD
v_399	Common_Disease	-	-	-	Encephalopathy, Bovine Spongiform	D016643	-	-	-	-	-	-	D016643	-	-	-	-	C22.196.250;C10.574.843.300;C10.228.228.800.260	-
v_400	Common_Disease	-	-	-	Primary Ovarian Insufficiency	D016649	-	-	-	-	-	-	D016649	-	-	-	-	C13.351.500.056.630.750;C19.391.630.750	-
v_401	Gene	-	-	-	-	-	-	-	-	-	90	-	ACVR1	-	-	-	-	-	ACVR1
v_402	Gene	-	-	-	-	-	-	-	-	-	1633	-	DCK	-	-	-	-	-	DCK
v_403	Gene	-	-	-	-	-	-	-	-	-	1634	-	DCN	-	-	-	-	-	DCN
v_404	Gene	-	-	-	-	-	-	-	-	-	1628	-	DBP	-	-	-	-	-	DBP
v_405	Gene	-	-	-	-	-	-	-	-	-	1629	-	DBT	-	-	-	-	-	DBT
v_406	Common_Disease	-	-	-	Brucellosis, Bovine	D002007	-	-	-	-	-	-	D002007	-	-	-	-	C22.021.322;C22.196.148;C01.252.400.167.322	-
v_407	Common_Disease	-	-	-	Cerebral Amyloid Angiopathy	D016657	-	-	-	-	-	-	D016657	-	-	-	-	C18.452.845.500.100;C14.907.253.560.200.200;C10.228.140.300.510.200.200	-
v_408	Gene	-	-	-	-	-	-	-	-	-	-	-	DBF	-	-	-	-	-	-
v_409	Gene	-	-	-	-	-	-	-	-	-	1621	-	DBH	-	-	-	-	-	DBH
v_410	Common_Disease	-	-	-	Psoas Abscess	D016659	-	-	-	-	-	-	D016659	-	-	-	-	C01.539.830.025.700	-
v_411	Gene	-	-	-	-	-	-	-	-	-	1622	-	DBI	-	-	-	-	-	DBI
v_412	Rare_Disease	-	-	-	-	-	-	-	-	-	-	Limited systemic sclerosis	Orphanet_220407	-	-	-	-	-	-
v_413	Gene	-	-	-	-	-	-	-	-	-	115701	-	ALPK2	-	-	-	-	-	ALPK2
v_414	Common_Disease	-	-	-	Bruxism	D002012	-	-	-	-	-	-	D002012	-	-	-	-	C07.793.099	-
v_415	Gene	-	-	-	-	-	-	-	-	-	57538	-	ALPK3	-	-	-	-	-	ALPK3
v_416	Gene	-	-	-	-	-	-	-	-	-	1610	-	DAO	-	-	-	-	-	DAO
v_417	Gene	-	-	-	-	-	-	-	-	-	1611	-	DAP	-	-	-	-	-	DAP
v_418	Gene	-	-	-	-	-	-	-	-	-	80216	-	ALPK1	-	-	-	-	-	ALPK1
v_419	Rare_Disease	-	-	230900	-	-	-	-	-	-	-	Gaucher disease type 2	Orphanet_77260	-	-	C0268250	-	-	-
v_420	Gene	-	-	-	-	-	-	-	-	-	64816	-	CYP3A43	-	-	-	-	-	CYP3A43
v_421	Rare_Disease	-	-	231000	-	-	-	-	-	-	-	Gaucher disease type 3	Orphanet_77261	-	-	C0268251	-	-	-
v_422	Gene	-	-	-	-	-	-	-	-	-	7913	-	DEK	-	-	-	-	-	DEK
v_423	Rare_Disease	-	-	115250	-	-	-	-	-	-	-	Familial cutaneous collagenoma	Orphanet_53296	-	-	C0406817	-	-	-
v_424	Rare_Disease	-	-	-	-	-	-	-	-	-	-	Rare hereditary hemochromatosis	Orphanet_220489	-	-	-	-	-	-
v_425	Gene	-	-	-	-	-	-	-	-	-	1652	-	DDT	-	-	-	-	-	DDT
v_426	Gene	-	-	-	-	-	-	-	-	-	-	-	DDU	-	-	-	-	-	-
v_427	Gene	-	-	-	-	-	-	-	-	-	1644	-	DDC	-	-	-	-	-	DDC
v_428	Gene	-	-	-	-	-	-	-	-	-	6997	-	TDGF1	-	-	-	-	-	TDGF1
v_429	Gene	-	-	-	-	-	-	-	-	-	-	-	IPF1	-	-	-	-	-	-
v_430	Gene	-	-	-	-	-	-	-	-	-	-	-	TRBV3-1	-	-	-	-	-	-
v_431	Gene	-	-	-	-	-	-	-	-	-	23109	-	DDN	-	-	-	-	-	DDN
v_432	Gene	-	-	-	-	-	-	-	-	-	8528	-	DDO	-	-	-	-	-	DDO
v_433	Gene	-	-	-	-	-	-	-	-	-	-	-	DCR	-	-	-	-	-	-
v_434	Gene	-	-	-	-	-	-	-	-	-	1638	-	DCT	-	-	-	-	-	DCT
v_435	Protein	-	-	-	-	-	-	EMAL5_HUMAN	-	-	-	Echinoderm microtubule-associated protein-like 5	Q05BV3	Q6ZT03;Q6ZRP3;Q6UYC9;Q5H9N6;Q05BV3;B9EK59	-	-	-	-	-
v_436	Gene	-	-	-	-	-	-	-	-	-	1641	-	DCX	-	-	-	-	-	DCX
v_437	Gene	-	-	-	-	-	-	-	-	-	90625	-	ERVH48-1	-	-	-	-	-	ERVH48-1
v_438	Rare_Disease	-	-	-	-	-	-	-	-	-	-	Primary lymphedema	Orphanet_77240	-	-	-	-	-	-
v_439	Common_Disease	-	-	-	Needlestick Injuries	D016602	-	-	-	-	-	-	D016602	-	-	-	-	C26.986.950.500	-
v_440	Common_Disease	-	-	-	Thyroid Nodule	D016606	-	-	-	-	-	-	D016606	-	-	-	-	C04.588.443.915.800;C19.874.788.800;C19.344.894.800;C04.588.322.894.800	-
v_441	Common_Disease	-	-	-	Neoplasms, Second Primary	D016609	-	-	-	-	-	-	D016609	-	-	-	-	C04.692	-
v_442	Rare_Disease	-	-	614103	-	-	-	-	-	-	-	Lipedema	Orphanet_77243	-	-	C0398370	-	-	-
v_443	Gene	-	-	-	-	-	-	-	-	-	112939	-	NACC1	-	-	-	-	-	NACC1
v_444	Gene	-	-	-	-	-	-	-	-	-	138151	-	NACC2	-	-	-	-	-	NACC2
v_445	Rare_Disease	-	-	245590	-	-	-	-	-	-	-	Laron syndrome with immunodeficiency	Orphanet_220465	-	-	-	-	-	-
v_446	Rare_Disease	-	-	175100;608456	Attenuated familial adenomatous polyposis	C538265	C538265	-	-	-	-	Attenuated familial adenomatous polyposis	Orphanet_220460	-	-	C2674616	-	C04.557.470.035.215.100.supp	-
v_447	Gene	-	-	-	-	-	-	-	-	-	-	-	IBD11	-	-	-	-	-	-
v_448	Gene	-	-	-	-	-	-	-	-	-	-	-	IBD12	-	-	-	-	-	-
v_449	Gene	-	-	-	-	-	-	-	-	-	-	-	IBD15	-	-	-	-	-	-
v_450	Rare_Disease	-	-	190350;190351	-	-	-	-	-	-	-	Trichorhinophalangeal syndrome type 1 and 3	Orphanet_77258	-	-	-	-	-	-
v_451	Rare_Disease	-	-	230800	-	-	-	-	-	-	-	Gaucher disease type 1	Orphanet_77259	-	-	C1961835	-	-	-
v_452	Rare_Disease	-	-	-	-	-	-	-	-	-	-	Macrothrombocytopenia with mitral valve insufficiency	Orphanet_220448	-	-	-	-	-	-
v_453	Gene	-	-	-	-	-	-	-	-	-	1674	-	DES	-	-	-	-	-	DES
v_454	Gene	-	-	-	-	-	-	-	-	-	127933	-	UHMK1	-	-	-	-	-	UHMK1
v_455	Rare_Disease	-	-	-	-	-	-	-	-	-	-	Inherited giant platelet disorder	Orphanet_220452	-	-	-	-	-	-
v_456	Gene	-	-	-	-	-	-	-	-	-	8896	-	BUD31	-	-	-	-	-	BUD31
v_457	Protein	-	-	-	-	-	-	DGKE_HUMAN	-	-	-	Diacylglycerol kinase epsilon	P52429	P52429;Q8TBM4;Q9UKQ3	-	-	-	-	-
v_458	Protein	-	-	-	-	-	-	G0S2_HUMAN	-	-	-	G0/G1 switch protein 2	P27469	P27469;Q6FGC8	-	-	-	-	-
v_459	Common_Disease	-	-	-	Agenesis of Cerebellar Vermis	C580212	-	-	-	-	-	-	C580212	-	-	-	-	C16.131.077.supp	-
v_460	Gene	-	-	-	-	-	-	-	-	-	9738	-	CCP110	-	-	-	-	-	CCP110
v_461	Gene	-	-	-	-	-	-	-	-	-	-	-	MIR1908	-	-	-	-	-	-
v_462	Gene	-	-	-	-	-	-	-	-	-	-	-	MIR190A	-	-	-	-	-	-
v_463	Common_Disease	-	-	-	Keratitis-Ichthyosis-Deafness Syndrome	C580224	-	-	-	-	-	-	C580224	-	-	-	-	C11.204.564.supp	-
v_464	Gene	-	-	-	-	-	-	-	-	-	10979	-	FERMT2	-	-	-	-	-	FERMT2
v_465	Gene	-	-	-	-	-	-	-	-	-	83706	-	FERMT3	-	-	-	-	-	FERMT3
v_466	Rare_Disease	-	-	-	-	-	-	-	-	-	-	Genetic muscular channelopathy	Orphanet_352298	-	-	-	-	-	-
v_467	Gene	-	-	-	-	-	-	-	-	-	55612	-	FERMT1	-	-	-	-	-	FERMT1
v_468	Gene	-	-	-	-	-	-	-	-	-	84811	-	BUD13	-	-	-	-	-	BUD13
v_469	Protein	-	-	-	-	-	-	VATL_HUMAN	-	-	-	V-type proton ATPase 16 kDa proteolipid subunit	P27449	P27449;Q6FH26	-	-	-	-	-
v_470	Gene	-	-	-	-	-	-	-	-	-	-	-	CYP3A62	-	-	-	-	-	-
v_471	Protein	-	-	-	-	-	-	MARK3_HUMAN	-	-	-	MAP/microtubule affinity-regulating kinase 3	P27448	Q8TB41;Q96RG1;Q9UMY9;Q8WX83;O60219;P27448;Q86TT8;Q9UN34	-	-	-	-	-
v_472	Common_Disease	-	-	-	Lactate Dehydrogenase Deficiency	C580233	-	-	-	-	-	-	C580233	-	-	-	-	C18.452.648.202.supp	-
v_473	Rare_Disease	-	-	607616	Niemann-Pick Disease, Type B	D052537	D052537	-	-	-	-	Niemann-Pick disease type B	Orphanet_77293	-	-	C0268243	-	C16.320.565.595.554.825.700.750;C18.452.648.189.435.825.700.750;C16.320.565.398.641.803.730.750;C16.320.565.189.435.825.700.750;C18.452.132.100.435.825.700.750;C10.228.140.163.100.435.825.700.750;C18.452.584.687.803.730.750;C15.604.250.410.625.750;C18.452.648.595.554.825.700.750;C18.452.648.398.641.803.730.750	-
v_474	Common_Disease	-	-	-	Larsen Syndrome	C580241	-	-	-	-	-	-	C580241	-	-	-	-	C05.116.099.708.supp	-
v_475	Rare_Disease	-	-	607694	-	-	-	-	-	-	-	Odontoleukodystrophy	Orphanet_77295	-	-	-	-	-	-
v_476	Gene	-	-	-	-	-	-	-	-	-	-	-	MIR190B	-	-	-	-	-	-
v_477	Gene	-	-	-	-	-	-	-	-	-	-	-	CLCP1	-	-	-	-	-	-
v_478	Rare_Disease	-	-	144800	-	-	-	-	-	-	-	Morgagni-Stewart-Morel syndrome	Orphanet_77296	-	-	-	-	-	-
v_479	Gene	-	-	-	-	-	-	-	-	-	-	-	IPOX	-	-	-	-	-	-
v_480	Rare_Disease	-	-	257200	Niemann-Pick Disease, Type A	D052536	D052536	-	-	-	-	Niemann-Pick disease type A	Orphanet_77292	-	-	C0268242	-	C18.452.584.687.803.730.500;C16.320.565.595.554.825.700.500;C18.452.132.100.435.825.700.500;C16.320.565.189.435.825.700.500;C16.320.565.398.641.803.730.500;C15.604.250.410.625.500;C18.452.648.398.641.803.730.500;C18.452.648.595.554.825.700.500;C10.228.140.163.100.435.825.700.500;C18.452.648.189.435.825.700.500	-
v_481	Rare_Disease	-	-	609628	Majeed syndrome	C537839	C537839	-	-	-	-	Majeed syndrome	Orphanet_77297	-	-	C1864997	-	C16.320.070.095.supp	-
v_482	Rare_Disease	-	-	206900	-	-	-	-	-	-	-	Anophthalmia/microphthalmia - esophageal atresia	Orphanet_77298	-	-	-	-	-	-
v_483	Rare_Disease	-	-	611222	-	-	-	-	-	-	-	Microphthalmia - brain atrophy	Orphanet_77299	-	-	-	-	-	-
v_484	Gene	-	-	-	-	-	-	-	-	-	-	-	MIR1915	-	-	-	-	-	-
v_485	Gene	-	-	-	-	-	-	-	-	-	-	-	MTCL1P1	-	-	-	-	-	-
v_486	Gene	-	-	-	-	-	-	-	-	-	10514	-	MYBBP1A	-	-	-	-	-	MYBBP1A
v_487	Protein	-	-	-	-	-	-	ACTHR_HUMAN	-	-	-	Adrenocorticotropic hormone receptor	Q01718	Q504X6;Q3MI45;Q01718;A8K016	-	-	-	-	-
v_488	Gene	-	-	-	-	-	-	-	-	-	23644	-	EDC4	-	-	-	-	-	EDC4
v_489	Gene	-	-	-	-	-	-	-	-	-	10526	-	IPO8	-	-	-	-	-	IPO8
v_490	Gene	-	-	-	-	-	-	-	-	-	55705	-	IPO9	-	-	-	-	-	IPO9
v_491	Gene	-	-	-	-	-	-	-	-	-	-	-	MRPL35P2	-	-	-	-	-	-
v_492	Rare_Disease	-	-	-	-	-	-	-	-	-	-	Limited cutaneous systemic sclerosis	Orphanet_220402	-	-	-	-	-	-
v_493	Protein	-	-	-	-	-	-	MSHR_HUMAN	-	-	-	Melanocyte-stimulating hormone receptor	Q01726	Q6UR93;Q9UN58;Q01726;Q96I33;Q9UN62;Q9UBF7;Q9UN59;Q9UN60;Q66K38;Q96RU4;Q8WWX7;Q9UN61;Q8WWX6	-	-	-	-	-
v_494	Gene	-	-	-	-	-	-	-	-	-	-	-	LOC284930	-	-	-	-	-	-
v_495	Gene	-	-	-	-	-	-	-	-	-	10913	-	EDAR	-	-	-	-	-	EDAR
v_496	Gene	-	-	-	-	-	-	-	-	-	120224	-	TMEM45B	-	-	-	-	-	TMEM45B
v_497	Gene	-	-	-	-	-	-	-	-	-	79711	-	IPO4	-	-	-	-	-	IPO4
v_498	Gene	-	-	-	-	-	-	-	-	-	3843	-	IPO5	-	-	-	-	-	IPO5
v_499	Gene	-	-	-	-	-	-	-	-	-	55076	-	TMEM45A	-	-	-	-	-	TMEM45A
v_500	Gene	-	-	-	-	-	-	-	-	-	10527	-	IPO7	-	-	-	-	-	IPO7
v_501	Gene	-	-	-	-	-	-	-	-	-	-	-	MIR193A	-	-	-	-	-	-
v_502	Gene	-	-	-	-	-	-	-	-	-	-	-	MIR193B	-	-	-	-	-	-
v_503	Gene	-	-	-	-	-	-	-	-	-	-	-	GTF3AP4	-	-	-	-	-	-
v_504	Gene	-	-	-	-	-	-	-	-	-	-	-	TIPARP-AS1	-	-	-	-	-	-
v_505	Gene	-	-	-	-	-	-	-	-	-	116832	-	RPL39L	-	-	-	-	-	RPL39L
v_506	Gene	-	-	-	-	-	-	-	-	-	-	-	GTF3AP5	-	-	-	-	-	-
v_507	Gene	-	-	-	-	-	-	-	-	-	-	-	GTF3AP6	-	-	-	-	-	-
v_508	Gene	-	-	-	-	-	-	-	-	-	253430	-	IPMK	-	-	-	-	-	IPMK
v_509	Gene	-	-	-	-	-	-	-	-	-	-	-	MIR196B	-	-	-	-	-	-
v_510	Protein	-	-	-	-	-	-	DPP4_HUMAN	-	-	-	Dipeptidyl peptidase 4	P27487	Q53TN1;P27487	-	-	-	-	-
v_511	Protein	-	-	-	-	-	-	FMO1_HUMAN	-	-	-	Dimethylaniline monooxygenase [N-oxide-forming] 1	Q01740	Q5QPT2;Q9UJC2;B7Z3P4;Q01740;A8K248	-	-	-	-	-
v_512	Protein	-	-	-	-	-	-	CALL3_HUMAN	-	-	-	Calmodulin-like protein 3	P27482	P27482;Q5SQI4;B2R9V6	-	-	-	-	-
v_513	Gene	-	-	-	-	-	-	-	-	-	100462983	-	MTRNR2L3	-	-	-	-	-	MTRNR2L3
v_514	Gene	-	-	-	-	-	-	-	-	-	100463285	-	MTRNR2L4	-	-	-	-	-	MTRNR2L4
v_515	Common_Disease	-	-	-	Isodicentric Chromosome 15 Syndrome	C580205	-	-	-	-	-	-	C580205	-	-	-	-	C16.320.180.supp	-
v_516	Gene	-	-	-	-	-	-	-	-	-	100462977	-	MTRNR2L1	-	-	-	-	-	MTRNR2L1
v_517	Gene	-	-	-	-	-	-	-	-	-	100462981	-	MTRNR2L2	-	-	-	-	-	MTRNR2L2
v_518	Gene	-	-	-	-	-	-	-	-	-	100463486	-	MTRNR2L8	-	-	-	-	-	MTRNR2L8
v_519	Gene	-	-	-	-	-	-	-	-	-	100463289	-	MTRNR2L5	-	-	-	-	-	MTRNR2L5
v_520	Common_Disease	-	-	-	Intranuclear Rod Myopathy	C580202	-	-	-	-	-	-	C580202	-	-	-	-	C10.668.491.550.supp	-
v_521	Gene	-	-	-	-	-	-	-	-	-	100463482	-	MTRNR2L6	-	-	-	-	-	MTRNR2L6
v_522	Protein	-	-	-	-	-	-	SV2C_HUMAN	-	-	-	Synaptic vesicle glycoprotein 2C	Q496J9	Q496K1;Q496J9;Q9UPU8	-	-	-	-	-
v_523	Gene	-	-	-	-	-	-	-	-	-	1810	-	DR1	-	-	-	-	-	DR1
v_524	Gene	-	-	-	-	-	-	-	-	-	23509	-	POFUT1	-	-	-	-	-	POFUT1
v_525	Gene	-	-	-	-	-	-	-	-	-	55974	-	SLC50A1	-	-	-	-	-	SLC50A1
v_526	Gene	-	-	-	-	-	-	-	-	-	240	-	ALOX5	-	-	-	-	-	ALOX5
v_527	Gene	-	-	-	-	-	-	-	-	-	23078	-	VWA8	-	-	-	-	-	VWA8
v_528	Gene	-	-	-	-	-	-	-	-	-	1805	-	DPT	-	-	-	-	-	DPT
v_529	Gene	-	-	-	-	-	-	-	-	-	340706	-	VWA2	-	-	-	-	-	VWA2
v_530	Protein	-	-	-	-	-	-	CS048_HUMAN	-	-	-	Uncharacterized protein C19orf48	Q6RUI8	Q6RUI8	-	-	-	-	-
v_531	Gene	-	-	-	-	-	-	-	-	-	64856	-	VWA1	-	-	-	-	-	VWA1
v_532	Gene	-	-	-	-	-	-	-	-	-	1832	-	DSP	-	-	-	-	-	DSP
v_533	Gene	-	-	-	-	-	-	-	-	-	667	-	DST	-	-	-	-	-	DST
v_534	Protein	-	-	-	-	-	-	EXOSX_HUMAN	-	-	-	Exosome component 10	Q01780	Q15158;Q01780;B1AKQ0;B1AKQ1	-	-	-	-	-
v_535	Gene	-	-	-	-	-	-	-	-	-	6165	-	RPL35A	-	-	-	-	-	RPL35A
v_536	Gene	-	-	-	-	-	-	-	-	-	1906	-	EDN1	-	-	-	-	-	EDN1
v_537	Gene	-	-	-	-	-	-	-	-	-	1907	-	EDN2	-	-	-	-	-	EDN2
v_538	Gene	-	-	-	-	-	-	-	-	-	1908	-	EDN3	-	-	-	-	-	EDN3
v_539	Gene	-	-	-	-	-	-	-	-	-	29940	-	DSE	-	-	-	-	-	DSE
v_540	Protein	-	-	-	-	-	-	RPA43_HUMAN	-	-	-	DNA-directed RNA polymerase I subunit RPA43	Q3B726	Q3B726;A0PJ45;B7Z724	-	-	-	-	-
v_541	Protein	-	-	-	-	-	-	PLK5_HUMAN	-	-	-	Inactive serine/threonine-protein kinase PLK5	Q496M5	Q1ZYM0;Q496M5;B3KNR4	-	-	-	-	-
v_542	Gene	-	-	-	-	-	-	-	-	-	6173	-	RPL36A	-	-	-	-	-	RPL36A
v_543	Gene	-	-	-	-	-	-	-	-	-	6168	-	RPL37A	-	-	-	-	-	RPL37A
v_544	Gene	-	-	-	-	-	-	-	-	-	1854	-	DUT	-	-	-	-	-	DUT
v_545	Rare_Disease	-	-	-	-	-	-	-	-	-	-	Pre-Descemet corneal dystrophy	Orphanet_293462	-	-	C0339282	-	-	-
v_546	Protein	-	-	-	-	-	-	FUT5_HUMAN	-	-	-	Alpha-(1,3)-fucosyltransferase 5	Q11128	A8K4X2;Q11128	-	-	-	-	-
v_547	Gene	-	-	-	-	-	-	-	-	-	157310	-	PEBP4	-	-	-	-	-	PEBP4
v_548	Gene	-	-	-	-	-	-	-	-	-	5037	-	PEBP1	-	-	-	-	-	PEBP1
v_549	Gene	-	-	-	-	-	-	-	-	-	1180	-	CLCN1	-	-	-	-	-	CLCN1
v_550	Gene	-	-	-	-	-	-	-	-	-	1181	-	CLCN2	-	-	-	-	-	CLCN2
v_551	Gene	-	-	-	-	-	-	-	-	-	1182	-	CLCN3	-	-	-	-	-	CLCN3
v_552	Gene	-	-	-	-	-	-	-	-	-	51361	-	HOOK1	-	-	-	-	-	HOOK1
v_553	Gene	-	-	-	-	-	-	-	-	-	29911	-	HOOK2	-	-	-	-	-	HOOK2
v_554	Protein	-	-	-	-	-	-	FUT7_HUMAN	-	-	-	Alpha-(1,3)-fucosyltransferase 7	Q11130	Q6DK54;Q11130;B2R7U7	-	-	-	-	-
v_555	Gene	-	-	-	-	-	-	-	-	-	1183	-	CLCN4	-	-	-	-	-	CLCN4
v_556	Gene	-	-	-	-	-	-	-	-	-	1184	-	CLCN5	-	-	-	-	-	CLCN5
v_557	Gene	-	-	-	-	-	-	-	-	-	1185	-	CLCN6	-	-	-	-	-	CLCN6
v_558	Gene	-	-	-	-	-	-	-	-	-	1186	-	CLCN7	-	-	-	-	-	CLCN7
v_559	Gene	-	-	-	-	-	-	-	-	-	51514	-	DTL	-	-	-	-	-	DTL
v_560	Gene	-	-	-	-	-	-	-	-	-	-	-	DWS	-	-	-	-	-	-
v_561	Gene	-	-	-	-	-	-	-	-	-	-	-	TRBV20-1	-	-	-	-	-	-
v_562	Gene	-	-	-	-	-	-	-	-	-	84376	-	HOOK3	-	-	-	-	-	HOOK3
v_563	Protein	-	-	-	-	-	-	RAD9B_HUMAN	-	-	-	Cell cycle checkpoint control protein RAD9B	Q6WBX8	Q96LI8;Q6WBX8;Q5U5K0;Q8N7T9;Q6ZVT7;Q6NVJ1	-	-	-	-	-
v_564	Gene	-	-	-	-	-	-	-	-	-	-	-	INHBA-AS1	-	-	-	-	-	-
v_565	Gene	-	-	-	-	-	-	-	-	-	-	-	KRT90P	-	-	-	-	-	-
v_566	Gene	-	-	-	-	-	-	-	-	-	-	-	LOC100130539	-	-	-	-	-	-
v_567	Common_Disease	-	-	-	Mesenteric Ischemia	D065666	-	-	-	-	-	-	D065666	-	-	-	-	C06.405.469.656;C06.844.460;C14.907.549	-
v_568	Gene	-	-	-	-	-	-	-	-	-	55005	-	RMND1	-	-	-	-	-	RMND1
v_569	Common_Disease	-	-	-	Hernias, Diaphragmatic, Congenital	D065630	-	-	-	-	-	-	D065630	-	-	-	-	C23.300.707.500.116;C16.131.433	-
v_570	Common_Disease	-	-	-	Rhinitis, Allergic	D065631	-	-	-	-	-	-	D065631	-	-	-	-	C08.460.799.315;C09.603.799.315;C08.674.453;C20.543.480.680.443	-
v_571	Common_Disease	-	-	-	Chikungunya Fever	D065632	-	-	-	-	-	-	D065632	-	-	-	-	C02.782.930.100.184	-
v_572	Common_Disease	-	-	-	Cerebrospinal Fluid Leak	D065634	-	-	-	-	-	-	D065634	-	-	-	-	C26.260.147;C10.597.114;C26.915.300.225;C23.888.592.114;C10.900.300.109	-
v_573	Common_Disease	-	-	-	Benign Paroxysmal Positional Vertigo	D065635	-	-	-	-	-	-	D065635	-	-	-	-	C10.597.951.500;C23.888.592.958.500;C09.218.568.900.883.500	-
v_574	Gene	-	-	-	-	-	-	-	-	-	-	-	DIP	-	-	-	-	-	-
v_575	Gene	-	-	-	-	-	-	-	-	-	-	-	DJ1	-	-	-	-	-	-
v_576	Common_Disease	-	-	-	Bursitis	D002062	-	-	-	-	-	-	D002062	-	-	-	-	C05.550.251	-
v_577	Gene	-	-	-	-	-	-	-	-	-	1179	-	CLCA1	-	-	-	-	-	CLCA1
v_578	Gene	-	-	-	-	-	-	-	-	-	9635	-	CLCA2	-	-	-	-	-	CLCA2
v_579	Gene	-	-	-	-	-	-	-	-	-	22802	-	CLCA4	-	-	-	-	-	CLCA4
v_580	Common_Disease	-	-	-	Familial Primary Pulmonary Hypertension	D065627	-	-	-	-	-	-	D065627	-	-	-	-	C08.381.423.847	-
v_581	Gene	-	-	-	-	-	-	-	-	-	54984	-	PINX1	-	-	-	-	-	PINX1
v_582	Gene	-	-	-	-	-	-	-	-	-	50846	-	DHH	-	-	-	-	-	DHH
v_583	Common_Disease	-	-	-	Thyroid Carcinoma, Anaplastic	D065646	-	-	-	-	-	-	D065646	-	-	-	-	C04.557.470.200.725	-
v_584	Gene	-	-	-	-	-	-	-	-	-	-	-	DHS	-	-	-	-	-	-
v_585	Gene	-	-	-	-	-	-	-	-	-	-	-	PGAM1P13	-	-	-	-	-	-
v_586	Gene	-	-	-	-	-	-	-	-	-	23239	-	PHLPP1	-	-	-	-	-	PHLPP1
v_587	Gene	-	-	-	-	-	-	-	-	-	23035	-	PHLPP2	-	-	-	-	-	PHLPP2
v_588	Gene	-	-	-	-	-	-	-	-	-	64859	-	NABP1	-	-	-	-	-	NABP1
v_589	Gene	-	-	-	-	-	-	-	-	-	79035	-	NABP2	-	-	-	-	-	NABP2
v_590	Gene	-	-	-	-	-	-	-	-	-	84223	-	IQCG	-	-	-	-	-	IQCG
v_591	Common_Disease	-	-	-	Metabolic Side Effects of Drugs and Substances	D065606	-	-	-	-	-	-	D065606	-	-	-	-	C25.100.812	-
v_592	Gene	-	-	-	-	-	-	-	-	-	64799	-	IQCH	-	-	-	-	-	IQCH
v_593	Gene	-	-	-	-	-	-	-	-	-	654502	-	IQCJ	-	-	-	-	-	IQCJ
v_594	Gene	-	-	-	-	-	-	-	-	-	55721	-	IQCC	-	-	-	-	-	IQCC
v_595	Common_Disease	-	-	-	Non-alcoholic Fatty Liver Disease	D065626	-	-	-	-	-	-	D065626	-	-	-	-	C06.552.241.519	-
v_596	Common_Disease	-	-	-	Byssinosis	D002095	-	-	-	-	-	-	D002095	-	-	-	-	C08.381.520.702.275;C08.381.483.581.275;C24.800.323	-
v_597	Rare_Disease	-	-	614424;611560;609583	-	-	-	-	-	-	-	Joubert syndrome with renal defect	Orphanet_220497	-	-	-	-	-	-
v_598	Rare_Disease	-	-	608629;614970;614424;614464	-	-	-	-	-	-	-	Joubert syndrome with ocular defect	Orphanet_220493	-	-	-	-	-	-
v_599	Rare_Disease	-	-	-	-	-	-	-	-	-	-	Monosomy 9q22.3	Orphanet_77301	-	-	-	-	-	-
v_600	Rare_Disease	-	-	610332	-	-	-	-	-	-	-	Oculo-oto-facial dysplasia	Orphanet_77302	-	-	-	-	-	-
v_601	Rare_Disease	-	-	-	-	-	-	-	-	-	-	Not NOTCH3-related small vessel disease of the brain	Orphanet_77304	-	-	-	-	-	-
v_602	Gene	-	-	-	-	-	-	-	-	-	9051	-	PSTPIP1	-	-	-	-	-	PSTPIP1
v_603	Gene	-	-	-	-	-	-	-	-	-	9050	-	PSTPIP2	-	-	-	-	-	PSTPIP2
v_604	Rare_Disease	-	-	-	-	-	-	-	-	-	-	Auricular abnormalities - cleft lip with or without cleft palate - ocular abnormalities	Orphanet_77300	-	-	-	-	-	-
v_605	Gene	-	-	-	-	-	-	-	-	-	4072	-	EPCAM	-	-	-	-	-	EPCAM
v_606	Rare_Disease	-	-	276600	-	-	-	-	-	-	-	Tyrosinemia type 2	Orphanet_28378	-	-	-	-	-	-
v_607	Gene	-	-	-	-	-	-	-	-	-	1756	-	DMD	-	-	-	-	-	DMD
v_608	Common_Disease	-	-	-	Zenker Diverticulum	D016672	-	-	-	-	-	-	D016672	-	-	-	-	C23.300.415.625.900	-
v_609	Gene	-	-	-	-	-	-	-	-	-	-	-	TRAV9-1	-	-	-	-	-	-
v_610	Common_Disease	-	-	-	Bulimia	D002032	-	-	-	-	-	-	D002032	-	-	-	-	C23.888.821.645.500	-
v_611	Common_Disease	-	-	-	Bundle-Branch Block	D002037	-	-	-	-	-	-	D002037	-	-	-	-	C23.550.073.425.100;C14.280.067.558.323	-
v_612	Gene	-	-	-	-	-	-	-	-	-	-	-	EDS8	-	-	-	-	-	-
v_613	Gene	-	-	-	-	-	-	-	-	-	1738	-	DLD	-	-	-	-	-	DLD
v_614	Gene	-	-	-	-	-	-	-	-	-	23529	-	CLCF1	-	-	-	-	-	CLCF1
v_615	Rare_Disease	-	-	314250	-	-	-	-	-	-	-	X-linked dystonia-parkinsonism	Orphanet_53351	-	-	-	-	-	-
v_616	Common_Disease	-	-	-	Bunyaviridae Infections	D002044	-	-	-	-	-	-	D002044	-	-	-	-	C02.782.147	-
v_617	Rare_Disease	-	-	601003	Brody myopathy	C536607	C536607	-	-	-	-	Brody myopathy	Orphanet_53347	-	-	C1832918	-	C16.320.400.540.supp	-
v_618	Common_Disease	-	-	-	Herpes Zoster Oticus	D016697	-	-	-	-	-	-	D016697	-	-	-	-	C02.256.466.423.733;C09.218.513;C10.292.300.750	-
v_619	Gene	-	-	-	-	-	-	-	-	-	375567	-	VWC2	-	-	-	-	-	VWC2
v_620	Common_Disease	-	-	-	Burnout, Professional	D002055	-	-	-	-	-	-	D002055	-	-	-	-	F02.830.900.110	-
v_621	Common_Disease	-	-	-	Burns	D002056	-	-	-	-	-	-	D002056	-	-	-	-	C26.200	-
v_622	Protein	-	-	-	-	-	-	CTSL2_HUMAN	-	-	-	CTD small phosphatase-like protein 2	Q05D32	Q8IYI9;Q3ZTU1;Q9NZX8;Q9P030;Q05D32;Q9NVT2;Q6AI06	-	-	-	-	-
v_623	Common_Disease	-	-	-	Burning Mouth Syndrome	D002054	-	-	-	-	-	-	D002054	-	-	-	-	C07.465.114	-
v_624	Common_Disease	-	-	-	Burns, Inhalation	D002059	-	-	-	-	-	-	D002059	-	-	-	-	C26.200.322	-
v_625	Common_Disease	-	-	-	Burns, Chemical	D002057	-	-	-	-	-	-	D002057	-	-	-	-	C26.200.156	-
v_626	Common_Disease	-	-	-	Burns, Electric	D002058	-	-	-	-	-	-	D002058	-	-	-	-	C26.324.323;C26.200.239	-
v_627	Gene	-	-	-	-	-	-	-	-	-	220001	-	VWCE	-	-	-	-	-	VWCE
v_628	Gene	-	-	-	-	-	-	-	-	-	8411	-	EEA1	-	-	-	-	-	EEA1
v_629	Gene	-	-	-	-	-	-	-	-	-	8836	-	GGH	-	-	-	-	-	GGH
v_630	Common_Disease	-	-	-	Pemphigus, Benign Familial	D016506	-	-	-	-	-	-	D016506	-	-	-	-	C17.800.865.858;C16.320.850.700;C17.800.827.700	-
v_631	Common_Disease	-	-	-	Breast Self-Examination	D016504	-	-	-	-	-	-	D016504	-	-	-	-	F01.145.488.700.100	-
v_632	Gene	-	-	-	-	-	-	-	-	-	199720	-	GGN	-	-	-	-	-	GGN
v_633	Rare_Disease	-	-	-	-	-	-	-	-	-	-	Spina bifida cystica	Orphanet_268744	-	-	C0037917	-	-	-
v_634	Rare_Disease	-	-	-	-	-	-	-	-	-	-	Total spina bifida cystica	Orphanet_268748	-	-	-	-	-	-
v_635	Gene	-	-	-	-	-	-	-	-	-	51761	-	ATP8A2	-	-	-	-	-	ATP8A2
v_636	Gene	-	-	-	-	-	-	-	-	-	10396	-	ATP8A1	-	-	-	-	-	ATP8A1
v_637	Rare_Disease	-	-	-	-	-	-	-	-	-	-	Upper thoracic spina bifida aperta	Orphanet_268740	-	-	-	-	-	-
v_638	Common_Disease	-	-	-	Corneal Neovascularization	D016510	-	-	-	-	-	-	D016510	-	-	-	-	C11.204.290	-
v_639	Gene	-	-	-	-	-	-	-	-	-	253558	-	LCLAT1	-	-	-	-	-	LCLAT1
v_640	Common_Disease	-	-	-	Ankle Injuries	D016512	-	-	-	-	-	-	D016512	-	-	-	-	C26.558.100	-
v_641	Gene	-	-	-	-	-	-	-	-	-	729238	-	SFTPA2	-	-	-	-	-	SFTPA2
v_642	Gene	-	-	-	-	-	-	-	-	-	-	-	GER	-	-	-	-	-	-
v_643	Gene	-	-	-	-	-	-	-	-	-	653509	-	SFTPA1	-	-	-	-	-	SFTPA1
v_644	Rare_Disease	-	-	300895	-	-	-	-	-	-	-	Blepharophimosis-intellectual disability syndrome, MKB type	Orphanet_293707	-	-	-	-	-	-
v_645	Gene	-	-	-	-	-	-	-	-	-	5205	-	ATP8B1	-	-	-	-	-	ATP8B1
v_646	Gene	-	-	-	-	-	-	-	-	-	2181	-	ACSL3	-	-	-	-	-	ACSL3
v_647	Gene	-	-	-	-	-	-	-	-	-	2182	-	ACSL4	-	-	-	-	-	ACSL4
v_648	Gene	-	-	-	-	-	-	-	-	-	51703	-	ACSL5	-	-	-	-	-	ACSL5
v_649	Gene	-	-	-	-	-	-	-	-	-	161291	-	TMEM30B	-	-	-	-	-	TMEM30B
v_650	Gene	-	-	-	-	-	-	-	-	-	23305	-	ACSL6	-	-	-	-	-	ACSL6
v_651	Gene	-	-	-	-	-	-	-	-	-	2694	-	GIF	-	-	-	-	-	GIF
v_652	Gene	-	-	-	-	-	-	-	-	-	55754	-	TMEM30A	-	-	-	-	-	TMEM30A
v_653	Common_Disease	-	-	-	Foot Ulcer	D016523	-	-	-	-	-	-	D016523	-	-	-	-	C17.800.321.250;C17.800.893.592.450	-
v_654	Gene	-	-	-	-	-	-	-	-	-	2695	-	GIP	-	-	-	-	-	GIP
v_655	Gene	-	-	-	-	-	-	-	-	-	2180	-	ACSL1	-	-	-	-	-	ACSL1
v_656	Gene	-	-	-	-	-	-	-	-	-	2690	-	GHR	-	-	-	-	-	GHR
v_657	Rare_Disease	-	-	-	-	-	-	-	-	-	-	Cervicothoracic spina bifida cystica	Orphanet_268766	-	-	-	-	-	-
v_658	Gene	-	-	-	-	-	-	-	-	-	-	-	GHS	-	-	-	-	-	-
v_659	Gene	-	-	-	-	-	-	-	-	-	10461	-	MERTK	-	-	-	-	-	MERTK
v_660	Gene	-	-	-	-	-	-	-	-	-	55624	-	POMGNT1	-	-	-	-	-	POMGNT1
v_661	Gene	-	-	-	-	-	-	-	-	-	84892	-	POMGNT2	-	-	-	-	-	POMGNT2
v_662	Rare_Disease	-	-	-	-	-	-	-	-	-	-	Cervical spina bifida cystica	Orphanet_268762	-	-	-	-	-	-
v_663	Common_Disease	-	-	-	Bronchial Hyperreactivity	D016535	-	-	-	-	-	-	D016535	-	-	-	-	C08.127.210	-
v_664	Common_Disease	-	-	-	Cardiac Output, High	D016534	-	-	-	-	-	-	D016534	-	-	-	-	C14.280.142;C23.888.176	-
v_665	Gene	-	-	-	-	-	-	-	-	-	-	-	CYP3AP1	-	-	-	-	-	-
v_666	Gene	-	-	-	-	-	-	-	-	-	2688	-	GH1	-	-	-	-	-	GH1
v_667	Gene	-	-	-	-	-	-	-	-	-	2689	-	GH2	-	-	-	-	-	GH2
v_668	Rare_Disease	-	-	-	-	-	-	-	-	-	-	Thoracolumbosacral spina bifida cystica	Orphanet_268752	-	-	-	-	-	-
v_669	Rare_Disease	-	-	-	-	-	-	-	-	-	-	Lumbosacral spina bifida cystica	Orphanet_268758	-	-	-	-	-	-
v_670	Gene	-	-	-	-	-	-	-	-	-	-	-	MAFIP	-	-	-	-	-	MAFIP
v_671	Gene	-	-	-	-	-	-	-	-	-	29951	-	PDZRN4	-	-	-	-	-	PDZRN4
v_672	Gene	-	-	-	-	-	-	-	-	-	-	-	UBE2WP1	-	-	-	-	-	-
v_673	Gene	-	-	-	-	-	-	-	-	-	23024	-	PDZRN3	-	-	-	-	-	PDZRN3
v_674	Protein	-	-	-	-	-	-	CERS1_HUMAN	-	-	-	Ceramide synthase 1	P27544	P27544	-	-	-	-	-
v_675	Gene	-	-	-	-	-	-	-	-	-	4745	-	NELL1	-	-	-	-	-	NELL1
v_676	Gene	-	-	-	-	-	-	-	-	-	4753	-	NELL2	-	-	-	-	-	NELL2
v_677	Gene	-	-	-	-	-	-	-	-	-	-	-	FIQTL1	-	-	-	-	-	-
v_678	Gene	-	-	-	-	-	-	-	-	-	55668	-	GPATCH2L	-	-	-	-	-	GPATCH2L
v_679	Protein	-	-	-	-	-	-	ARNT_HUMAN	-	-	-	Aryl hydrocarbon receptor nuclear translocator	P27540	Q8NDC7;B2R9H1;P27540;F8WAP6;C4AMA1;Q59ED4;Q5QP39	-	-	-	-	-
v_680	Common_Disease	-	-	-	Pontocerebellar Hypoplasia	C580383	-	-	-	-	-	-	C580383	-	-	-	-	C10.228.140.252.supp	-
v_681	Gene	-	-	-	-	-	-	-	-	-	341392	-	ACSM4	-	-	-	-	-	ACSM4
v_682	Common_Disease	-	-	-	Ruvalcaba Syndrome	C579395	-	-	-	-	-	-	C579395	-	-	-	-	C16.131.077.supp	-
v_683	Protein	-	-	-	-	-	-	GDF1_HUMAN	-	-	-	Embryonic growth/differentiation factor 1	P27539	P27539;O43344	-	-	-	-	-
v_684	Gene	-	-	-	-	-	-	-	-	-	202559	-	KHDRBS2	-	-	-	-	-	KHDRBS2
v_685	Common_Disease	-	-	-	Ppm-X Syndrome	C580387	-	-	-	-	-	-	C580387	-	-	-	-	C16.320.322.500.supp	-
v_686	Gene	-	-	-	-	-	-	-	-	-	116285	-	ACSM1	-	-	-	-	-	ACSM1
v_687	Common_Disease	-	-	-	Prickle1-Related Progressive Myoclonus Epilepsy with Ataxia	C580388	-	-	-	-	-	-	C580388	-	-	-	-	C10.228.140.490.250.650.supp	-
v_688	Gene	-	-	-	-	-	-	-	-	-	10656	-	KHDRBS3	-	-	-	-	-	KHDRBS3
v_689	Gene	-	-	-	-	-	-	-	-	-	2712	-	GK2	-	-	-	-	-	GK2
v_690	Gene	-	-	-	-	-	-	-	-	-	6296	-	ACSM3	-	-	-	-	-	ACSM3
v_691	Gene	-	-	-	-	-	-	-	-	-	10657	-	KHDRBS1	-	-	-	-	-	KHDRBS1
v_692	Gene	-	-	-	-	-	-	-	-	-	2765	-	GML	-	-	-	-	-	GML
v_693	Gene	-	-	-	-	-	-	-	-	-	2744	-	GLS	-	-	-	-	-	GLS
v_694	Gene	-	-	-	-	-	-	-	-	-	2717	-	GLA	-	-	-	-	-	GLA
v_695	Common_Disease	-	-	-	Nonsyndromic Deafness	C580334	-	-	-	-	-	-	C580334	-	-	-	-	C23.888.592.763.393.341.186.supp	-
v_696	Common_Disease	-	-	-	Nonsyndromic Holoprosencephaly	C580335	-	-	-	-	-	-	C580335	-	-	-	-	C16.320.180.380.supp	-
v_697	Common_Disease	-	-	-	Opticospinal Multiple Sclerosis	C580329	-	-	-	-	-	-	C580329	-	-	-	-	C20.111.258.250.500.supp	-
v_698	Gene	-	-	-	-	-	-	-	-	-	196051	-	PPAPDC1A	-	-	-	-	-	PPAPDC1A
v_699	Gene	-	-	-	-	-	-	-	-	-	84513	-	PPAPDC1B	-	-	-	-	-	PPAPDC1B
v_700	Gene	-	-	-	-	-	-	-	-	-	-	-	MAFD2	-	-	-	-	-	-
v_701	Gene	-	-	-	-	-	-	-	-	-	7469	-	NELFA	-	-	-	-	-	NELFA
v_702	Gene	-	-	-	-	-	-	-	-	-	594855	-	CPLX3	-	-	-	-	-	CPLX3
v_703	Gene	-	-	-	-	-	-	-	-	-	25920	-	NELFB	-	-	-	-	-	NELFB
v_704	Gene	-	-	-	-	-	-	-	-	-	-	-	MAFD3	-	-	-	-	-	-
v_705	Gene	-	-	-	-	-	-	-	-	-	-	-	MAFD4	-	-	-	-	-	-
v_706	Gene	-	-	-	-	-	-	-	-	-	10815	-	CPLX1	-	-	-	-	-	CPLX1
v_707	Gene	-	-	-	-	-	-	-	-	-	10814	-	CPLX2	-	-	-	-	-	CPLX2
v_708	Gene	-	-	-	-	-	-	-	-	-	-	-	MAFD5	-	-	-	-	-	-
v_709	Gene	-	-	-	-	-	-	-	-	-	7936	-	NELFE	-	-	-	-	-	NELFE
v_710	Gene	-	-	-	-	-	-	-	-	-	-	-	MAFD6	-	-	-	-	-	-
v_711	Gene	-	-	-	-	-	-	-	-	-	-	-	MAFD8	-	-	-	-	-	-
v_712	Gene	-	-	-	-	-	-	-	-	-	-	-	MAFD9	-	-	-	-	-	-
v_713	Gene	-	-	-	-	-	-	-	-	-	-	-	PRMT5P1	-	-	-	-	-	-
v_714	Gene	-	-	-	-	-	-	-	-	-	-	-	ATP5A1P4	-	-	-	-	-	-
v_715	Gene	-	-	-	-	-	-	-	-	-	7069	-	THRSP	-	-	-	-	-	THRSP
v_716	Gene	-	-	-	-	-	-	-	-	-	-	-	MAFD1	-	-	-	-	-	-
v_717	Gene	-	-	-	-	-	-	-	-	-	80864	-	EGFL8	-	-	-	-	-	EGFL8
v_718	Protein	-	-	-	-	-	-	GDIR2_HUMAN	-	-	-	Rho GDP-dissociation inhibitor 2	P52566	P52566;B5BU79	-	-	-	-	-
v_719	Gene	-	-	-	-	-	-	-	-	-	2548	-	GAA	-	-	-	-	-	GAA
v_720	Protein	-	-	-	-	-	-	CTR2_HUMAN	-	-	-	Cationic amino acid transporter 2	P52569	Q14CQ6;P52569;O15292;B7ZL54;O15291;Q86TC6;Q6NSZ7	-	-	-	-	-
v_721	Common_Disease	-	-	-	Palmoplantar Keratoderma with Deafness	C580359	-	-	-	-	-	-	C580359	-	-	-	-	C17.800.827.475.supp	-
v_722	Protein	-	-	-	-	-	-	MP2K6_HUMAN	-	-	-	Dual specificity mitogen-activated protein kinase kinase 6	P52564	P52564	-	-	-	-	-
v_723	Protein	-	-	-	-	-	-	GDIR1_HUMAN	-	-	-	Rho GDP-dissociation inhibitor 1	P52565	B4DUV9;B4DDD3;Q6IBM5;B2R5X1;A8MXW0;P52565	-	-	-	-	-
v_724	Gene	-	-	-	-	-	-	-	-	-	55151	-	TMEM38B	-	-	-	-	-	TMEM38B
v_725	Gene	-	-	-	-	-	-	-	-	-	79041	-	TMEM38A	-	-	-	-	-	TMEM38A
v_726	Common_Disease	-	-	-	Pdgfra-Associated Chronic Eosinophilic Leukemia	C580364	-	-	-	-	-	-	C580364	-	-	-	-	C15.378.553.231.549.supp	-
v_727	Gene	-	-	-	-	-	-	-	-	-	-	-	MRXSL	-	-	-	-	-	-
v_728	Gene	-	-	-	-	-	-	-	-	-	-	-	FGFR3P4	-	-	-	-	-	-
v_729	Gene	-	-	-	-	-	-	-	-	-	-	-	MRXSA	-	-	-	-	-	-
v_730	Gene	-	-	-	-	-	-	-	-	-	144125	-	OR2AG1	-	-	-	-	-	OR2AG1
v_731	Common_Disease	-	-	-	Pdgfrb-Associated Chronic Eosinophilic Leukemia	C580365	-	-	-	-	-	-	C580365	-	-	-	-	C15.378.190.615.510.supp	-
v_732	Gene	-	-	-	-	-	-	-	-	-	154288	-	KHDC3L	-	-	-	-	-	KHDC3L
v_733	Gene	-	-	-	-	-	-	-	-	-	-	-	ARMC8P1	-	-	-	-	-	-
v_734	Gene	-	-	-	-	-	-	-	-	-	55254	-	TMEM39A	-	-	-	-	-	TMEM39A
v_735	Gene	-	-	-	-	-	-	-	-	-	25975	-	EGFL6	-	-	-	-	-	EGFL6
v_736	Gene	-	-	-	-	-	-	-	-	-	51162	-	EGFL7	-	-	-	-	-	EGFL7
v_737	Gene	-	-	-	-	-	-	-	-	-	-	-	MRXS5	-	-	-	-	-	-
v_738	Gene	-	-	-	-	-	-	-	-	-	-	-	MRXS7	-	-	-	-	-	-
v_739	Gene	-	-	-	-	-	-	-	-	-	25801	-	GCA	-	-	-	-	-	GCA
v_740	Gene	-	-	-	-	-	-	-	-	-	197322	-	ACSF3	-	-	-	-	-	ACSF3
v_741	Gene	-	-	-	-	-	-	-	-	-	2641	-	GCG	-	-	-	-	-	GCG
v_742	Gene	-	-	-	-	-	-	-	-	-	2645	-	GCK	-	-	-	-	-	GCK
v_743	Gene	-	-	-	-	-	-	-	-	-	-	-	LOC100129620	-	-	-	-	-	-
v_744	Gene	-	-	-	-	-	-	-	-	-	1938	-	EEF2	-	-	-	-	-	EEF2
v_745	Gene	-	-	-	-	-	-	-	-	-	10100	-	TSPAN2	-	-	-	-	-	TSPAN2
v_746	Gene	-	-	-	-	-	-	-	-	-	10099	-	TSPAN3	-	-	-	-	-	TSPAN3
v_747	Gene	-	-	-	-	-	-	-	-	-	10098	-	TSPAN5	-	-	-	-	-	TSPAN5
v_748	Gene	-	-	-	-	-	-	-	-	-	2629	-	GBA	-	-	-	-	-	GBA
v_749	Gene	-	-	-	-	-	-	-	-	-	10103	-	TSPAN1	-	-	-	-	-	TSPAN1
v_750	Gene	-	-	-	-	-	-	-	-	-	7105	-	TSPAN6	-	-	-	-	-	TSPAN6
v_751	Gene	-	-	-	-	-	-	-	-	-	7102	-	TSPAN7	-	-	-	-	-	TSPAN7
v_752	Gene	-	-	-	-	-	-	-	-	-	7103	-	TSPAN8	-	-	-	-	-	TSPAN8
v_753	Gene	-	-	-	-	-	-	-	-	-	10867	-	TSPAN9	-	-	-	-	-	TSPAN9
v_754	Gene	-	-	-	-	-	-	-	-	-	2580	-	GAK	-	-	-	-	-	GAK
v_755	Gene	-	-	-	-	-	-	-	-	-	51083	-	GAL	-	-	-	-	-	GAL
v_756	Gene	-	-	-	-	-	-	-	-	-	8139	-	GAN	-	-	-	-	-	GAN
v_757	Common_Disease	-	-	-	Myofibrillar Myopathy	C580316	-	-	-	-	-	-	C580316	-	-	-	-	C10.668.491.550.supp	-
v_758	Gene	-	-	-	-	-	-	-	-	-	2669	-	GEM	-	-	-	-	-	GEM
v_759	Gene	-	-	-	-	-	-	-	-	-	-	-	VWSM	-	-	-	-	-	-
v_760	Gene	-	-	-	-	-	-	-	-	-	9615	-	GDA	-	-	-	-	-	GDA
v_761	Gene	-	-	-	-	-	-	-	-	-	-	-	EEC1	-	-	-	-	-	-
v_762	Gene	-	-	-	-	-	-	-	-	-	-	-	GCY	-	-	-	-	-	-
v_763	Gene	-	-	-	-	-	-	-	-	-	-	-	RNA5SP459	-	-	-	-	-	-
v_764	Gene	-	-	-	-	-	-	-	-	-	3906	-	LALBA	-	-	-	-	-	LALBA
v_765	Gene	-	-	-	-	-	-	-	-	-	-	-	RNA5SP454	-	-	-	-	-	-
v_766	Rare_Disease	-	-	615395	-	-	-	-	-	-	-	Infantile hypertrophic cardiomyopathy due to MRPL44 deficiency	Orphanet_352563	-	-	-	-	-	-
v_767	Gene	-	-	-	-	-	-	-	-	-	23504	-	RIMBP2	-	-	-	-	-	RIMBP2
v_768	Rare_Disease	-	-	615485	-	-	-	-	-	-	-	Severe feeding difficulties - failure to thrive - microcephaly due to ASXL3 deficiency	Orphanet_352577	-	-	-	-	-	-
v_769	Gene	-	-	-	-	-	-	-	-	-	85376	-	RIMBP3	-	-	-	-	-	RIMBP3
v_770	Gene	-	-	-	-	-	-	-	-	-	100125288	-	ZGLP1	-	-	-	-	-	ZGLP1
v_771	Gene	-	-	-	-	-	-	-	-	-	91768	-	CABLES1	-	-	-	-	-	CABLES1
v_772	Gene	-	-	-	-	-	-	-	-	-	-	-	TNFSF12-TNFSF13	-	-	-	-	-	-
v_773	Gene	-	-	-	-	-	-	-	-	-	-	-	RNA5SP431	-	-	-	-	-	-
v_774	Gene	-	-	-	-	-	-	-	-	-	10087	-	COL4A3BP	-	-	-	-	-	COL4A3BP
v_775	Rare_Disease	-	-	-	-	-	-	-	-	-	-	Oncogenic osteomalacia	Orphanet_352540	-	-	-	-	-	-
v_776	Gene	-	-	-	-	-	-	-	-	-	-	-	GYK	-	-	-	-	-	-
v_777	Gene	-	-	-	-	-	-	-	-	-	-	-	RPS20P25	-	-	-	-	-	-
v_778	Gene	-	-	-	-	-	-	-	-	-	282991	-	BLOC1S2	-	-	-	-	-	BLOC1S2
v_779	Gene	-	-	-	-	-	-	-	-	-	374946	-	DRAXIN	-	-	-	-	-	DRAXIN
v_780	Gene	-	-	-	-	-	-	-	-	-	388552	-	BLOC1S3	-	-	-	-	-	BLOC1S3
v_781	Gene	-	-	-	-	-	-	-	-	-	26258	-	BLOC1S6	-	-	-	-	-	BLOC1S6
v_782	Gene	-	-	-	-	-	-	-	-	-	55330	-	BLOC1S4	-	-	-	-	-	BLOC1S4
v_783	Gene	-	-	-	-	-	-	-	-	-	63915	-	BLOC1S5	-	-	-	-	-	BLOC1S5
v_784	Gene	-	-	-	-	-	-	-	-	-	221711	-	SYCP2L	-	-	-	-	-	SYCP2L
v_785	Gene	-	-	-	-	-	-	-	-	-	-	-	RNA5SP426	-	-	-	-	-	-
v_786	Gene	-	-	-	-	-	-	-	-	-	64131	-	XYLT1	-	-	-	-	-	XYLT1
v_787	Gene	-	-	-	-	-	-	-	-	-	64132	-	XYLT2	-	-	-	-	-	XYLT2
v_788	Gene	-	-	-	-	-	-	-	-	-	-	-	RPS20P32	-	-	-	-	-	-
v_789	Rare_Disease	-	-	-	-	-	-	-	-	-	-	Focal epilepsy - intellectual disability - cerebro-cerebellar malformation	Orphanet_352587	-	-	-	-	-	-
v_790	Rare_Disease	-	-	605021	-	-	-	-	-	-	-	Familial infantile myoclonic epilepsy	Orphanet_352582	-	-	-	-	-	-
v_791	Gene	-	-	-	-	-	-	-	-	-	-	-	DNASE2A	-	-	-	-	-	-
v_792	Gene	-	-	-	-	-	-	-	-	-	58511	-	DNASE2B	-	-	-	-	-	DNASE2B
v_793	Gene	-	-	-	-	-	-	-	-	-	-	-	RNA5SP404	-	-	-	-	-	-
v_794	Gene	-	-	-	-	-	-	-	-	-	79875	-	THSD4	-	-	-	-	-	THSD4
v_795	Gene	-	-	-	-	-	-	-	-	-	55901	-	THSD1	-	-	-	-	-	THSD1
v_796	Gene	-	-	-	-	-	-	-	-	-	-	-	RNA5SP400	-	-	-	-	-	-
v_797	Rare_Disease	-	-	615338	-	-	-	-	-	-	-	Progressive myoclonic epilepsy with dystonia	Orphanet_352596	-	-	-	-	-	-
v_798	Common_Disease	-	-	-	Granular Cell Tumor	D016586	-	-	-	-	-	-	D016586	-	-	-	-	C04.557.450.590.350	-
v_799	Common_Disease	-	-	-	Panic Disorder	D016584	-	-	-	-	-	-	D016584	-	-	-	-	F03.080.700	-
v_800	Common_Disease	-	-	-	Vaginosis, Bacterial	D016585	-	-	-	-	-	-	D016585	-	-	-	-	C13.351.500.894.906.800;C01.252.954	-
v_801	Rare_Disease	-	-	615722	-	-	-	-	-	-	-	Optic atrophy-intellectual disability syndrome	Orphanet_401777	-	-	-	-	-	-
v_802	Gene	-	-	-	-	-	-	-	-	-	730249	-	IRG1	-	-	-	-	-	IRG1
v_803	Gene	-	-	-	-	-	-	-	-	-	2813	-	GP2	-	-	-	-	-	GP2
v_804	Gene	-	-	-	-	-	-	-	-	-	2814	-	GP5	-	-	-	-	-	GP5
v_805	Gene	-	-	-	-	-	-	-	-	-	51206	-	GP6	-	-	-	-	-	GP6
v_806	Gene	-	-	-	-	-	-	-	-	-	1112	-	FOXN3	-	-	-	-	-	FOXN3
v_807	Gene	-	-	-	-	-	-	-	-	-	56269	-	IRGC	-	-	-	-	-	IRGC
v_808	Gene	-	-	-	-	-	-	-	-	-	8456	-	FOXN1	-	-	-	-	-	FOXN1
v_809	Gene	-	-	-	-	-	-	-	-	-	3344	-	FOXN2	-	-	-	-	-	FOXN2
v_810	Gene	-	-	-	-	-	-	-	-	-	345611	-	IRGM	-	-	-	-	-	IRGM
v_811	Common_Disease	-	-	-	Leukemia, Feline	D016582	-	-	-	-	-	-	D016582	-	-	-	-	C02.782.815.622;C22.180.500;C04.557.337.385	-
v_812	Common_Disease	-	-	-	Enzootic Bovine Leukosis	D016583	-	-	-	-	-	-	D016583	-	-	-	-	C04.557.337.100;C20.673.483.260;C22.196.260;C02.782.815.200.260	-
v_813	Gene	-	-	-	-	-	-	-	-	-	-	-	LPP-AS2	-	-	-	-	-	-
v_814	Gene	-	-	-	-	-	-	-	-	-	3659	-	IRF1	-	-	-	-	-	IRF1
v_815	Rare_Disease	-	-	615673	-	-	-	-	-	-	-	Proximal myopathy with extrapyramidal signs	Orphanet_401768	-	-	-	-	-	-
v_816	Gene	-	-	-	-	-	-	-	-	-	3660	-	IRF2	-	-	-	-	-	IRF2
v_817	Gene	-	-	-	-	-	-	-	-	-	3661	-	IRF3	-	-	-	-	-	IRF3
v_818	Gene	-	-	-	-	-	-	-	-	-	3662	-	IRF4	-	-	-	-	-	IRF4
v_819	Rare_Disease	-	-	615715	-	-	-	-	-	-	-	Pancytopenia-developmental delay syndrome	Orphanet_401764	-	-	-	-	-	-
v_820	Gene	-	-	-	-	-	-	-	-	-	-	-	GNN	-	-	-	-	-	GNN
v_821	Gene	-	-	-	-	-	-	-	-	-	10379	-	IRF9	-	-	-	-	-	IRF9
v_822	Gene	-	-	-	-	-	-	-	-	-	221830	-	TWISTNB	-	-	-	-	-	TWISTNB
v_823	Gene	-	-	-	-	-	-	-	-	-	3663	-	IRF5	-	-	-	-	-	IRF5
v_824	Gene	-	-	-	-	-	-	-	-	-	2799	-	GNS	-	-	-	-	-	GNS
v_825	Gene	-	-	-	-	-	-	-	-	-	3664	-	IRF6	-	-	-	-	-	IRF6
v_826	Gene	-	-	-	-	-	-	-	-	-	3665	-	IRF7	-	-	-	-	-	IRF7
v_827	Gene	-	-	-	-	-	-	-	-	-	85865	-	GTPBP10	-	-	-	-	-	GTPBP10
v_828	Gene	-	-	-	-	-	-	-	-	-	3394	-	IRF8	-	-	-	-	-	IRF8
v_829	Gene	-	-	-	-	-	-	-	-	-	2305	-	FOXM1	-	-	-	-	-	FOXM1
v_830	Gene	-	-	-	-	-	-	-	-	-	10020	-	GNE	-	-	-	-	-	GNE
v_831	Rare_Disease	-	-	-	-	-	-	-	-	-	-	Autosomal recessive spastic paraplegia type 59	Orphanet_401795	-	-	-	-	-	-
v_832	Gene	-	-	-	-	-	-	-	-	-	2300	-	FOXL1	-	-	-	-	-	FOXL1
v_833	Gene	-	-	-	-	-	-	-	-	-	668	-	FOXL2	-	-	-	-	-	FOXL2
v_834	Gene	-	-	-	-	-	-	-	-	-	2821	-	GPI	-	-	-	-	-	GPI
v_835	Gene	-	-	-	-	-	-	-	-	-	-	-	TRBV6-2	-	-	-	-	-	-
v_836	Gene	-	-	-	-	-	-	-	-	-	-	-	TRBV6-3	-	-	-	-	-	-
v_837	Gene	-	-	-	-	-	-	-	-	-	-	-	TRBV6-5	-	-	-	-	-	-
v_838	Rare_Disease	-	-	-	-	-	-	-	-	-	-	Autosomal recessive spastic paraplegia type 62	Orphanet_401785	-	-	-	-	-	-
v_839	Gene	-	-	-	-	-	-	-	-	-	2875	-	GPT	-	-	-	-	-	GPT
v_840	Gene	-	-	-	-	-	-	-	-	-	-	-	ACRPS	-	-	-	-	-	-
v_841	Rare_Disease	-	-	615685	-	-	-	-	-	-	-	Autosomal recessive spastic paraplegia type 61	Orphanet_401780	-	-	-	-	-	-
v_842	Gene	-	-	-	-	-	-	-	-	-	-	-	H19	-	-	-	-	-	-
v_843	Gene	-	-	-	-	-	-	-	-	-	2815	-	GP9	-	-	-	-	-	GP9
v_844	Gene	-	-	-	-	-	-	-	-	-	221937	-	FOXK1	-	-	-	-	-	FOXK1
v_845	Gene	-	-	-	-	-	-	-	-	-	3607	-	FOXK2	-	-	-	-	-	FOXK2
v_846	Common_Disease	-	-	-	Central Nervous System Neoplasms	D016543	-	-	-	-	-	-	D016543	-	-	-	-	C04.588.614.250;C10.551.240	-
v_847	Gene	-	-	-	-	-	-	-	-	-	2934	-	GSN	-	-	-	-	-	GSN
v_848	Common_Disease	-	-	-	Smoking Cessation	D016540	-	-	-	-	-	-	D016540	-	-	-	-	F01.145.488.750.700	-
v_849	Gene	-	-	-	-	-	-	-	-	-	2936	-	GSR	-	-	-	-	-	GSR
v_850	Gene	-	-	-	-	-	-	-	-	-	2937	-	GSS	-	-	-	-	-	GSS
v_851	Common_Disease	-	-	-	Choroid Plexus Neoplasms	D016545	-	-	-	-	-	-	D016545	-	-	-	-	C10.228.140.211.280.300;C04.588.614.250.195.205.200;C10.551.240.250.200.200	-
v_852	Gene	-	-	-	-	-	-	-	-	-	-	-	TTC4P1	-	-	-	-	-	-
v_853	Gene	-	-	-	-	-	-	-	-	-	145258	-	GSC	-	-	-	-	-	GSC
v_854	Gene	-	-	-	-	-	-	-	-	-	2896	-	GRN	-	-	-	-	-	GRN
v_855	Gene	-	-	-	-	-	-	-	-	-	2922	-	GRP	-	-	-	-	-	GRP
v_856	Gene	-	-	-	-	-	-	-	-	-	283150	-	FOXR1	-	-	-	-	-	FOXR1
v_857	Gene	-	-	-	-	-	-	-	-	-	139628	-	FOXR2	-	-	-	-	-	FOXR2
v_858	Rare_Disease	-	-	-	-	-	-	-	-	-	-	Intellectual disability - obesity - brain malformations - facial dysmorphism	Orphanet_352530	-	-	-	-	-	-
v_859	Rare_Disease	-	-	-	-	-	-	-	-	-	-	Upper thoracic spina bifida cystica	Orphanet_268770	-	-	-	-	-	-
v_860	Common_Disease	-	-	-	Blepharophimosis	D016569	-	-	-	-	-	-	D016569	-	-	-	-	C16.131.384.190;C11.250.090;C11.338.190	-
v_861	Gene	-	-	-	-	-	-	-	-	-	8766	-	RAB11A	-	-	-	-	-	RAB11A
v_862	Gene	-	-	-	-	-	-	-	-	-	9230	-	RAB11B	-	-	-	-	-	RAB11B
v_863	Gene	-	-	-	-	-	-	-	-	-	94234	-	FOXQ1	-	-	-	-	-	FOXQ1
v_864	Gene	-	-	-	-	-	-	-	-	-	27086	-	FOXP1	-	-	-	-	-	FOXP1
v_865	Gene	-	-	-	-	-	-	-	-	-	93986	-	FOXP2	-	-	-	-	-	FOXP2
v_866	Gene	-	-	-	-	-	-	-	-	-	50943	-	FOXP3	-	-	-	-	-	FOXP3
v_867	Gene	-	-	-	-	-	-	-	-	-	116113	-	FOXP4	-	-	-	-	-	FOXP4
v_868	Gene	-	-	-	-	-	-	-	-	-	-	-	CTBP1-AS	-	-	-	-	-	-
v_869	Common_Disease	-	-	-	Hidradenitis	D016575	-	-	-	-	-	-	D016575	-	-	-	-	C17.800.946.315	-
v_870	Common_Disease	-	-	-	Seasonal Affective Disorder	D016574	-	-	-	-	-	-	D016574	-	-	-	-	F03.600.300.700	-
v_871	Gene	-	-	-	-	-	-	-	-	-	-	-	GTS	-	-	-	-	-	-
v_872	Gene	-	-	-	-	-	-	-	-	-	-	-	RPL5P7	-	-	-	-	-	-
v_873	Gene	-	-	-	-	-	-	-	-	-	4303	-	FOXO4	-	-	-	-	-	FOXO4
v_874	Gene	-	-	-	-	-	-	-	-	-	-	-	FOXO6	-	-	-	-	-	FOXO6
v_875	Gene	-	-	-	-	-	-	-	-	-	56	-	ACRV1	-	-	-	-	-	ACRV1
v_876	Rare_Disease	-	-	604314	-	-	-	-	-	-	-	Blepharophimosis-intellectual disability syndrome, Verloes type	Orphanet_293725	-	-	-	-	-	-
v_877	Gene	-	-	-	-	-	-	-	-	-	2308	-	FOXO1	-	-	-	-	-	FOXO1
v_878	Gene	-	-	-	-	-	-	-	-	-	2309	-	FOXO3	-	-	-	-	-	FOXO3
v_879	Gene	-	-	-	-	-	-	-	-	-	-	-	RPL5P2	-	-	-	-	-	-
v_880	Protein	-	-	-	-	-	-	ZN474_HUMAN	-	-	-	Zinc finger protein 474	Q6S9Z5	Q96M07;Q6S9Z5;A8K4M0	-	-	-	-	-
v_881	Gene	-	-	-	-	-	-	-	-	-	-	-	FEA	-	-	-	-	-	-
v_882	Gene	-	-	-	-	-	-	-	-	-	81569	-	ACTL8	-	-	-	-	-	ACTL8
v_883	Gene	-	-	-	-	-	-	-	-	-	284382	-	ACTL9	-	-	-	-	-	ACTL9
v_884	Gene	-	-	-	-	-	-	-	-	-	-	-	UBE2V1P2	-	-	-	-	-	-
v_885	Gene	-	-	-	-	-	-	-	-	-	-	-	MIR944	-	-	-	-	-	-
v_886	Gene	-	-	-	-	-	-	-	-	-	-	-	ZNF646P1	-	-	-	-	-	-
v_887	Gene	-	-	-	-	-	-	-	-	-	221895	-	JAZF1	-	-	-	-	-	JAZF1
v_888	Gene	-	-	-	-	-	-	-	-	-	-	-	MIR92B	-	-	-	-	-	-
v_889	Gene	-	-	-	-	-	-	-	-	-	-	-	MIR938	-	-	-	-	-	-
v_890	Gene	-	-	-	-	-	-	-	-	-	2243	-	FGA	-	-	-	-	-	FGA
v_891	Gene	-	-	-	-	-	-	-	-	-	81	-	ACTN4	-	-	-	-	-	ACTN4
v_892	Gene	-	-	-	-	-	-	-	-	-	2244	-	FGB	-	-	-	-	-	FGB
v_893	Common_Disease	-	-	-	Lymphoma, Large-Cell, Immunoblastic	D016400	-	-	-	-	-	-	D016400	-	-	-	-	C20.683.515.761.480.487;C04.557.386.480.493;C15.604.515.569.480.493	-
v_894	Gene	-	-	-	-	-	-	-	-	-	2266	-	FGG	-	-	-	-	-	FGG
v_895	Rare_Disease	-	-	600643	Caroli disease isolated	C531647	D016767;C531647	-	-	-	-	Caroli disease	Orphanet_53035	-	-	C1833541;C0162510	-	C06.130.120.127.500;C06.198.184.500.supp;C16.131.314.184.500	-
v_896	Gene	-	-	-	-	-	-	-	-	-	87	-	ACTN1	-	-	-	-	-	ACTN1
v_897	Gene	-	-	-	-	-	-	-	-	-	88	-	ACTN2	-	-	-	-	-	ACTN2
v_898	Gene	-	-	-	-	-	-	-	-	-	89	-	ACTN3	-	-	-	-	-	ACTN3
v_899	Gene	-	-	-	-	-	-	-	-	-	55191	-	NADSYN1	-	-	-	-	-	NADSYN1
v_900	Gene	-	-	-	-	-	-	-	-	-	2241	-	FER	-	-	-	-	-	FER
v_901	Gene	-	-	-	-	-	-	-	-	-	2242	-	FES	-	-	-	-	-	FES
v_902	Gene	-	-	-	-	-	-	-	-	-	54738	-	FEV	-	-	-	-	-	FEV
v_903	Gene	-	-	-	-	-	-	-	-	-	51481	-	VCX3A	-	-	-	-	-	VCX3A
v_904	Gene	-	-	-	-	-	-	-	-	-	425054	-	VCX3B	-	-	-	-	-	VCX3B
v_905	Gene	-	-	-	-	-	-	-	-	-	9223	-	MAGI1	-	-	-	-	-	MAGI1
v_906	Gene	-	-	-	-	-	-	-	-	-	9863	-	MAGI2	-	-	-	-	-	MAGI2
v_907	Gene	-	-	-	-	-	-	-	-	-	260425	-	MAGI3	-	-	-	-	-	MAGI3
v_908	Protein	-	-	-	-	-	-	CO8A1_HUMAN	-	-	-	Collagen alpha-1(VIII) chain	P27658	D3DN42;P27658;Q53XI6;Q96D07	-	-	-	-	-
v_909	Protein	-	-	-	-	-	-	XRCC5_HUMAN	-	-	-	X-ray repair cross-complementing protein 5	P13010	Q9UCQ1;Q9UCQ0;P13010;Q53HH7;A8K3X5;Q7M4N0;Q4VBQ5;Q0Z7V0	-	-	-	-	-
v_910	Gene	-	-	-	-	-	-	-	-	-	2268	-	FGR	-	-	-	-	-	FGR
v_911	Gene	-	-	-	-	-	-	-	-	-	-	-	RHDNS1	-	-	-	-	-	-
v_912	Gene	-	-	-	-	-	-	-	-	-	10097	-	ACTR2	-	-	-	-	-	ACTR2
v_913	Gene	-	-	-	-	-	-	-	-	-	10096	-	ACTR3	-	-	-	-	-	ACTR3
v_914	Gene	-	-	-	-	-	-	-	-	-	-	-	FL1	-	-	-	-	-	-
v_915	Gene	-	-	-	-	-	-	-	-	-	8895	-	CPNE3	-	-	-	-	-	CPNE3
v_916	Gene	-	-	-	-	-	-	-	-	-	8904	-	CPNE1	-	-	-	-	-	CPNE1
v_917	Gene	-	-	-	-	-	-	-	-	-	2034	-	EPAS1	-	-	-	-	-	EPAS1
v_918	Gene	-	-	-	-	-	-	-	-	-	2035	-	EPB41	-	-	-	-	-	EPB41
v_919	Gene	-	-	-	-	-	-	-	-	-	2038	-	EPB42	-	-	-	-	-	EPB42
v_920	Protein	-	-	-	-	-	-	RL10_HUMAN	-	-	-	60S ribosomal protein L10	P27635	D3DWW6;P27635;Q16470;A3KQT0;Q8TDA5;Q53FH7;Q2HXT7;Q6FGN8	-	-	-	-	-
v_921	Gene	-	-	-	-	-	-	-	-	-	3920	-	LAMP2	-	-	-	-	-	LAMP2
v_922	Gene	-	-	-	-	-	-	-	-	-	27074	-	LAMP3	-	-	-	-	-	LAMP3
v_923	Gene	-	-	-	-	-	-	-	-	-	27132	-	CPNE7	-	-	-	-	-	CPNE7
v_924	Gene	-	-	-	-	-	-	-	-	-	131034	-	CPNE4	-	-	-	-	-	CPNE4
v_925	Gene	-	-	-	-	-	-	-	-	-	3916	-	LAMP1	-	-	-	-	-	LAMP1
v_926	Gene	-	-	-	-	-	-	-	-	-	144402	-	CPNE8	-	-	-	-	-	CPNE8
v_927	Common_Disease	-	-	-	Spastic Paraplegia Type 7	C580457	-	-	-	-	-	-	C580457	-	-	-	-	C10.668.829.800.300.820.supp	-
v_928	Common_Disease	-	-	-	Spastic Paraplegia Type 8	C580458	-	-	-	-	-	-	C580458	-	-	-	-	C10.668.829.800.300.820.supp	-
v_929	Gene	-	-	-	-	-	-	-	-	-	-	-	IFN1@	-	-	-	-	-	-
v_930	Common_Disease	-	-	-	Spastic Paraplegia Type 11	C580453	-	-	-	-	-	-	C580453	-	-	-	-	C10.668.829.800.300.820.supp	-
v_931	Common_Disease	-	-	-	Spastic Paraplegia Type 3a	C580455	-	-	-	-	-	-	C580455	-	-	-	-	C10.668.829.800.300.820.supp	-
v_932	Common_Disease	-	-	-	Spastic Paraplegia Type 4	C580456	-	-	-	-	-	-	C580456	-	-	-	-	C10.668.829.800.300.820.supp	-
v_933	Gene	-	-	-	-	-	-	-	-	-	79191	-	IRX3	-	-	-	-	-	IRX3
v_934	Gene	-	-	-	-	-	-	-	-	-	50805	-	IRX4	-	-	-	-	-	IRX4
v_935	Gene	-	-	-	-	-	-	-	-	-	10265	-	IRX5	-	-	-	-	-	IRX5
v_936	Gene	-	-	-	-	-	-	-	-	-	79190	-	IRX6	-	-	-	-	-	IRX6
v_937	Gene	-	-	-	-	-	-	-	-	-	23731	-	TMEM245	-	-	-	-	-	TMEM245
v_938	Small_Molecule	-	DB08916	-	-	-	-	-	Afatinib	approved	-	-	DB08916	-	-	-	Humans and other mammals	-	-
v_939	Gene	-	-	-	-	-	-	-	-	-	5549	-	PRELP	-	-	-	-	-	PRELP
v_940	Small_Molecule	Serotonin Uptake Inhibitors	DB08918	-	-	-	-	-	Levomilnacipran	approved	-	-	DB08918	-	-	-	Humans and other mammals	-	-
v_941	Gene	-	-	-	-	-	-	-	-	-	79192	-	IRX1	-	-	-	-	-	IRX1
v_942	Gene	-	-	-	-	-	-	-	-	-	153572	-	IRX2	-	-	-	-	-	IRX2
v_943	Small_Molecule	-	DB08912	-	-	-	-	-	Dabrafenib	approved	-	-	DB08912	-	-	-	Humans and other mammals	-	-
v_944	Biotech	Antidiabetic Agents;Hypoglycemic Agents	DB08914	-	-	-	-	-	Insulin, isophane	approved	-	-	DB08914	-	-	-	Humans and other mammals	-	-
v_945	Small_Molecule	-	DB08915	-	-	-	-	-	Aleglitazar	investigational	-	-	DB08915	-	-	-	Humans and other mammals	-	-
v_946	Small_Molecule	Immunosuppressive Agents	DB08910	-	-	-	-	-	Pomalidomide	approved	-	-	DB08910	-	none	-	Humans and other mammals	-	-
v_947	Small_Molecule	-	DB08911	-	-	-	-	-	Trametinib	approved	-	-	DB08911	-	-	-	Humans and other mammals	-	-
v_948	Gene	-	-	-	-	-	-	-	-	-	140767	-	NRSN1	-	-	-	-	-	NRSN1
v_949	Gene	-	-	-	-	-	-	-	-	-	80023	-	NRSN2	-	-	-	-	-	NRSN2
v_950	Protein	-	-	-	-	-	-	NR2C1_HUMAN	-	-	-	Nuclear receptor subfamily 2 group C member 1	P13056	A8K5K4;Q15626;Q15625;P13056	-	-	-	-	-
v_951	Protein	-	-	-	-	-	-	UNG_HUMAN	-	-	-	Uracil-DNA glycosylase	P13051	Q93028;A8K5M6;P13051;B2R8Y1;O00719;O00637	-	-	-	-	-
v_952	Gene	-	-	-	-	-	-	-	-	-	746	-	TMEM258	-	-	-	-	-	TMEM258
v_953	Small_Molecule	Steroids;Antineoplastic Agents;Aromatase Inhibitors	DB08905	-	-	-	-	-	Formestane	investigational;withdrawn;approved	-	-	DB08905	-	-	-	-	-	-
v_954	Small_Molecule	Corticosteroids	DB08906	-	-	-	-	-	Fluticasone furoate	approved	-	-	DB08906	-	agonist	-	Humans and other mammals	-	-
v_955	Small_Molecule	Antidiabetic Agents	DB08907	-	-	-	-	-	Canagliflozin	approved	-	-	DB08907	-	-	-	Humans and other mammals	-	-
v_956	Gene	-	-	-	-	-	-	-	-	-	80195	-	TMEM254	-	-	-	-	-	TMEM254
v_957	Small_Molecule	Dermatologic Agents;Radiation-Sensitizing Agents;Immunosuppressive Agents	DB08908	-	-	-	-	-	Dimethyl fumarate	investigational;approved	-	-	DB08908	-	inhibitor	-	Humans and other mammals	-	-
v_958	Gene	-	-	-	-	-	-	-	-	-	70	-	ACTC1	-	-	-	-	-	ACTC1
v_959	Protein	-	-	-	-	-	-	RFA1_HUMAN	-	-	-	Replication protein A 70 kDa DNA-binding subunit	P27694	Q59ES9;A8K0Y9;P27694	-	-	-	-	-
v_960	Small_Molecule	-	DB08901	-	-	-	-	-	Ponatinib	approved	-	-	DB08901	-	-	-	Humans and other mammals	-	-
v_961	Protein	-	-	-	-	-	-	APEX1_HUMAN	-	-	-	DNA-(apurinic or apyrimidinic site) lyase	P27695	Q99775;P27695;Q969L5	-	-	-	-	-
v_962	Biotech	TNF inhibitor	DB08904	-	-	-	-	-	Certolizumab pegol	approved	-	-	DB08904	-	-	-	Humans and other mammals	-	-
v_963	Gene	-	-	-	-	-	-	-	-	-	7430	-	EZR	-	-	-	-	-	EZR
v_964	Biotech	-	DB08900	-	-	-	-	-	Teduglutide	approved	-	-	DB08900	-	-	-	Humans and other mammals	-	-
v_965	Common_Disease	-	-	-	Sebocystomatosis	C580471	-	-	-	-	-	-	C580471	-	-	-	-	C16.131.831.350.856.500.supp	-
v_966	Common_Disease	-	-	-	Stickler Syndrome	C580472	-	-	-	-	-	-	C580472	-	-	-	-	C17.300.200.supp	-
v_967	Common_Disease	-	-	-	Succinate-Coa Ligase Deficiency	C580473	-	-	-	-	-	-	C580473	-	-	-	-	C18.452.660.supp	-
v_968	Common_Disease	-	-	-	Stargardt Macular Degeneration	C580470	-	-	-	-	-	-	C580470	-	-	-	-	C11.768.585.439.supp	-
v_969	Protein	-	-	-	-	-	-	DHB3_HUMAN	-	-	-	Testosterone 17-beta-dehydrogenase 3	P37058	Q5U0Q6;P37058	-	-	-	-	-
v_970	Common_Disease	-	-	-	Surfactant Dysfunction	C580477	-	-	-	-	-	-	C580477	-	-	-	-	C08.381.483.supp	-
v_971	Protein	-	-	-	-	-	-	DHB2_HUMAN	-	-	-	Estradiol 17-beta-dehydrogenase 2	P37059	P37059;B2R7T4	-	-	-	-	-
v_972	Biotech	Antineoplastic Agents	DB08935	-	-	-	-	-	Obinutuzumab	approved	-	-	DB08935	-	-	-	Humans and other mammals	-	-
v_973	Small_Molecule	Histamine Antagonists;Anti-Allergic Agents;Histamine H1 Antagonists	DB08936	-	-	-	-	-	Chlorcyclizine	approved	-	-	DB08936	-	-	-	Humans and other mammals	-	-
v_974	Small_Molecule	Vasodilator Agents	DB08932	-	-	-	-	-	MACITENTAN	approved	-	-	DB08932	-	antagonist	-	Humans and other mammals	-	-
v_975	Small_Molecule	Antifungal Agents	DB08933	-	-	-	-	-	LULICONAZOLE	approved	-	-	DB08933	-	-	-	Fungi	-	-
v_976	Gene	-	-	-	-	-	-	-	-	-	728294	-	D2HGDH	-	-	-	-	-	D2HGDH
v_977	Gene	-	-	-	-	-	-	-	-	-	6013	-	RLN1	-	-	-	-	-	RLN1
v_978	Gene	-	-	-	-	-	-	-	-	-	6019	-	RLN2	-	-	-	-	-	RLN2
v_979	Gene	-	-	-	-	-	-	-	-	-	117579	-	RLN3	-	-	-	-	-	RLN3
v_980	Gene	-	-	-	-	-	-	-	-	-	7994	-	KAT6A	-	-	-	-	-	KAT6A
v_981	Gene	-	-	-	-	-	-	-	-	-	23522	-	KAT6B	-	-	-	-	-	KAT6B
v_982	Protein	-	-	-	-	-	-	SC6A3_HUMAN	-	-	-	Sodium-dependent dopamine transporter	Q01959	A2RUN4;Q01959;Q14996	-	-	-	-	-
v_983	Small_Molecule	-	DB08927	-	-	-	-	-	Amperozide	experimental	-	-	DB08927	-	-	-	Humans and other mammals	-	-
v_984	Gene	-	-	-	-	-	-	-	-	-	25875	-	LETMD1	-	-	-	-	-	LETMD1
v_985	Small_Molecule	-	DB08929	-	-	-	-	-	MK-8931	investigational	-	-	DB08929	-	-	-	Humans and other mammals	-	-
v_986	Biotech	-	DB08923	-	-	-	-	-	Epoetin Zeta	approved	-	-	DB08923	-	-	-	Humans and other mammals	-	-
v_987	Protein	-	-	-	-	-	-	BNC1_HUMAN	-	-	-	Zinc finger protein basonuclin-1	Q01954	Q15840;Q01954	-	-	-	-	-
v_988	Protein	-	-	-	-	-	-	CO4A3_HUMAN	-	-	-	Collagen alpha-3(IV) chain	Q01955	Q01955;Q9UDK9;Q9UDL0;Q9NYC4;Q9UDJ9;Q9UDL1;Q9BQT2;Q53RW8;Q53QQ1;Q53R14	-	-	-	-	-
v_989	Gene	-	-	-	-	-	-	-	-	-	145873	-	MESP2	-	-	-	-	-	MESP2
v_990	Gene	-	-	-	-	-	-	-	-	-	-	-	SMF-3	-	-	-	-	-	-
v_991	Gene	-	-	-	-	-	-	-	-	-	2184	-	FAH	-	-	-	-	-	FAH
v_992	Gene	-	-	-	-	-	-	-	-	-	9581	-	PREPL	-	-	-	-	-	PREPL
v_993	Gene	-	-	-	-	-	-	-	-	-	374882	-	TMEM205	-	-	-	-	-	TMEM205
v_994	Gene	-	-	-	-	-	-	-	-	-	79652	-	TMEM204	-	-	-	-	-	TMEM204
v_995	Protein	-	-	-	-	-	-	OCRL_HUMAN	-	-	-	Inositol polyphosphate 5-phosphatase OCRL-1	Q01968	Q9UJG5;B7ZLX2;Q15774;O60800;Q01968;A8KAP2;Q5JQF1;Q4VY10;Q4VY09;Q9UMA5;Q5JQF2;Q15684;A6NKI1	-	-	-	-	-
v_996	Gene	-	-	-	-	-	-	-	-	-	199953	-	TMEM201	-	-	-	-	-	TMEM201
v_997	Small_Molecule	-	DB08959	-	-	-	-	-	Hexestrol	withdrawn	-	-	DB08959	-	-	-	-	-	-
v_998	Gene	-	-	-	-	-	-	-	-	-	84928	-	TMEM209	-	-	-	-	-	TMEM209
v_999	Small_Molecule	-	DB08954	-	-	-	-	-	Ifenprodil	withdrawn;approved	-	-	DB08954	-	-	-	-	-	-
v_1000	Gene	-	-	-	-	-	-	-	-	-	131920	-	TMEM207	-	-	-	-	-	TMEM207
v_1001	Small_Molecule	-	DB08950	-	-	-	-	-	Indoramin	withdrawn	-	-	DB08950	-	-	-	-	-	-
v_1002	Gene	-	-	-	-	-	-	-	-	-	71	-	ACTG1	-	-	-	-	-	ACTG1
v_1003	Gene	-	-	-	-	-	-	-	-	-	72	-	ACTG2	-	-	-	-	-	ACTG2
v_1004	Gene	-	-	-	-	-	-	-	-	-	64224	-	HERPUD2	-	-	-	-	-	HERPUD2
v_1005	Gene	-	-	-	-	-	-	-	-	-	-	-	GLT25D2	-	-	-	-	-	-
v_1006	Gene	-	-	-	-	-	-	-	-	-	57223	-	SMEK2	-	-	-	-	-	SMEK2
v_1007	Common_Disease	-	-	-	Ring Chromosome 20 Syndrome	C580424	-	-	-	-	-	-	C580424	-	-	-	-	C23.550.210.760.supp	-
v_1008	Gene	-	-	-	-	-	-	-	-	-	9709	-	HERPUD1	-	-	-	-	-	HERPUD1
v_1009	Protein	-	-	-	-	-	-	STAT2_HUMAN	-	-	-	Signal transducer and activator of transcription 2	P52630	Q9UDL4;G3V2M6;B4DLC7;Q16431;Q16430;P52630	-	-	-	-	-
v_1010	Common_Disease	-	-	-	Ren-Related Kidney Disease	C580420	-	-	-	-	-	-	C580420	-	-	-	-	C13.351.968.419.supp	-
v_1011	Gene	-	-	-	-	-	-	-	-	-	701	-	BUB1B	-	-	-	-	-	BUB1B
v_1012	Gene	-	-	-	-	-	-	-	-	-	51259	-	TMEM216	-	-	-	-	-	TMEM216
v_1013	Gene	-	-	-	-	-	-	-	-	-	3667	-	IRS1	-	-	-	-	-	IRS1
v_1014	Gene	-	-	-	-	-	-	-	-	-	389177	-	TMEM212	-	-	-	-	-	TMEM212
v_1015	Gene	-	-	-	-	-	-	-	-	-	-	-	GLT25D1	-	-	-	-	-	-
v_1016	Protein	-	-	-	-	-	-	ROR1_HUMAN	-	-	-	Tyrosine-protein kinase transmembrane receptor ROR1	Q01973	Q92776;Q01973;Q5VVX6;Q66K77	-	-	-	-	-
v_1017	Protein	-	-	-	-	-	-	PLCB3_HUMAN	-	-	-	1-phosphatidylinositol 4,5-bisphosphate phosphodiesterase beta-3	Q01970	G5E960;Q01970;Q8N1A4;A5PKZ6	-	-	-	-	-
v_1018	Gene	-	-	-	-	-	-	-	-	-	8660	-	IRS2	-	-	-	-	-	IRS2
v_1019	Gene	-	-	-	-	-	-	-	-	-	8471	-	IRS4	-	-	-	-	-	IRS4
v_1020	Small_Molecule	-	DB08943	-	-	-	-	-	Isoconazole	approved	-	-	DB08943	-	-	-	-	-	-
v_1021	Protein	-	-	-	-	-	-	ROR2_HUMAN	-	-	-	Tyrosine-protein kinase transmembrane receptor ROR2	Q01974	Q5SPI5;Q59GF5;Q9HB61;Q9HAY7;Q01974	-	-	-	-	-
v_1022	Gene	-	-	-	-	-	-	-	-	-	124446	-	TMEM219	-	-	-	-	-	TMEM219
v_1023	Common_Disease	-	-	-	Salih Myopathy	C580430	-	-	-	-	-	-	C580430	-	-	-	-	C10.668.491.supp	-
v_1024	Small_Molecule	-	DB08980	-	-	-	-	-	Fendiline	withdrawn	-	-	DB08980	-	-	-	-	-	-
v_1025	Gene	-	-	-	-	-	-	-	-	-	79583	-	TMEM231	-	-	-	-	-	TMEM231
v_1026	Gene	-	-	-	-	-	-	-	-	-	2091	-	FBL	-	-	-	-	-	FBL
v_1027	Protein	-	-	-	-	-	-	TF2AA_HUMAN	-	-	-	Transcription initiation factor IIA subunit 1	P52655	P52655;Q3KNQ9	-	-	-	-	-
v_1028	Gene	-	-	-	-	-	-	-	-	-	51132	-	RLIM	-	-	-	-	-	RLIM
v_1029	Protein	-	-	-	-	-	-	T2AG_HUMAN	-	-	-	Transcription initiation factor IIA subunit 2	P52657	P52657;A8MYQ7;Q6FGB5	-	-	-	-	-
v_1030	Gene	-	-	-	-	-	-	-	-	-	2648	-	KAT2A	-	-	-	-	-	KAT2A
v_1031	Gene	-	-	-	-	-	-	-	-	-	8850	-	KAT2B	-	-	-	-	-	KAT2B
v_1032	Gene	-	-	-	-	-	-	-	-	-	339453	-	TMEM240	-	-	-	-	-	TMEM240
v_1033	Protein	-	-	-	-	-	-	COX41_HUMAN	-	-	-	Cytochrome c oxidase subunit 4 isoform 1, mitochondrial	P13073	Q6P666;P13073;B2R4J2;D3DUM7	-	-	-	-	-
v_1034	Protein	-	-	-	-	-	-	ACVL1_HUMAN	-	-	-	Serine/threonine-protein kinase receptor R3	P37023	A6NGA8;P37023	-	-	-	-	-
v_1035	Gene	-	-	-	-	-	-	-	-	-	65062	-	TMEM237	-	-	-	-	-	TMEM237
v_1036	Common_Disease	-	-	-	Short Qt Syndrome	C580439	-	-	-	-	-	-	C580439	-	-	-	-	C14.280.067.supp	-
v_1037	Gene	-	-	-	-	-	-	-	-	-	2191	-	FAP	-	-	-	-	-	FAP
v_1038	Gene	-	-	-	-	-	-	-	-	-	283999	-	TMEM235	-	-	-	-	-	TMEM235
v_1039	Gene	-	-	-	-	-	-	-	-	-	642987	-	TMEM232	-	-	-	-	-	TMEM232
v_1040	Gene	-	-	-	-	-	-	-	-	-	355	-	FAS	-	-	-	-	-	FAS
v_1041	Protein	-	-	-	-	-	-	TAGL_HUMAN	-	-	-	Transgelin	Q01995	O15542;Q01995	-	-	-	-	-
v_1042	Gene	-	-	-	-	-	-	-	-	-	-	-	MIR99B	-	-	-	-	-	-
v_1043	Gene	-	-	-	-	-	-	-	-	-	2197	-	FAU	-	-	-	-	-	FAU
v_1044	Gene	-	-	-	-	-	-	-	-	-	-	-	MIR99A	-	-	-	-	-	-
v_1045	Gene	-	-	-	-	-	-	-	-	-	-	-	FAX	-	-	-	-	-	-
v_1046	Gene	-	-	-	-	-	-	-	-	-	-	-	FLJ25715	-	-	-	-	-	-
v_1047	Rare_Disease	-	-	-	-	-	-	-	-	-	-	Autosomal recessive spastic paraplegia type 66	Orphanet_401815	-	-	-	-	-	-
v_1048	Gene	-	-	-	-	-	-	-	-	-	2521	-	FUS	-	-	-	-	-	FUS
v_1049	Rare_Disease	-	-	615683	-	-	-	-	-	-	-	Autosomal recessive spastic paraplegia type 64	Orphanet_401810	-	-	-	-	-	-
v_1050	Gene	-	-	-	-	-	-	-	-	-	80218	-	NAA50	-	-	-	-	-	NAA50
v_1051	Gene	-	-	-	-	-	-	-	-	-	80199	-	FUZ	-	-	-	-	-	FUZ
v_1052	Rare_Disease	-	-	615084	-	-	-	-	-	-	-	Progressive external ophthalmoplegia - myopathy - emaciation	Orphanet_352447	-	-	-	-	-	-
v_1053	Gene	-	-	-	-	-	-	-	-	-	9527	-	GOSR1	-	-	-	-	-	GOSR1
v_1054	Gene	-	-	-	-	-	-	-	-	-	9570	-	GOSR2	-	-	-	-	-	GOSR2
v_1055	Rare_Disease	-	-	615686	-	-	-	-	-	-	-	Autosomal recessive spastic paraplegia type 63	Orphanet_401805	-	-	-	-	-	-
v_1056	Gene	-	-	-	-	-	-	-	-	-	8682	-	PEA15	-	-	-	-	-	PEA15
v_1057	Gene	-	-	-	-	-	-	-	-	-	197258	-	FUK	-	-	-	-	-	FUK
v_1058	Small_Molecule	-	DB08996	-	-	-	-	-	Dimetacrine	withdrawn;approved	-	-	DB08996	-	-	-	Humans and other mammals	-	-
v_1059	Small_Molecule	-	DB08992	-	-	-	-	-	Eperisone	investigational;approved	-	-	DB08992	-	-	-	-	-	-
v_1060	Gene	-	-	-	-	-	-	-	-	-	79068	-	FTO	-	-	-	-	-	FTO
v_1061	Rare_Disease	-	-	-	-	-	-	-	-	-	-	Autosomal recessive spastic paraplegia type 60	Orphanet_401800	-	-	-	-	-	-
v_1062	Gene	-	-	-	-	-	-	-	-	-	5635	-	PRPSAP1	-	-	-	-	-	PRPSAP1
v_1063	Gene	-	-	-	-	-	-	-	-	-	5636	-	PRPSAP2	-	-	-	-	-	PRPSAP2
v_1064	Common_Disease	-	-	-	Trisomy 18	C580500	-	-	-	-	-	-	C580500	-	-	-	-	C23.550.210.182.500.supp	-
v_1065	Rare_Disease	-	-	-	-	-	-	-	-	-	-	Mitochondrial DNA maintenance syndrome	Orphanet_352456	-	-	-	-	-	-
v_1066	Gene	-	-	-	-	-	-	-	-	-	7840	-	ALMS1	-	-	-	-	-	ALMS1
v_1067	Gene	-	-	-	-	-	-	-	-	-	2512	-	FTL	-	-	-	-	-	FTL
v_1068	Small_Molecule	-	DB08987	-	-	-	-	-	Etidocaine	approved	-	-	DB08987	-	-	-	-	-	-
v_1069	Rare_Disease	-	-	-	-	-	-	-	-	-	-	Autosomal recessive spastic paraplegia type 70	Orphanet_401835	-	-	-	-	-	-
v_1070	Rare_Disease	-	-	-	-	-	-	-	-	-	-	Autosomal recessive spastic paraplegia type 69	Orphanet_401830	-	-	-	-	-	-
v_1071	Gene	-	-	-	-	-	-	-	-	-	3915	-	LAMC1	-	-	-	-	-	LAMC1
v_1072	Gene	-	-	-	-	-	-	-	-	-	3918	-	LAMC2	-	-	-	-	-	LAMC2
v_1073	Gene	-	-	-	-	-	-	-	-	-	10319	-	LAMC3	-	-	-	-	-	LAMC3
v_1074	Gene	-	-	-	-	-	-	-	-	-	80018	-	NAA25	-	-	-	-	-	NAA25
v_1075	Rare_Disease	-	-	-	-	-	-	-	-	-	-	Autosomal recessive spastic paraplegia type 68	Orphanet_401825	-	-	-	-	-	-
v_1076	Rare_Disease	-	-	-	-	-	-	-	-	-	-	Autosomal recessive spastic paraplegia type 67	Orphanet_401820	-	-	-	-	-	-
v_1077	Gene	-	-	-	-	-	-	-	-	-	57580	-	PREX1	-	-	-	-	-	PREX1
v_1078	Gene	-	-	-	-	-	-	-	-	-	80243	-	PREX2	-	-	-	-	-	PREX2
v_1079	Gene	-	-	-	-	-	-	-	-	-	-	-	CORO7-PAM16	-	-	-	-	-	-
v_1080	Gene	-	-	-	-	-	-	-	-	-	8260	-	NAA10	-	-	-	-	-	NAA10
v_1081	Gene	-	-	-	-	-	-	-	-	-	340061	-	TMEM173	-	-	-	-	-	TMEM173
v_1082	Gene	-	-	-	-	-	-	-	-	-	134288	-	TMEM174	-	-	-	-	-	TMEM174
v_1083	Gene	-	-	-	-	-	-	-	-	-	55065	-	SLC52A1	-	-	-	-	-	SLC52A1
v_1084	Rare_Disease	-	-	-	-	-	-	-	-	-	-	Digital anomalies - intellectual disability - short stature	Orphanet_352487	-	-	-	-	-	-
v_1085	Gene	-	-	-	-	-	-	-	-	-	3909	-	LAMA3	-	-	-	-	-	LAMA3
v_1086	Gene	-	-	-	-	-	-	-	-	-	3910	-	LAMA4	-	-	-	-	-	LAMA4
v_1087	Gene	-	-	-	-	-	-	-	-	-	284217	-	LAMA1	-	-	-	-	-	LAMA1
v_1088	Gene	-	-	-	-	-	-	-	-	-	2534	-	FYN	-	-	-	-	-	FYN
v_1089	Gene	-	-	-	-	-	-	-	-	-	3908	-	LAMA2	-	-	-	-	-	LAMA2
v_1090	Gene	-	-	-	-	-	-	-	-	-	79581	-	SLC52A2	-	-	-	-	-	SLC52A2
v_1091	Gene	-	-	-	-	-	-	-	-	-	113278	-	SLC52A3	-	-	-	-	-	SLC52A3
v_1092	Gene	-	-	-	-	-	-	-	-	-	3911	-	LAMA5	-	-	-	-	-	LAMA5
v_1093	Common_Disease	-	-	-	Premenstrual Dysphoric Disorder	D065446	-	-	-	-	-	-	D065446	-	-	-	-	C23.550.568.968.500;F03.600.300.550	-
v_1094	Gene	-	-	-	-	-	-	-	-	-	8269	-	TMEM187	-	-	-	-	-	TMEM187
v_1095	Protein	-	-	-	-	-	-	HNRPF_HUMAN	-	-	-	Heterogeneous nuclear ribonucleoprotein F	P52597	Q5T0N2;Q96AU2;B3KM84;P52597	-	-	-	-	-
v_1096	Gene	-	-	-	-	-	-	-	-	-	130827	-	TMEM182	-	-	-	-	-	TMEM182
v_1097	Gene	-	-	-	-	-	-	-	-	-	2533	-	FYB	-	-	-	-	-	FYB
v_1098	Protein	-	-	-	-	-	-	AGFG1_HUMAN	-	-	-	Arf-GAP domain and FG repeat-containing protein 1	P52594	B3KUL1;P52594;Q4VAS0;Q4VAS1;Q4VAS3;Q53QT8;Q15277;Q53R11;E9PHX7	-	-	-	-	-
v_1099	Gene	-	-	-	-	-	-	-	-	-	3912	-	LAMB1	-	-	-	-	-	LAMB1
v_1100	Gene	-	-	-	-	-	-	-	-	-	22798	-	LAMB4	-	-	-	-	-	LAMB4
v_1101	Gene	-	-	-	-	-	-	-	-	-	3913	-	LAMB2	-	-	-	-	-	LAMB2
v_1102	Gene	-	-	-	-	-	-	-	-	-	3914	-	LAMB3	-	-	-	-	-	LAMB3
v_1103	Gene	-	-	-	-	-	-	-	-	-	57594	-	HOMEZ	-	-	-	-	-	HOMEZ
v_1104	Gene	-	-	-	-	-	-	-	-	-	2395	-	FXN	-	-	-	-	-	FXN
v_1105	Gene	-	-	-	-	-	-	-	-	-	80155	-	NAA15	-	-	-	-	-	NAA15
v_1106	Rare_Disease	-	-	615834	-	-	-	-	-	-	-	Autism spectrum disorder due to AUTS2 deficiency	Orphanet_352490	-	-	-	-	-	-
v_1107	Gene	-	-	-	-	-	-	-	-	-	79612	-	NAA16	-	-	-	-	-	NAA16
v_1108	Gene	-	-	-	-	-	-	-	-	-	-	-	RLS1	-	-	-	-	-	-
v_1109	Rare_Disease	-	-	-	-	-	-	-	-	-	-	High anorectal malformation	Orphanet_171201	-	-	C0345210	-	-	-
v_1110	Gene	-	-	-	-	-	-	-	-	-	-	-	RLS2	-	-	-	-	-	-
v_1111	Gene	-	-	-	-	-	-	-	-	-	-	-	RLS3	-	-	-	-	-	-
v_1112	Gene	-	-	-	-	-	-	-	-	-	-	-	RLS4	-	-	-	-	-	-
v_1113	Gene	-	-	-	-	-	-	-	-	-	-	-	RLS5	-	-	-	-	-	-
v_1114	Gene	-	-	-	-	-	-	-	-	-	-	-	RLS6	-	-	-	-	-	-
v_1115	Gene	-	-	-	-	-	-	-	-	-	-	-	RLS7	-	-	-	-	-	-
v_1116	Rare_Disease	-	-	-	-	-	-	-	-	-	-	Intermediate anorectal malformation	Orphanet_171208	-	-	-	-	-	-
v_1117	Gene	-	-	-	-	-	-	-	-	-	256130	-	TMEM196	-	-	-	-	-	TMEM196
v_1118	Gene	-	-	-	-	-	-	-	-	-	-	-	RATNP-3B	-	-	-	-	-	-
v_1119	Gene	-	-	-	-	-	-	-	-	-	387522	-	TMEM189	-	-	-	-	-	TMEM189
v_1120	Rare_Disease	-	-	-	-	-	-	-	-	-	-	Low anorectal malformation	Orphanet_171215	-	-	C0345218	-	-	-
v_1121	Gene	-	-	-	-	-	-	-	-	-	391191	-	OR2AK2	-	-	-	-	-	OR2AK2
v_1122	Rare_Disease	-	-	616052	-	-	-	-	-	-	-	Autosomal recessive limb-girdle muscular dystrophy due to ISPD deficiency	Orphanet_352479	-	-	-	-	-	-
v_1123	Gene	-	-	-	-	-	-	-	-	-	55827	-	DCAF6	-	-	-	-	-	DCAF6
v_1124	Gene	-	-	-	-	-	-	-	-	-	10238	-	DCAF7	-	-	-	-	-	DCAF7
v_1125	Gene	-	-	-	-	-	-	-	-	-	147007	-	TMEM199	-	-	-	-	-	TMEM199
v_1126	Gene	-	-	-	-	-	-	-	-	-	50717	-	DCAF8	-	-	-	-	-	DCAF8
v_1127	Common_Disease	-	-	-	Familial acanthosis nigricans	C531598	-	-	-	-	-	-	C531598	-	-	-	-	C17.800.621.430.530.100.supp	-
v_1128	Gene	-	-	-	-	-	-	-	-	-	58	-	ACTA1	-	-	-	-	-	ACTA1
v_1129	Rare_Disease	-	-	615156	-	-	-	-	-	-	-	Mitochondrial DNA deletion syndrome with progressive myopathy	Orphanet_352470	-	-	-	-	-	-
v_1130	Gene	-	-	-	-	-	-	-	-	-	59	-	ACTA2	-	-	-	-	-	ACTA2
v_1131	Common_Disease	-	-	-	Achondroplastic dwarfism	C531599	-	-	-	-	-	-	C531599	-	-	-	-	C05.116.099.708.017.supp	-
v_1132	Rare_Disease	-	-	-	-	-	-	-	-	-	-	Rectal duplication	Orphanet_171220	-	-	-	-	-	-
v_1133	Common_Disease	-	-	-	Lysosomal Storage Diseases	D016464	-	-	-	-	-	-	D016464	-	-	-	-	C16.320.565.595;C18.452.648.595	-
v_1134	Common_Disease	-	-	-	Fungemia	D016469	-	-	-	-	-	-	D016469	-	-	-	-	C01.703.360;C23.550.470.790.500.360;C01.539.757.360	-
v_1135	Gene	-	-	-	-	-	-	-	-	-	2335	-	FN1	-	-	-	-	-	FN1
v_1136	Gene	-	-	-	-	-	-	-	-	-	84532	-	ACSS1	-	-	-	-	-	ACSS1
v_1137	Common_Disease	-	-	-	Granuloma Annulare	D016460	-	-	-	-	-	-	D016460	-	-	-	-	C23.550.382.375;C17.300.200.495.380;C17.800.550.380	-
v_1138	Gene	-	-	-	-	-	-	-	-	-	58472	-	SQRDL	-	-	-	-	-	SQRDL
v_1139	Gene	-	-	-	-	-	-	-	-	-	2312	-	FLG	-	-	-	-	-	FLG
v_1140	Gene	-	-	-	-	-	-	-	-	-	200205	-	IBA57	-	-	-	-	-	IBA57
v_1141	Gene	-	-	-	-	-	-	-	-	-	-	-	TRBV5-6	-	-	-	-	-	-
v_1142	Gene	-	-	-	-	-	-	-	-	-	51478	-	HSD17B7	-	-	-	-	-	HSD17B7
v_1143	Gene	-	-	-	-	-	-	-	-	-	7923	-	HSD17B8	-	-	-	-	-	HSD17B8
v_1144	Gene	-	-	-	-	-	-	-	-	-	8630	-	HSD17B6	-	-	-	-	-	HSD17B6
v_1145	Gene	-	-	-	-	-	-	-	-	-	3293	-	HSD17B3	-	-	-	-	-	HSD17B3
v_1146	Gene	-	-	-	-	-	-	-	-	-	3295	-	HSD17B4	-	-	-	-	-	HSD17B4
v_1147	Gene	-	-	-	-	-	-	-	-	-	-	-	RPL4P5	-	-	-	-	-	-
v_1148	Common_Disease	-	-	-	Bacteremia	D016470	-	-	-	-	-	-	D016470	-	-	-	-	C23.550.470.790.500.100;C01.252.100;C01.539.757.100	-
v_1149	Gene	-	-	-	-	-	-	-	-	-	81607	-	PVRL4	-	-	-	-	-	PVRL4
v_1150	Common_Disease	-	-	-	Parenting	D016487	-	-	-	-	-	-	D016487	-	-	-	-	F01.829.263.370.310	-
v_1151	Common_Disease	-	-	-	Retinoschisis	D041441	-	-	-	-	-	-	D041441	-	-	-	-	C11.768.585.865	-
v_1152	Gene	-	-	-	-	-	-	-	-	-	5818	-	PVRL1	-	-	-	-	-	PVRL1
v_1153	Common_Disease	-	-	-	Head Injuries, Closed	D016489	-	-	-	-	-	-	D016489	-	-	-	-	C26.974.382;C26.915.300.450;C26.260.382;C10.900.300.350	-
v_1154	Gene	-	-	-	-	-	-	-	-	-	5819	-	PVRL2	-	-	-	-	-	PVRL2
v_1155	Gene	-	-	-	-	-	-	-	-	-	25945	-	PVRL3	-	-	-	-	-	PVRL3
v_1156	Gene	-	-	-	-	-	-	-	-	-	2353	-	FOS	-	-	-	-	-	FOS
v_1157	Gene	-	-	-	-	-	-	-	-	-	3292	-	HSD17B1	-	-	-	-	-	HSD17B1
v_1158	Rare_Disease	-	-	614438	-	-	-	-	-	-	-	PYCR1-related De Barsy syndrome	Orphanet_293633	-	-	-	-	-	-
v_1159	Gene	-	-	-	-	-	-	-	-	-	3294	-	HSD17B2	-	-	-	-	-	HSD17B2
v_1160	Common_Disease	-	-	-	Lymphoma, AIDS-Related	D016483	-	-	-	-	-	-	D016483	-	-	-	-	C15.604.515.569.480.150.450;C20.683.515.761.480.150.450;C04.557.386.480.150.450	-
v_1161	Common_Disease	-	-	-	Helicobacter Infections	D016481	-	-	-	-	-	-	D016481	-	-	-	-	C01.252.400.466	-
v_1162	Gene	-	-	-	-	-	-	-	-	-	55902	-	ACSS2	-	-	-	-	-	ACSS2
v_1163	Gene	-	-	-	-	-	-	-	-	-	-	-	MIR9-1	-	-	-	-	-	-
v_1164	Rare_Disease	-	-	-	-	-	-	-	-	-	-	Blepharophimosis-intellectual disability syndrome	Orphanet_293642	-	-	-	-	-	-
v_1165	Common_Disease	-	-	-	Peripheral Vascular Diseases	D016491	-	-	-	-	-	-	D016491	-	-	-	-	C14.907.617	-
v_1166	Gene	-	-	-	-	-	-	-	-	-	-	-	OR2B8P	-	-	-	-	-	OR2B8P
v_1167	Gene	-	-	-	-	-	-	-	-	-	80332	-	ADAM33	-	-	-	-	-	ADAM33
v_1168	Rare_Disease	-	-	614462	-	-	-	-	-	-	-	Lipoic acid synthetase deficiency	Orphanet_401859	-	-	-	-	-	-
v_1169	Rare_Disease	-	-	-	-	-	-	-	-	-	-	Lipoic acid biosynthesis defect	Orphanet_401854	-	-	-	-	-	-
v_1170	Gene	-	-	-	-	-	-	-	-	-	-	-	BCMO1	-	-	-	-	-	-
v_1171	Rare_Disease	-	-	615386	-	-	-	-	-	-	-	Spectrin-associated autosomal recessive cerebellar ataxia	Orphanet_352403	-	-	-	-	-	-
v_1172	Gene	-	-	-	-	-	-	-	-	-	11086	-	ADAM29	-	-	-	-	-	ADAM29
v_1173	Gene	-	-	-	-	-	-	-	-	-	10863	-	ADAM28	-	-	-	-	-	ADAM28
v_1174	Gene	-	-	-	-	-	-	-	-	-	10434	-	LYPLA1	-	-	-	-	-	LYPLA1
v_1175	Rare_Disease	-	-	615625	-	-	-	-	-	-	-	Autosomal recessive spastic paraplegia type 72	Orphanet_401849	-	-	-	-	-	-
v_1176	Gene	-	-	-	-	-	-	-	-	-	8745	-	ADAM23	-	-	-	-	-	ADAM23
v_1177	Gene	-	-	-	-	-	-	-	-	-	399687	-	MYO18A	-	-	-	-	-	MYO18A
v_1178	Gene	-	-	-	-	-	-	-	-	-	23479	-	ISCU	-	-	-	-	-	ISCU
v_1179	Rare_Disease	-	-	-	-	-	-	-	-	-	-	Autosomal recessive spastic paraplegia type 71	Orphanet_401840	-	-	-	-	-	-
v_1180	Gene	-	-	-	-	-	-	-	-	-	84700	-	MYO18B	-	-	-	-	-	MYO18B
v_1181	Rare_Disease	-	-	300779	-	-	-	-	-	-	-	X-linked endothelial corneal dystrophy	Orphanet_293621	-	-	-	-	-	-
v_1182	Gene	-	-	-	-	-	-	-	-	-	-	-	ADAM3A	-	-	-	-	-	-
v_1183	Gene	-	-	-	-	-	-	-	-	-	102	-	ADAM10	-	-	-	-	-	ADAM10
v_1184	Gene	-	-	-	-	-	-	-	-	-	4185	-	ADAM11	-	-	-	-	-	ADAM11
v_1185	Rare_Disease	-	-	614299	-	-	-	-	-	-	-	Fatal multiple mitochondrial dysfunction syndrome type 2	Orphanet_401874	-	-	-	-	-	-
v_1186	Gene	-	-	-	-	-	-	-	-	-	10468	-	FST	-	-	-	-	-	FST
v_1187	Gene	-	-	-	-	-	-	-	-	-	-	-	FSI	-	-	-	-	-	-
v_1188	Gene	-	-	-	-	-	-	-	-	-	8747	-	ADAM21	-	-	-	-	-	ADAM21
v_1189	Gene	-	-	-	-	-	-	-	-	-	53616	-	ADAM22	-	-	-	-	-	ADAM22
v_1190	Rare_Disease	-	-	605711	-	-	-	-	-	-	-	Fatal multiple mitochondrial dysfunction syndrome type 1	Orphanet_401869	-	-	-	-	-	-
v_1191	Common_Disease	-	-	-	Prosthesis-Related Infections	D016459	-	-	-	-	-	-	D016459	-	-	-	-	C01.539.685;C23.550.767.868	-
v_1192	Rare_Disease	-	-	-	-	-	-	-	-	-	-	Spasticity-ataxia-gait anomalies syndrome	Orphanet_401866	-	-	-	-	-	-
v_1193	Gene	-	-	-	-	-	-	-	-	-	5343	-	PLGLB1	-	-	-	-	-	PLGLB1
v_1194	Rare_Disease	-	-	-	-	-	-	-	-	-	-	Lipoyl transferase 1 deficiency	Orphanet_401862	-	-	-	-	-	-
v_1195	Gene	-	-	-	-	-	-	-	-	-	-	-	PLGLB2	-	-	-	-	-	-
v_1196	Gene	-	-	-	-	-	-	-	-	-	10129	-	FRY	-	-	-	-	-	FRY
v_1197	Gene	-	-	-	-	-	-	-	-	-	-	-	ADAM1A	-	-	-	-	-	-
v_1198	Rare_Disease	-	-	217700	-	-	-	-	-	-	-	Congenital hereditary endothelial dystrophy type II	Orphanet_293603	-	-	-	-	-	-
v_1199	Gene	-	-	-	-	-	-	-	-	-	8749	-	ADAM18	-	-	-	-	-	ADAM18
v_1200	Gene	-	-	-	-	-	-	-	-	-	8728	-	ADAM19	-	-	-	-	-	ADAM19
v_1201	Gene	-	-	-	-	-	-	-	-	-	6868	-	ADAM17	-	-	-	-	-	ADAM17
v_1202	Gene	-	-	-	-	-	-	-	-	-	8751	-	ADAM15	-	-	-	-	-	ADAM15
v_1203	Gene	-	-	-	-	-	-	-	-	-	8038	-	ADAM12	-	-	-	-	-	ADAM12
v_1204	Gene	-	-	-	-	-	-	-	-	-	2444	-	FRK	-	-	-	-	-	FRK
v_1205	Rare_Disease	-	-	613641	-	-	-	-	-	-	-	Autosomal recessive intermediate Charcot-Marie-Tooth disease type B	Orphanet_254334	-	-	-	-	-	-
v_1206	Common_Disease	-	-	-	Hyperesthesia	D006941	-	-	-	-	-	-	D006941	-	-	-	-	C23.888.592.763.770.450;C10.597.751.791.450	-
v_1207	Common_Disease	-	-	-	Hypergammaglobulinemia	D006942	-	-	-	-	-	-	D006942	-	-	-	-	C23.888.512;C15.378.147.542;C20.683.460	-
v_1208	Common_Disease	-	-	-	Hyperglycemia	D006943	-	-	-	-	-	-	D006943	-	-	-	-	C18.452.394.952	-
v_1209	Common_Disease	-	-	-	Hyperglycemic Hyperosmolar Nonketotic Coma	D006944	-	-	-	-	-	-	D006944	-	-	-	-	C19.246.099.750.490	-
v_1210	Rare_Disease	-	-	-	-	-	-	-	-	-	-	Isolated focal cortical dysplasia type Ic	Orphanet_268987	-	-	-	-	-	-
v_1211	Protein	-	-	-	-	-	-	PLPL1_HUMAN	-	-	-	Patatin-like phospholipase domain-containing protein 1	Q8N8W4	A3RMU3;Q3SY96;J3JS20;Q3SY95;Q8N8W4;Q2A6N1;Q5R3L2	-	-	-	-	-
v_1212	Common_Disease	-	-	-	Hyperemia	D006940	-	-	-	-	-	-	D006940	-	-	-	-	C14.907.474	-
v_1213	Common_Disease	-	-	-	Hyperlipidemias	D006949	-	-	-	-	-	-	D006949	-	-	-	-	C18.452.584.500.500	-
v_1214	Rare_Disease	-	-	-	-	-	-	-	-	-	-	Distal Xq28 microduplication syndrome	Orphanet_293939	-	-	-	-	-	-
v_1215	Rare_Disease	-	-	614303	-	-	-	-	-	-	-	EDICT syndrome	Orphanet_293936	-	-	-	-	-	-
v_1216	Common_Disease	-	-	-	Hyperhidrosis	D006945	-	-	-	-	-	-	D006945	-	-	-	-	C17.800.946.350	-
v_1217	Common_Disease	-	-	-	Hyperinsulinism	D006946	-	-	-	-	-	-	D006946	-	-	-	-	C18.452.394.968	-
v_1218	Gene	-	-	-	-	-	-	-	-	-	131368	-	ZPLD1	-	-	-	-	-	ZPLD1
v_1219	Common_Disease	-	-	-	Hyperkalemia	D006947	-	-	-	-	-	-	D006947	-	-	-	-	C18.452.950.396	-
v_1220	Common_Disease	-	-	-	Benign Pseudohypertrophic Muscular Dystrophy	C570377	-	-	-	-	-	-	C570377	-	-	-	-	C10.668.491.175.500.300.supp	-
v_1221	Common_Disease	-	-	-	Hyperkinesis	D006948	-	-	-	-	-	-	D006948	-	-	-	-	C23.888.592.350.350;C10.597.350.350	-
v_1222	Rare_Disease	-	-	-	-	-	-	-	-	-	-	Isolated focal cortical dysplasia type Ib	Orphanet_268980	-	-	-	-	-	-
v_1223	Rare_Disease	-	-	613672	-	-	-	-	-	-	-	Autosomal recessive spastic ataxia - optic atrophy - dysarthria	Orphanet_254343	-	-	-	-	-	-
v_1224	Rare_Disease	-	-	-	-	-	-	-	-	-	-	19p13.12 microdeletion syndrome	Orphanet_254346	-	-	-	-	-	-
v_1225	Protein	-	-	-	-	-	-	NECA1_HUMAN	-	-	-	N-terminal EF-hand calcium-binding protein 1	Q8N987	Q9HBW8;Q96AZ7;Q6NUS7;Q8N987	-	-	-	-	-
v_1226	Common_Disease	-	-	-	Hypernatremia	D006955	-	-	-	-	-	-	D006955	-	-	-	-	C18.452.950.452	-
v_1227	Rare_Disease	-	-	-	-	-	-	-	-	-	-	Isolated focal cortical dysplasia type Ia	Orphanet_268973	-	-	-	-	-	-
v_1228	Common_Disease	-	-	-	Hyperlipidemia, Familial Combined	D006950	-	-	-	-	-	-	D006950	-	-	-	-	C18.452.584.500.500.438;C16.320.565.398.450;C18.452.648.398.450	-
v_1229	Common_Disease	-	-	-	Hyperlipoproteinemias	D006951	-	-	-	-	-	-	D006951	-	-	-	-	C18.452.584.500.500.644	-
v_1230	Rare_Disease	-	-	-	-	-	-	-	-	-	-	1p21.3 microdeletion syndrome	Orphanet_293948	-	-	-	-	-	-
v_1231	Common_Disease	-	-	-	Hyperopia	D006956	-	-	-	-	-	-	D006956	-	-	-	-	C11.744.479	-
v_1232	Common_Disease	-	-	-	Hyperostosis Frontalis Interna	D006957	-	-	-	-	-	-	D006957	-	-	-	-	C05.116.540.420;C05.116.099.708.486	-
v_1233	Common_Disease	-	-	-	Hyperostosis, Cortical, Congenital	D006958	-	-	-	-	-	-	D006958	-	-	-	-	C05.116.099.708.479;C05.116.540.400;C16.614.465	-
v_1234	Rare_Disease	-	-	613729	-	-	-	-	-	-	-	Distal 7q11.23 microdeletion syndrome	Orphanet_254351	-	-	-	-	-	-
v_1235	Common_Disease	-	-	-	Hyperphagia	D006963	-	-	-	-	-	-	D006963	-	-	-	-	C23.888.821.645	-
v_1236	Common_Disease	-	-	-	Hyperpituitarism	D006964	-	-	-	-	-	-	D006964	-	-	-	-	C19.700.355;C10.228.140.617.738.250	-
v_1237	Common_Disease	-	-	-	Hyperplasia	D006965	-	-	-	-	-	-	D006965	-	-	-	-	C23.550.444	-
v_1238	Protein	-	-	-	-	-	-	VA0D2_HUMAN	-	-	-	V-type proton ATPase subunit d 2	Q8N8Y2	Q8N8Y2	-	-	-	-	-
v_1239	Common_Disease	-	-	-	Hyperprolactinemia	D006966	-	-	-	-	-	-	D006966	-	-	-	-	C19.700.355.600;C10.228.140.617.738.250.450	-
v_1240	Common_Disease	-	-	-	Hyperoxaluria, Primary	D006960	-	-	-	-	-	-	D006960	-	-	-	-	C12.777.419.313.500;C18.452.648.202.460;C16.320.565.202.460;C13.351.968.419.313.500	-
v_1241	Gene	-	-	-	-	-	-	-	-	-	-	-	TPRG1-AS2	-	-	-	-	-	-
v_1242	Common_Disease	-	-	-	Hyperparathyroidism	D006961	-	-	-	-	-	-	D006961	-	-	-	-	C19.642.355	-
v_1243	Rare_Disease	-	-	-	-	-	-	-	-	-	-	Familial isolated arrhythmogenic ventricular dysplasia, right dominant form	Orphanet_293910	-	-	-	-	-	-
v_1244	Common_Disease	-	-	-	Hyperparathyroidism, Secondary	D006962	-	-	-	-	-	-	D006962	-	-	-	-	C19.642.355.480	-
v_1245	Rare_Disease	-	-	123400	Creutzfeldt-Jakob Syndrome	D007562	D007562	-	-	-	-	Creutzfeldt-Jakob disease	Orphanet_204	-	-	C0022336	-	F03.087.400.300;C10.228.228.800.230;C10.228.140.380.165	-
v_1246	Rare_Disease	-	-	606785;218800	Crigler-Najjar Syndrome	D003414	D003414	-	-	-	-	Crigler-Najjar syndrome	Orphanet_205	-	-	C0010324	-	C16.320.565.300.281;C18.452.648.300.281	-
v_1247	Rare_Disease	-	-	-	-	-	-	-	-	-	-	Crandall syndrome	Orphanet_202	-	-	C0432348	-	-	-
v_1248	Common_Disease	-	-	-	Hypersensitivity	D006967	-	-	-	-	-	-	D006967	-	-	-	-	C20.543	-
v_1249	Common_Disease	-	-	-	Hypersensitivity, Delayed	D006968	-	-	-	-	-	-	D006968	-	-	-	-	C20.543.418	-
v_1250	Rare_Disease	-	-	612359;615109;615108;615107;615106;158350	Hamartoma Syndrome, Multiple	D006223	D006223	-	-	-	-	Cowden syndrome	Orphanet_201	-	-	C0018553	-	C16.320.700.435;C04.651.435;C04.700.435;C04.445.435	-
v_1251	Common_Disease	-	-	-	Hypersensitivity, Immediate	D006969	-	-	-	-	-	-	D006969	-	-	-	-	C20.543.480	-
v_1252	Rare_Disease	-	-	-	-	-	-	-	-	-	-	Rare lichen planus	Orphanet_254367	-	-	-	-	-	-
v_1253	Rare_Disease	-	-	613723	-	-	-	-	-	-	-	Autosomal recessive limb-girdle muscular dystrophy type 2Q	Orphanet_254361	-	-	-	-	-	-
v_1254	Common_Disease	-	-	-	Hypertension, Malignant	D006974	-	-	-	-	-	-	D006974	-	-	-	-	C14.907.489.330	-
v_1255	Gene	-	-	-	-	-	-	-	-	-	360203	-	GLT6D1	-	-	-	-	-	GLT6D1
v_1256	Common_Disease	-	-	-	Hypertension, Portal	D006975	-	-	-	-	-	-	D006975	-	-	-	-	C06.552.494	-
v_1257	Common_Disease	-	-	-	Hypertension, Pulmonary	D006976	-	-	-	-	-	-	D006976	-	-	-	-	C08.381.423	-
v_1258	Rare_Disease	-	-	607341	-	-	-	-	-	-	-	Isolated focal cortical dysplasia type II	Orphanet_268994	-	-	-	-	-	-
v_1259	Common_Disease	-	-	-	Hypertension, Renal	D006977	-	-	-	-	-	-	D006977	-	-	-	-	C14.907.489.631;C13.351.968.419.331;C12.777.419.331	-
v_1260	Common_Disease	-	-	-	Disorders of Excessive Somnolence	D006970	-	-	-	-	-	-	D006970	-	-	-	-	F03.870.400.800.200;C10.886.425.800.200	-
v_1261	Common_Disease	-	-	-	Hypersplenism	D006971	-	-	-	-	-	-	D006971	-	-	-	-	C15.604.744.293	-
v_1262	Protein	-	-	-	-	-	-	DCBD1_HUMAN	-	-	-	Discoidin, CUB and LCCL domain-containing protein 1	Q8N8Z6	Q8N8Z6;Q96NH2;Q5H992;Q8N7L9;Q8IYK5	-	-	-	-	-
v_1263	Common_Disease	-	-	-	Hypertelorism	D006972	-	-	-	-	-	-	D006972	-	-	-	-	C05.116.099.370.231.480;C05.660.207.231.480;C16.131.621.207.231.480	-
v_1264	Common_Disease	-	-	-	Hypertension	D006973	-	-	-	-	-	-	D006973	-	-	-	-	C14.907.489	-
v_1265	Rare_Disease	-	-	614416	-	-	-	-	-	-	-	Lethal occipital encephalocele-skeletal dysplasia syndrome	Orphanet_293925	-	-	-	-	-	-
v_1266	Common_Disease	-	-	-	Hypertension, Renovascular	D006978	-	-	-	-	-	-	D006978	-	-	-	-	C12.777.419.331.490;C13.351.968.419.331.490;C14.907.489.631.485	-
v_1267	Gene	-	-	-	-	-	-	-	-	-	1375	-	CPT1B	-	-	-	-	-	CPT1B
v_1268	Gene	-	-	-	-	-	-	-	-	-	126129	-	CPT1C	-	-	-	-	-	CPT1C
v_1269	Protein	-	-	-	-	-	-	MCATL_HUMAN	-	-	-	Mitochondrial basic amino acids transporter	Q8N8R3	Q8N8R3;A3KMR5;Q541V0	-	-	-	-	-
v_1270	Rare_Disease	-	-	-	-	-	-	-	-	-	-	Isolated arhinencephaly	Orphanet_268936	-	-	-	-	-	-
v_1271	Gene	-	-	-	-	-	-	-	-	-	1374	-	CPT1A	-	-	-	-	-	CPT1A
v_1272	Protein	-	-	-	-	-	-	AL14E_HUMAN	-	-	-	ARL14 effector protein	Q8N8R7	Q8N8R7;Q5HYH9	-	-	-	-	-
v_1273	Rare_Disease	-	-	612691;610031;615752;300388;606854;614833	-	-	-	-	-	-	-	Bilateral polymicrogyria	Orphanet_268940	-	-	-	-	-	-
v_1274	Rare_Disease	-	-	-	-	-	-	-	-	-	-	Unilateral polymicrogyria	Orphanet_268943	-	-	-	-	-	-
v_1275	Protein	-	-	-	-	-	-	HXB6_HUMAN	-	-	-	Homeobox protein Hox-B6	P17509	Q9UGH2;P09068;D3DTV5;P17509;Q9HB11;A8K835	-	-	-	-	-
v_1276	Rare_Disease	-	-	-	-	-	-	-	-	-	-	Midline cerebral malformation	Orphanet_268926	-	-	-	-	-	-
v_1277	Protein	-	-	-	-	-	-	ENAH_HUMAN	-	-	-	Protein enabled homolog	Q8N8S7	Q5T5M7;Q5VTR0;Q8N8S7;D0PQI2;Q502W5;Q9UFB8;Q9NVF3;Q5VTQ9	-	-	-	-	-
v_1278	Gene	-	-	-	-	-	-	-	-	-	10892	-	MALT1	-	-	-	-	-	MALT1
v_1279	Gene	-	-	-	-	-	-	-	-	-	-	-	RNA5SP198	-	-	-	-	-	-
v_1280	Protein	-	-	-	-	-	-	ANKF1_HUMAN	-	-	-	Ankyrin repeat and fibronectin type-III domain-containing protein 1	Q8N957	Q8N957	-	-	-	-	-
v_1281	Gene	-	-	-	-	-	-	-	-	-	-	-	AA1	-	-	-	-	-	-
v_1282	Rare_Disease	-	-	-	-	-	-	-	-	-	-	Isolated focal cortical dysplasia type I	Orphanet_268961	-	-	-	-	-	-
v_1283	Protein	-	-	-	-	-	-	CE120_HUMAN	-	-	-	Centrosomal protein of 120 kDa	Q8N960	Q8N9Y0;Q6AW89;Q8IWB5;Q6AI52;Q8N960;Q8NDE8	-	-	-	-	-
v_1284	Common_Disease	-	-	-	Hyperaldosteronism	D006929	-	-	-	-	-	-	D006929	-	-	-	-	C19.053.800.604	-
v_1285	Protein	-	-	-	-	-	-	MORN2_HUMAN	-	-	-	MORN repeat-containing protein 2	Q502X0	Q6UL00;Q502X0	-	-	-	-	-
v_1286	Rare_Disease	-	-	-	-	-	-	-	-	-	-	Unilateral focal polymicrogyria	Orphanet_268947	-	-	-	-	-	-
v_1287	Protein	-	-	-	-	-	-	LRTM2_HUMAN	-	-	-	Leucine-rich repeat and transmembrane domain-containing protein 2	Q8N967	A7E2U6;Q8N967	-	-	-	-	-
v_1288	Protein	-	-	-	-	-	-	BMPER_HUMAN	-	-	-	BMP-binding endothelial regulator protein	Q8N8U9	A8K1P8;Q8TF36;Q8N8U9	-	-	-	-	-
v_1289	Common_Disease	-	-	-	Hyperalgesia	D006930	-	-	-	-	-	-	D006930	-	-	-	-	C10.597.751.791.400;C23.888.592.763.770.400	-
v_1290	Common_Disease	-	-	-	Hyperbilirubinemia	D006932	-	-	-	-	-	-	D006932	-	-	-	-	C23.550.429	-
v_1291	Rare_Disease	-	-	-	-	-	-	-	-	-	-	Cerebral cortical dysplasia	Orphanet_268950	-	-	-	-	-	-
v_1292	Common_Disease	-	-	-	Hyperbilirubinemia, Hereditary	D006933	-	-	-	-	-	-	D006933	-	-	-	-	C18.452.648.300;C16.320.565.300	-
v_1293	Protein	-	-	-	-	-	-	GBP7_HUMAN	-	-	-	Guanylate-binding protein 7	Q8N8V2	Q8N8V2	-	-	-	-	-
v_1294	Protein	-	-	-	-	-	-	ANS4B_HUMAN	-	-	-	Ankyrin repeat and SAM domain-containing protein 4B	Q8N8V4	Q8N8V4	-	-	-	-	-
v_1295	Common_Disease	-	-	-	Hyperlipoproteinemia Type II	D006938	-	-	-	-	-	-	D006938	-	-	-	-	C18.452.584.500.500.644.475;C16.320.565.398.481;C18.452.648.398.481	-
v_1296	Common_Disease	-	-	-	Hyperemesis Gravidarum	D006939	-	-	-	-	-	-	D006939	-	-	-	-	C13.703.407.500;C23.888.821.937.049.500	-
v_1297	Common_Disease	-	-	-	Hypercalcemia	D006934	-	-	-	-	-	-	D006934	-	-	-	-	C18.452.174.451;C18.452.950.340	-
v_1298	Common_Disease	-	-	-	Hypercapnia	D006935	-	-	-	-	-	-	D006935	-	-	-	-	C23.888.852.544	-
v_1299	Common_Disease	-	-	-	Hypercementosis	D006936	-	-	-	-	-	-	D006936	-	-	-	-	C07.793.422	-
v_1300	Common_Disease	-	-	-	Hypercholesterolemia	D006937	-	-	-	-	-	-	D006937	-	-	-	-	C18.452.584.500.500.396	-
v_1301	Gene	-	-	-	-	-	-	-	-	-	22996	-	TTC39A	-	-	-	-	-	TTC39A
v_1302	Gene	-	-	-	-	-	-	-	-	-	158219	-	TTC39B	-	-	-	-	-	TTC39B
v_1303	Gene	-	-	-	-	-	-	-	-	-	23505	-	TMEM131	-	-	-	-	-	TMEM131
v_1304	Gene	-	-	-	-	-	-	-	-	-	84639	-	IL1F10	-	-	-	-	-	IL1F10
v_1305	Protein	-	-	-	-	-	-	ATF7_HUMAN	-	-	-	Cyclic AMP-dependent transcription factor ATF-7	P17544	B2RMP1;Q8IVR8;Q9UD83;A5D6Y4;B4DQL4;Q13814;P17544	-	-	-	-	-
v_1306	Protein	-	-	-	-	-	-	TAL1_HUMAN	-	-	-	T-cell acute lymphocytic leukemia protein 1	P17542	D3DQ24;P17542	-	-	-	-	-
v_1307	Protein	-	-	-	-	-	-	KCRS_HUMAN	-	-	-	Creatine kinase S-type, mitochondrial	P17540	Q6ICS8;Q8N1E1;P17540	-	-	-	-	-
v_1308	Gene	-	-	-	-	-	-	-	-	-	9985	-	REC8	-	-	-	-	-	REC8
v_1309	Rare_Disease	-	-	-	-	-	-	-	-	-	-	Duchenne and Becker muscular dystrophy	Orphanet_262	-	-	-	-	-	-
v_1310	Rare_Disease	-	-	-	Muscular Dystrophies, Limb-Girdle	D049288	D049288	-	-	-	-	Limb-girdle muscular dystrophy	Orphanet_263	-	-	C0686353	-	C05.651.534.500.280;C10.668.491.175.500.149;C16.320.577.280	-
v_1311	Rare_Disease	-	-	614302;300696;612998;181350;612999;310300	-	-	D020389	-	-	-	-	Emery-Dreifuss muscular dystrophy	Orphanet_261	-	-	C0410189	-	-	-
v_1312	Gene	-	-	-	-	-	-	-	-	-	55654	-	TMEM127	-	-	-	-	-	TMEM127
v_1313	Rare_Disease	-	-	253601	-	-	-	-	-	-	-	Autosomal recessive limb-girdle muscular dystrophy type 2B	Orphanet_268	-	-	-	-	-	-
v_1314	Rare_Disease	-	-	158900;158901;600416	-	-	-	-	-	-	-	Facioscapulohumeral dystrophy	Orphanet_269	-	-	C0238288	-	-	-
v_1315	Gene	-	-	-	-	-	-	-	-	-	2	-	A2M	-	-	-	-	-	A2M
v_1316	Rare_Disease	-	-	159000	-	-	-	-	-	-	-	Autosomal dominant limb-girdle muscular dystrophy type 1A	Orphanet_266	-	-	-	-	-	-
v_1317	Rare_Disease	-	-	253600	-	-	-	-	-	-	-	Autosomal recessive limb-girdle muscular dystrophy type 2A	Orphanet_267	-	-	C1869123	-	-	-
v_1318	Rare_Disease	-	-	159001	-	-	-	-	-	-	-	Autosomal dominant limb-girdle muscular dystrophy type 1B	Orphanet_264	-	-	-	-	-	-
v_1319	Rare_Disease	-	-	607801	-	-	-	-	-	-	-	Autosomal dominant limb-girdle muscular dystrophy type 1C	Orphanet_265	-	-	-	-	-	-
v_1320	Gene	-	-	-	-	-	-	-	-	-	2260	-	FGFR1	-	-	-	-	-	FGFR1
v_1321	Gene	-	-	-	-	-	-	-	-	-	2263	-	FGFR2	-	-	-	-	-	FGFR2
v_1322	Gene	-	-	-	-	-	-	-	-	-	2261	-	FGFR3	-	-	-	-	-	FGFR3
v_1323	Gene	-	-	-	-	-	-	-	-	-	2264	-	FGFR4	-	-	-	-	-	FGFR4
v_1324	Gene	-	-	-	-	-	-	-	-	-	53827	-	FXYD5	-	-	-	-	-	FXYD5
v_1325	Rare_Disease	-	-	-	-	-	-	-	-	-	-	Multiple epiphyseal dysplasia	Orphanet_251	-	-	C0026760	-	-	-
v_1326	Gene	-	-	-	-	-	-	-	-	-	53826	-	FXYD6	-	-	-	-	-	FXYD6
v_1327	Protein	-	-	-	-	-	-	CTRB1_HUMAN	-	-	-	Chymotrypsinogen B	P17538	P17538	-	-	-	-	-
v_1328	Rare_Disease	-	-	-	Frontonasal dysplasia	C538065	C538065	-	-	-	-	Frontonasal dysplasia	Orphanet_250	-	-	C0432106;C1876203	-	C16.131.621.207.supp	-
v_1329	Gene	-	-	-	-	-	-	-	-	-	51524	-	TMEM138	-	-	-	-	-	TMEM138
v_1330	Gene	-	-	-	-	-	-	-	-	-	65084	-	TMEM135	-	-	-	-	-	TMEM135
v_1331	Protein	-	-	-	-	-	-	JUND_HUMAN	-	-	-	Transcription factor jun-D	P17535	Q53EK9;P17535	-	-	-	-	-
v_1332	Gene	-	-	-	-	-	-	-	-	-	54472	-	TOLLIP	-	-	-	-	-	TOLLIP
v_1333	Rare_Disease	-	-	226670	-	-	-	-	-	-	-	Epidermolysis bullosa simplex with muscular dystrophy	Orphanet_257	-	-	-	-	-	-
v_1334	Rare_Disease	-	-	607855	-	-	-	-	-	-	-	Congenital muscular dystrophy type 1A	Orphanet_258	-	-	C1263858	-	-	-
v_1335	Gene	-	-	-	-	-	-	-	-	-	5348	-	FXYD1	-	-	-	-	-	FXYD1
v_1336	Rare_Disease	-	-	-	Dystonia, Dopa-responsive	C538007	C538007	-	-	-	-	Dopa-responsive dystonia	Orphanet_255	-	-	C1851920	-	C10.228.662.300.supp	-
v_1337	Rare_Disease	-	-	128100;602554	-	-	-	-	-	-	-	Early-onset generalized limb-onset dystonia	Orphanet_256	-	-	-	-	-	-
v_1338	Gene	-	-	-	-	-	-	-	-	-	486	-	FXYD2	-	-	-	-	-	FXYD2
v_1339	Gene	-	-	-	-	-	-	-	-	-	5349	-	FXYD3	-	-	-	-	-	FXYD3
v_1340	Rare_Disease	-	-	-	-	-	-	-	-	-	-	Spondyloepiphyseal dysplasia and spondyloepimetaphyseal dysplasia	Orphanet_253	-	-	C0038015	-	-	-
v_1341	Rare_Disease	-	-	-	-	-	-	-	-	-	-	Spondylometaphyseal dysplasia	Orphanet_254	-	-	-	-	-	-
v_1342	Gene	-	-	-	-	-	-	-	-	-	53828	-	FXYD4	-	-	-	-	-	FXYD4
v_1343	Gene	-	-	-	-	-	-	-	-	-	98	-	ACYP2	-	-	-	-	-	ACYP2
v_1344	Common_Disease	-	-	-	Dandy-walker malformation with mental retardation, macrocephaly, myopia, and brachytelephalangy	C535985	-	-	-	-	-	-	C535985	-	-	-	-	C11.744.636.supp	-
v_1345	Common_Disease	-	-	-	Daneman Davy Mancer syndrome	C535986	-	-	-	-	-	-	C535986	-	-	-	-	C05.660.585.512.380.supp	-
v_1346	Common_Disease	-	-	-	Davenport Donlan syndrome	C535988	-	-	-	-	-	-	C535988	-	-	-	-	C05.651.197.supp	-
v_1347	Common_Disease	-	-	-	Davis Lafer syndrome	C535989	-	-	-	-	-	-	C535989	-	-	-	-	C10.597.606.643.supp	-
v_1348	Gene	-	-	-	-	-	-	-	-	-	201799	-	TMEM154	-	-	-	-	-	TMEM154
v_1349	Rare_Disease	-	-	-	Alveolar echinococcosis	C536591	C536591	-	-	-	-	Alveolar echinococcosis	Orphanet_284	-	-	C0948954	-	C03.518.314.supp	-
v_1350	Protein	-	-	-	-	-	-	RGF1A_HUMAN	-	-	-	Ras-GEF domain-containing family member 1A	Q8N9B8	Q8N9B8;Q8TBF1	-	-	-	-	-
v_1351	Rare_Disease	-	-	130020	-	-	-	-	-	-	-	Ehlers-Danlos syndrome, hypermobility type	Orphanet_285	-	-	-	-	-	-
v_1352	Rare_Disease	-	-	-	-	-	-	-	-	-	-	Isolated megalencephaly	Orphanet_268920	-	-	-	-	-	-
v_1353	Rare_Disease	-	-	600795;607485;172700;600274	Frontotemporal Dementia	D057180	D057180	-	-	-	-	Frontotemporal dementia	Orphanet_282	-	-	C0338451	-	C10.228.140.380.266.299;F03.087.400.380.299;C10.574.950.300.299;C18.452.845.800.300.299	-
v_1354	Rare_Disease	-	-	-	-	-	-	-	-	-	-	Demodicidosis	Orphanet_283	-	-	-	-	-	-
v_1355	Rare_Disease	-	-	194190	Wolf-Hirschhorn Syndrome	D054877	D054877;C536740	-	-	-	-	Wolf-Hirschhorn syndrome	Orphanet_280	-	-	C1956097	-	C16.320.180.985;C16.131.260.985;C16.131.077.944	-
v_1356	Rare_Disease	-	-	123450	Monosomy 5p	C538482	D003410;C538482	-	-	-	-	Monosomy 5p	Orphanet_281	-	-	C0010314;C2931860	-	C10.597.606.643.180;C16.320.180.190.supp;C16.320.180.190;C16.131.260.190	-
v_1357	Small_Molecule	Adjuvants, Immunologic;Viscosupplements	DB08818	-	-	-	-	-	Hyaluronan	approved	-	-	DB08818	-	-	-	Humans and other mammals	-	-
v_1358	Common_Disease	-	-	-	Acute-On-Chronic Liver Failure	D065290	-	-	-	-	-	-	D065290	-	-	-	-	C06.552.308.500.750.249	-
v_1359	Small_Molecule	Ophthalmics;Prostaglandins, Synthetic	DB08819	-	-	-	-	-	Tafluprost	approved	-	-	DB08819	-	agonist	-	Humans and other mammals	-	-
v_1360	Small_Molecule	Antithrombins	DB08813	-	-	-	-	-	Nadroparin	approved	-	-	DB08813	-	-	-	-	-	-
v_1361	Gene	-	-	-	-	-	-	-	-	-	259215	-	LY6G6F	-	-	-	-	-	LY6G6F
v_1362	Small_Molecule	Platelet Aggregation Inhibitors;Antithrombins	DB08814	-	-	-	-	-	Triflusal	approved	-	-	DB08814	-	-	-	-	-	-
v_1363	Small_Molecule	-	DB08815	-	-	-	-	-	Lurasidone	approved	-	-	DB08815	-	-	-	Humans and other mammals	-	-
v_1364	Gene	-	-	-	-	-	-	-	-	-	81562	-	LMAN2L	-	-	-	-	-	LMAN2L
v_1365	Small_Molecule	Platelet Aggregation Inhibitors	DB08816	-	-	-	-	-	Ticagrelor	approved	-	-	DB08816	-	negative allosteric modulator	-	Humans and other mammals	-	-
v_1366	Rare_Disease	-	-	130600;225450;235370;611804;166900	Elliptocytosis, Hereditary	D004612	D004612	-	-	-	-	Hereditary elliptocytosis	Orphanet_288	-	-	C0013902	-	C16.320.070.365;C15.378.071.141.150.365	-
v_1367	Protein	-	-	-	-	-	-	ANR42_HUMAN	-	-	-	Ankyrin repeat domain-containing protein 42	Q8N9B4	Q8N9B4;Q49A49	-	-	-	-	-
v_1368	Rare_Disease	-	-	225500	Ellis-Van Creveld Syndrome	D004613	D004613	-	-	-	-	Ellis Van Creveld syndrome	Orphanet_289	-	-	C0013903	-	C17.800.827.250.398;C05.116.099.708.327;C17.800.804.350.398;C16.320.850.250.398;C16.131.831.350.398;C16.131.077.350.398	-
v_1369	Small_Molecule	-	DB08810	-	-	-	-	-	Cinitapride	approved	-	-	DB08810	-	-	-	Humans and other mammals	-	-
v_1370	Gene	-	-	-	-	-	-	-	-	-	80740	-	LY6G6C	-	-	-	-	-	LY6G6C
v_1371	Protein	-	-	-	-	-	-	JMY_HUMAN	-	-	-	Junction-mediating and -regulatory protein	Q8N9B5	A1L4P5;B5MDS2;B5MDT0;Q8N9B5	-	-	-	-	-
v_1372	Rare_Disease	-	-	130050	-	-	-	-	-	-	-	Ehlers-Danlos syndrome, vascular type	Orphanet_286	-	-	-	-	-	-
v_1373	Small_Molecule	Benzodiazepines;Antidepressive Agents	DB08811	-	-	-	-	-	Tofisopam	approved	-	-	DB08811	-	-	-	Humans and other mammals	-	-
v_1374	Common_Disease	-	-	-	Congenital alopecia X-linked	C535981	-	-	-	-	-	-	C535981	-	-	-	-	C16.320.322.supp	-
v_1375	Rare_Disease	-	-	130010;130000	-	-	-	-	-	-	-	Ehlers-Danlos syndrome, classic type	Orphanet_287	-	-	-	-	-	-
v_1376	Common_Disease	-	-	-	Deafness hyperuricemia neurologic ataxia	C535995	-	-	-	-	-	-	C535995	-	-	-	-	C10.597.350.090.supp	-
v_1377	Common_Disease	-	-	-	Deafness nephritis ano rectal malformation	C535996	-	-	-	-	-	-	C535996	-	-	-	-	C23.888.592.763.393.341.887.432.supp	-
v_1378	Common_Disease	-	-	-	Galactocele	C535998	-	-	-	-	-	-	C535998	-	-	-	-	C04.182.156.supp	-
v_1379	Gene	-	-	-	-	-	-	-	-	-	55858	-	TMEM165	-	-	-	-	-	TMEM165
v_1380	Gene	-	-	-	-	-	-	-	-	-	81615	-	TMEM163	-	-	-	-	-	TMEM163
v_1381	Gene	-	-	-	-	-	-	-	-	-	54958	-	TMEM160	-	-	-	-	-	TMEM160
v_1382	Rare_Disease	-	-	160900	-	-	C538008	-	-	-	-	Steinert myotonic dystrophy	Orphanet_273	-	-	C2931688	-	-	-
v_1383	Rare_Disease	-	-	153670;231200	Bernard-Soulier Syndrome	D001606	D001606	-	-	-	-	Bernard-Soulier syndrome	Orphanet_274	-	-	C0005129	-	C15.378.463.080;C15.378.140.120;C16.320.099.080;C15.378.100.100.080	-
v_1384	Protein	-	-	-	-	-	-	AK1C4_HUMAN	-	-	-	Aldo-keto reductase family 1 member C4	P17516	Q9NS54;Q8WW84;P17516;Q5T6A3	-	-	-	-	-
v_1385	Rare_Disease	-	-	253800	-	-	-	-	-	-	-	Congenital muscular dystrophy, Fukuyama type	Orphanet_272	-	-	C0410174	-	-	-
v_1386	Small_Molecule	Histamine H2 Antagonists;Anti-Ulcer Agents	DB08806	-	-	-	-	-	Roxatidine acetate	approved	-	-	DB08806	-	-	-	Humans and other mammals	-	-
v_1387	Rare_Disease	-	-	164300	Muscular Dystrophy, Oculopharyngeal	D039141	D039141	-	-	-	-	Oculopharyngeal muscular dystrophy	Orphanet_270	-	-	C0270952	-	C05.651.534.500.450;C16.320.577.450;C10.668.491.175.500.450	-
v_1388	Small_Molecule	-	DB08807	-	-	-	-	-	Bopindolol	approved	-	-	DB08807	-	-	-	Humans and other mammals	-	-
v_1389	Gene	-	-	-	-	-	-	-	-	-	25907	-	TMEM158	-	-	-	-	-	TMEM158
v_1390	Small_Molecule	Anti-Arrhythmia Agents;Antihypertensive Agents;Adrenergic beta-Antagonists	DB08808	-	-	-	-	-	Bupranolol	approved	-	-	DB08808	-	-	-	Humans and other mammals	-	-
v_1391	Gene	-	-	-	-	-	-	-	-	-	132332	-	TMEM155	-	-	-	-	-	TMEM155
v_1392	Small_Molecule	-	DB08809	-	-	-	-	-	Dichloroacetic Acid	experimental	-	-	DB08809	-	-	-	-	-	-
v_1393	Small_Molecule	Antipruritics;Histamine Antagonists	DB08802	-	-	-	-	-	Isothipendyl	approved	-	-	DB08802	-	-	-	Humans and other mammals	-	-
v_1394	Small_Molecule	Anabolic Agents	DB08804	-	-	-	-	-	Nandrolone decanoate	illicit;approved	-	-	DB08804	-	-	-	Humans and other mammals	-	-
v_1395	Small_Molecule	Histamine H2 Antagonists;Anti-Ulcer Agents	DB08805	-	-	-	-	-	Metiamide	experimental	-	-	DB08805	-	-	-	-	-	-
v_1396	Rare_Disease	-	-	102700	Severe combined immunodeficiency due to adenosine deaminase deficiency	C531816	C531816	-	-	-	-	Severe combined immunodeficiency due to adenosine deaminase deficiency	Orphanet_277	-	-	C0392607	-	C20.673.815.supp	-
v_1397	Rare_Disease	-	-	-	-	-	-	-	-	-	-	Corticobasal degeneration	Orphanet_278	-	-	C0393570	-	-	-
v_1398	Common_Disease	-	-	-	De Hauwere Leroy Adriaenssens syndrome	C535991	-	-	-	-	-	-	C535991	-	-	-	-	C23.888.592.604.882.supp	-
v_1399	Rare_Disease	-	-	602450	-	-	-	-	-	-	-	Severe combined immunodeficiency due to DCLRE1C deficiency	Orphanet_275	-	-	-	-	-	-
v_1400	Common_Disease	-	-	-	De Sanctis-Cacchione syndrome	C535992	-	-	-	-	-	-	C535992	-	-	-	-	C19.391.482.supp	-
v_1401	Small_Molecule	Histamine Antagonists;Histamine H1 Antagonists	DB08800	-	-	-	-	-	Chloropyramine	approved	-	-	DB08800	-	-	-	Humans and other mammals	-	-
v_1402	Rare_Disease	-	-	300400	-	-	-	-	-	-	-	T-B+ severe combined immunodeficiency due to gamma chain deficiency	Orphanet_276	-	-	C2931540	-	-	-
v_1403	Small_Molecule	Antipruritics;Histamine Antagonists;Cholinergic Antagonists;Anti-Allergic Agents;Histamine H1 Antagonists	DB08801	-	-	-	-	-	Dimetindene	approved	-	-	DB08801	-	-	-	Humans and other mammals	-	-
v_1404	Rare_Disease	-	-	601287	-	-	-	-	-	-	-	Autosomal recessive limb-girdle muscular dystrophy type 2F	Orphanet_219	-	-	-	-	-	-
v_1405	Rare_Disease	-	-	220200	-	-	-	-	-	-	-	Isolated Dandy-Walker malformation	Orphanet_217	-	-	-	-	-	-
v_1406	Rare_Disease	-	-	124200	Darier Disease	D007644	D007644	-	-	-	-	Darier disease	Orphanet_218	-	-	C0022595	-	C17.800.827.190;C16.320.850.190;C17.800.428.275	-
v_1407	Protein	-	-	-	-	-	-	STYK1_HUMAN	-	-	-	Tyrosine-protein kinase STYK1	Q6J9G0	Q6J9G0;Q9BXY2;Q52LR3;Q9NSH1;B2R9T2	-	-	-	-	-
v_1408	Gene	-	-	-	-	-	-	-	-	-	23395	-	LARS2	-	-	-	-	-	LARS2
v_1409	Rare_Disease	-	-	261630	-	-	C537896	-	-	-	-	Dihydropteridine reductase deficiency	Orphanet_226	-	-	C2936906;C0268465	-	-	-
v_1410	Small_Molecule	Antihypertensive Agents;Angiotensin-Converting Enzyme Inhibitors	DB08836	-	-	-	-	-	Temocapril	experimental;investigational	-	-	DB08836	-	-	-	Humans and other mammals	-	-
v_1411	Rare_Disease	-	-	-	-	-	-	-	-	-	-	Diphallia	Orphanet_227	-	-	-	-	-	-
v_1412	Rare_Disease	-	-	-	-	-	-	-	-	-	-	Neonatal diabetes mellitus	Orphanet_224	-	-	C0158981	-	-	-
v_1413	Small_Molecule	Potassium Channel Blockers	DB08837	-	-	-	-	-	Tetraethylammonium	experimental	-	-	DB08837	-	-	-	Humans and other mammals	-	-
v_1414	Rare_Disease	-	-	520000	Noninsulin-dependent diabetes mellitus with deafness	C536246	C536246	-	-	-	-	Maternally-inherited diabetes and deafness	Orphanet_225	-	-	C0342289	-	C19.246.300.supp	-
v_1415	Small_Molecule	-	DB08838	-	-	-	-	-	Agmatine	experimental;investigational	-	-	DB08838	-	-	-	Humans and other mammals	-	-
v_1416	Rare_Disease	-	-	-	-	-	-	-	-	-	-	Erosive pustular dermatosis of the scalp	Orphanet_222	-	-	C0406464	-	-	-
v_1417	Rare_Disease	-	-	125800;304800	Diabetes Insipidus, Nephrogenic	D018500	D018500	-	-	-	-	Nephrogenic diabetes insipidus	Orphanet_223	-	-	C0162283	-	C13.351.968.419.135.500;C12.777.419.135.500	-
v_1418	Rare_Disease	-	-	194080	Denys-Drash Syndrome	D030321	D030321	-	-	-	-	Denys-Drash syndrome	Orphanet_220	-	-	C0950121	-	C16.320.700.642.220;C16.131.939.316.096.562;C13.351.937.820.535.585.220;C04.588.945.947.535.585.220;C12.706.316.096.562;C13.351.875.253.096.562;C04.557.435.595.220;C13.351.968.419.473.585.220;C04.700.635.220;C19.391.119.096.562;C12.777.419.473.585.220;C12.758.820.750.585.220	-
v_1419	Rare_Disease	-	-	-	Dermatomyositis	D003882	D003882	-	-	-	-	Dermatomyositis	Orphanet_221	-	-	C0011633	-	C17.800.185;C05.651.594.297;C17.300.250;C05.651.594.819.500;C10.668.491.562.575.500;C10.668.491.562.150	-
v_1420	Gene	-	-	-	-	-	-	-	-	-	-	-	FENDRR	-	-	-	-	-	-
v_1421	Gene	-	-	-	-	-	-	-	-	-	-	-	CRCS10	-	-	-	-	-	-
v_1422	Gene	-	-	-	-	-	-	-	-	-	-	-	CRCS11	-	-	-	-	-	-
v_1423	Rare_Disease	-	-	-	Cutis Laxa	D003483	D003483	-	-	-	-	Cutis laxa	Orphanet_209	-	-	C0010495	-	C17.800.827.180;C16.320.850.180;C17.300.230	-
v_1424	Rare_Disease	-	-	123500	-	-	-	-	-	-	-	Crouzon disease	Orphanet_207	-	-	-	-	-	-
v_1425	Gene	-	-	-	-	-	-	-	-	-	-	-	OSTF1P1	-	-	-	-	-	-
v_1426	Gene	-	-	-	-	-	-	-	-	-	1841	-	DTYMK	-	-	-	-	-	DTYMK
v_1427	Small_Molecule	-	DB08828	-	-	-	-	-	Vismodegib	approved	-	-	DB08828	-	inhibitor	-	Humans and other mammals	-	-
v_1428	Rare_Disease	-	-	610445;613830;300071;310500;614565;610427;257270;163500;613216;615058;610444	Night blindness, congenital stationary	C536122	C536122	-	-	-	-	Congenital stationary night blindness	Orphanet_215	-	-	C0339535	-	C16.320.322.supp	-
v_1429	Rare_Disease	-	-	-	Neuronal Ceroid-Lipofuscinoses	D009472	D009472	-	-	-	-	Neuronal ceroid lipofuscinosis	Orphanet_216	-	-	C0027877	-	C16.320.565.398.641.509;C16.320.400.600;C18.452.648.398.641.509;C10.574.500.550;C18.452.584.687.509	-
v_1430	Rare_Disease	-	-	219750;219800;219900	Cystinosis	D003554	D003554	-	-	-	-	Cystinosis	Orphanet_213	-	-	C0010690	-	C18.452.648.595.377;C16.320.565.595.377	-
v_1431	Rare_Disease	-	-	220100	Cystinuria	D003555	D003555	-	-	-	-	Cystinuria	Orphanet_214	-	-	C0268646;C0010691	-	C18.452.648.861.885.250;C16.320.565.861.885.250;C12.777.419.815.885.250;C13.351.968.419.815.885.250	-
v_1432	Small_Molecule	Hypolipidemic Agents	DB08827	-	-	-	-	-	Lomitapide	approved	-	-	DB08827	-	-	-	Humans and other mammals	-	-
v_1433	Rare_Disease	-	-	132700	Familial cylindromatosis	C536611	C536611	-	-	-	-	Familial cylindromatosis	Orphanet_211	-	-	C1851526;C1704217	-	C16.320.700.supp	-
v_1434	Small_Molecule	-	DB08820	-	-	-	-	-	Ivacaftor	approved	-	-	DB08820	-	positive modulator	-	Humans and other mammals	-	-
v_1435	Rare_Disease	-	-	219500	Gamma-cystathionase deficiency	C535408	C535408	-	-	-	-	Cystathioninuria	Orphanet_212	-	-	C0220993;C0268616	-	C18.654.521.500.133.699.418.supp	-
v_1436	Gene	-	-	-	-	-	-	-	-	-	58496	-	LY6G5B	-	-	-	-	-	LY6G5B
v_1437	Small_Molecule	Angiotensin Receptor Antagonists	DB08822	-	-	-	-	-	Azilsartan medoxomil	approved	-	-	DB08822	-	-	-	Humans and other mammals	-	-
v_1438	Gene	-	-	-	-	-	-	-	-	-	-	-	ATP6B1	-	-	-	-	-	-
v_1439	Rare_Disease	-	-	-	-	-	-	-	-	-	-	Cyclosporosis	Orphanet_210	-	-	-	-	-	-
v_1440	Small_Molecule	Hypolipidemic Agents	DB08860	-	-	-	-	-	Pitavastatin	approved	-	-	DB08860	-	-	-	Humans and other mammals	-	-
v_1441	Gene	-	-	-	-	-	-	-	-	-	-	-	HSPE1P1	-	-	-	-	-	-
v_1442	Rare_Disease	-	-	223800;304950	Dyggve-Melchior-Clausen syndrome	C535726	C535726	-	-	-	-	Dyggve-Melchior-Clausen disease	Orphanet_239	-	-	C0265286	-	C10.597.606.643.supp	-
v_1443	Gene	-	-	-	-	-	-	-	-	-	6480	-	ST6GAL1	-	-	-	-	-	ST6GAL1
v_1444	Gene	-	-	-	-	-	-	-	-	-	53981	-	CPSF2	-	-	-	-	-	CPSF2
v_1445	Gene	-	-	-	-	-	-	-	-	-	29894	-	CPSF1	-	-	-	-	-	CPSF1
v_1446	Gene	-	-	-	-	-	-	-	-	-	11052	-	CPSF6	-	-	-	-	-	CPSF6
v_1447	Gene	-	-	-	-	-	-	-	-	-	79869	-	CPSF7	-	-	-	-	-	CPSF7
v_1448	Gene	-	-	-	-	-	-	-	-	-	10898	-	CPSF4	-	-	-	-	-	CPSF4
v_1449	Rare_Disease	-	-	127300	Leri-Weil syndrome	C537119	C537119	-	-	-	-	Léri-Weill dyschondrosteosis	Orphanet_240	-	-	C0265309	-	C23.550.393.supp	-
v_1450	Rare_Disease	-	-	612715;615402;127500	-	-	-	-	-	-	-	Dyschromatosis universalis	Orphanet_241	-	-	C1306229	-	-	-
v_1451	Gene	-	-	-	-	-	-	-	-	-	55273	-	TMEM100	-	-	-	-	-	TMEM100
v_1452	Protein	-	-	-	-	-	-	NDUB7_HUMAN	-	-	-	NADH dehydrogenase [ubiquinone] 1 beta subcomplex subunit 7	P17568	Q6ICN9;P17568;Q9UI16	-	-	-	-	-
v_1453	Rare_Disease	-	-	224900;614941	Ectodermal Dysplasia, Hypohidrotic, Autosomal Recessive	D053360	D053360	-	-	-	-	Autosomal recessive hypohidrotic ectodermal dysplasia	Orphanet_248	-	-	C0406702	-	C17.800.804.350.348;C16.320.850.250.348;C17.800.827.250.348;C16.131.077.350.348;C16.131.831.350.348	-
v_1454	Rare_Disease	-	-	-	Fibrous Dysplasia of Bone	D005357	D005357	-	-	-	-	Fibrous dysplasia of bone	Orphanet_249	-	-	C0016063	-	C05.116.099.708.375	-
v_1455	Rare_Disease	-	-	263750	-	-	-	-	-	-	-	Postaxial acrofacial dysostosis	Orphanet_246	-	-	-	-	-	-
v_1456	Rare_Disease	-	-	-	Arrhythmogenic Right Ventricular Dysplasia	D019571	D019571	-	-	-	-	Arrhythmogenic right ventricular dysplasia	Orphanet_247	-	-	C0349788	-	C16.131.240.400.145;C14.240.400.145;C14.280.400.145;C14.280.238.028	-
v_1457	Rare_Disease	-	-	615500;608646;242680;615451;613807;215520;614679;615481;608647;615444;614017;215518;613808;614935;615482;610852;612444;614874;616037;612518;612650;611884;242670;615505;606763;244400;612274;612649;613193;615067;615294;615872;615504;608644	-	-	-	-	-	-	-	Primary ciliary dyskinesia	Orphanet_244	-	-	-	-	-	-
v_1458	Rare_Disease	-	-	154400	Acrofacial dysostosis, Nager type	C538184	C538184	-	-	-	-	Nager syndrome	Orphanet_245	-	-	C0265245	-	C16.131.621.207.231.576.supp	-
v_1459	Gene	-	-	-	-	-	-	-	-	-	66000	-	TMEM108	-	-	-	-	-	TMEM108
v_1460	Rare_Disease	-	-	300018;613762;400044;612965;613080;154230;233420	-	-	-	-	-	-	-	46,XY complete gonadal dysgenesis	Orphanet_242	-	-	C2936694	-	-	-
v_1461	Rare_Disease	-	-	614324;233300;300510	Gonadal Dysgenesis, 46,XX	D023961	D023961	-	-	-	-	46,XX gonadal dysgenesis	Orphanet_243	-	-	C0685837;C0949595	-	C13.351.875.253.309.193;C12.706.316.064.249;C16.131.939.316.064.249;C19.391.119.309.193;C13.351.875.253.064.249;C19.391.119.064.249;C12.706.316.309.193;C16.131.939.316.309.193	-
v_1462	Rare_Disease	-	-	607086	-	-	-	-	-	-	-	Familial aortic dissection	Orphanet_229	-	-	-	-	-	-
v_1463	Gene	-	-	-	-	-	-	-	-	-	10095	-	ARPC1B	-	-	-	-	-	ARPC1B
v_1464	Rare_Disease	-	-	223360	dopamine beta hydroxylase deficiency	C535600	C535600	-	-	-	-	Dopamine beta-hydroxylase deficiency	Orphanet_230	-	-	C0342687	-	C10.177.supp	-
v_1465	Gene	-	-	-	-	-	-	-	-	-	-	-	LOC729911	-	-	-	-	-	-
v_1466	Gene	-	-	-	-	-	-	-	-	-	11070	-	TMEM115	-	-	-	-	-	TMEM115
v_1467	Gene	-	-	-	-	-	-	-	-	-	283953	-	TMEM114	-	-	-	-	-	TMEM114
v_1468	Small_Molecule	Antineoplastic Agents	DB08846	-	-	-	-	-	Ellagic Acid	investigational	-	-	DB08846	-	-	-	Humans and other mammals	-	-
v_1469	Rare_Disease	-	-	-	-	-	-	-	-	-	-	Duplication of urethra	Orphanet_237	-	-	C0266348	-	-	-
v_1470	Rare_Disease	-	-	-	-	-	-	-	-	-	-	Digestive duplication	Orphanet_238	-	-	-	-	-	-
v_1471	Rare_Disease	-	-	223370	Dubowitz syndrome	C535718	C535718	-	-	-	-	Dubowitz syndrome	Orphanet_235	-	-	C0175691	-	C10.597.606.643.supp	-
v_1472	Small_Molecule	-	DB08848	-	-	-	-	-	Guvacine	experimental	-	-	DB08848	-	-	-	Humans and other mammals	-	-
v_1473	Rare_Disease	-	-	-	-	-	-	-	-	-	-	Trisomy 9p	Orphanet_236	-	-	-	-	-	-
v_1474	Rare_Disease	-	-	604356;126800	Duane Retraction Syndrome	D004370	D004370	-	-	-	-	Duane retraction syndrome	Orphanet_233	-	-	C0013261	-	C11.590.224;C11.270.235;C10.292.562.250;C16.320.290.235	-
v_1475	Rare_Disease	-	-	237500	Jaundice, Chronic Idiopathic	D007566	D007566	-	-	-	-	Dubin-Johnson syndrome	Orphanet_234	-	-	C0022350	-	C16.320.565.300.764;C16.614.451.500.250;C18.452.648.300.764	-
v_1476	Rare_Disease	-	-	-	Dracunculiasis	D004320	D004320	-	-	-	-	Dracunculiasis	Orphanet_231	-	-	C0013100	-	C03.335.508.700.750.299	-
v_1477	Small_Molecule	Antioxidants	DB08844	-	-	-	-	-	Uric Acid	experimental;investigational	-	-	DB08844	-	-	-	Humans and other mammals	-	-
v_1478	Rare_Disease	-	-	603903	Anemia, Sickle Cell	D000755	D000755	-	-	-	-	Sickle cell anemia	Orphanet_232	-	-	C0002895	-	C16.320.365.155;C15.378.071.141.150.150;C15.378.420.155;C16.320.070.150	-
v_1479	Small_Molecule	Antidiabetic Agents;Dipeptidyl-Peptidase IV Inhibitors	DB08882	-	-	-	-	-	Linagliptin	approved	-	-	DB08882	-	inhibitor	-	Humans and other mammals	-	-
v_1480	Gene	-	-	-	-	-	-	-	-	-	-	-	FTLP9	-	-	-	-	-	-
v_1481	Small_Molecule	-	DB08883	-	-	-	-	-	Perampanel	approved	-	-	DB08883	-	-	-	Humans and other mammals	-	-
v_1482	Gene	-	-	-	-	-	-	-	-	-	-	-	FTLP7	-	-	-	-	-	-
v_1483	Biotech	Ophthalmics;Antineoplastic Agents	DB08885	-	-	-	-	-	Aflibercept	approved	-	-	DB08885	-	-	-	Humans and other mammals	-	-
v_1484	Small_Molecule	-	DB08880	-	-	-	-	-	Teriflunomide	approved	-	-	DB08880	-	-	-	Humans and other mammals	-	-
v_1485	Small_Molecule	-	DB08881	-	-	-	-	-	Vemurafenib	approved	-	-	DB08881	-	inhibitor	-	Humans and other mammals	-	-
v_1486	Gene	-	-	-	-	-	-	-	-	-	146433	-	IL34	-	-	-	-	-	IL34
v_1487	Gene	-	-	-	-	-	-	-	-	-	27178	-	IL37	-	-	-	-	-	IL37
v_1488	Gene	-	-	-	-	-	-	-	-	-	386653	-	IL31	-	-	-	-	-	IL31
v_1489	Gene	-	-	-	-	-	-	-	-	-	9235	-	IL32	-	-	-	-	-	IL32
v_1490	Gene	-	-	-	-	-	-	-	-	-	90865	-	IL33	-	-	-	-	-	IL33
v_1491	Biotech	Monoclonal antibodies	DB08879	-	-	-	-	-	Belimumab	approved	-	-	DB08879	-	-	-	Humans and other mammals	-	-
v_1492	Protein	-	-	-	-	-	-	CA127_HUMAN	-	-	-	Uncharacterized protein C1orf127	Q8N9H9	A0AVG8;A6NKM7;Q5VXJ2;Q8N9H9	-	-	-	-	-
v_1493	Small_Molecule	-	DB08875	-	-	-	-	-	Cabozantinib	approved	-	-	DB08875	-	-	-	Humans and other mammals	-	-
v_1494	Small_Molecule	-	DB08877	-	-	-	-	-	Ruxolitinib	approved	-	-	DB08877	-	-	-	Humans and other mammals	-	-
v_1495	Small_Molecule	Folic Acid Antagonists	DB08878	-	-	-	-	-	Aminopterin	withdrawn;investigational	-	-	DB08878	-	-	-	-	-	-
v_1496	Gene	-	-	-	-	-	-	-	-	-	3553	-	IL1B	-	-	-	-	-	IL1B
v_1497	Protein	-	-	-	-	-	-	SYT2_HUMAN	-	-	-	Synaptotagmin-2	Q8N9I0	Q496K5;Q8N9I0;Q8NBE5	-	-	-	-	-
v_1498	Gene	-	-	-	-	-	-	-	-	-	3552	-	IL1A	-	-	-	-	-	IL1A
v_1499	Gene	-	-	-	-	-	-	-	-	-	203	-	AK1	-	-	-	-	-	AK1
v_1500	Biotech	-	DB08870	-	-	-	-	-	Brentuximab vedotin	approved	-	-	DB08870	-	-	-	Humans and other mammals	-	-
v_1501	Gene	-	-	-	-	-	-	-	-	-	204	-	AK2	-	-	-	-	-	AK2
v_1502	Gene	-	-	-	-	-	-	-	-	-	50808	-	AK3	-	-	-	-	-	AK3
v_1503	Gene	-	-	-	-	-	-	-	-	-	205	-	AK4	-	-	-	-	-	AK4
v_1504	Gene	-	-	-	-	-	-	-	-	-	-	-	RNA5SP220	-	-	-	-	-	-
v_1505	Gene	-	-	-	-	-	-	-	-	-	26289	-	AK5	-	-	-	-	-	AK5
v_1506	Gene	-	-	-	-	-	-	-	-	-	102157402	-	AK6	-	-	-	-	-	AK6
v_1507	Gene	-	-	-	-	-	-	-	-	-	23367	-	LARP1	-	-	-	-	-	LARP1
v_1508	Gene	-	-	-	-	-	-	-	-	-	122481	-	AK7	-	-	-	-	-	AK7
v_1509	Gene	-	-	-	-	-	-	-	-	-	158067	-	AK8	-	-	-	-	-	AK8
v_1510	Gene	-	-	-	-	-	-	-	-	-	11009	-	IL24	-	-	-	-	-	IL24
v_1511	Gene	-	-	-	-	-	-	-	-	-	55323	-	LARP6	-	-	-	-	-	LARP6
v_1512	Gene	-	-	-	-	-	-	-	-	-	64806	-	IL25	-	-	-	-	-	IL25
v_1513	Gene	-	-	-	-	-	-	-	-	-	55801	-	IL26	-	-	-	-	-	IL26
v_1514	Gene	-	-	-	-	-	-	-	-	-	113251	-	LARP4	-	-	-	-	-	LARP4
v_1515	Gene	-	-	-	-	-	-	-	-	-	126306	-	JSRP1	-	-	-	-	-	JSRP1
v_1516	Gene	-	-	-	-	-	-	-	-	-	50604	-	IL20	-	-	-	-	-	IL20
v_1517	Gene	-	-	-	-	-	-	-	-	-	59067	-	IL21	-	-	-	-	-	IL21
v_1518	Gene	-	-	-	-	-	-	-	-	-	51574	-	LARP7	-	-	-	-	-	LARP7
v_1519	Gene	-	-	-	-	-	-	-	-	-	50616	-	IL22	-	-	-	-	-	IL22
v_1520	Small_Molecule	-	DB08868	-	-	-	-	-	Fingolimod	investigational;approved	-	-	DB08868	-	-	-	Humans and other mammals	-	-
v_1521	Biotech	-	DB08869	-	-	-	-	-	Tesamorelin	investigational;approved	-	-	DB08869	-	-	-	Humans and other mammals	-	-
v_1522	Protein	-	-	-	-	-	-	DTX3_HUMAN	-	-	-	Probable E3 ubiquitin-protein ligase DTX3	Q8N9I9	Q8NAU6;Q8NDS8;Q53ZZ2;Q8N9I9	-	-	-	-	-
v_1523	Gene	-	-	-	-	-	-	-	-	-	246778	-	IL27	-	-	-	-	-	IL27
v_1524	Small_Molecule	-	DB08864	-	-	-	-	-	Rilpivirine	approved	-	-	DB08864	-	-	-	Human Immunodeficiency Virus	-	-
v_1525	Protein	-	-	-	-	-	-	GALK2_HUMAN	-	-	-	N-acetylgalactosamine kinase	Q01415	Q7Z4Q4;Q01415	-	-	-	-	-
v_1526	Small_Molecule	Protein Kinase Inhibitors	DB08865	-	-	-	-	-	Crizotinib	approved	-	-	DB08865	-	-	-	Humans and other mammals	-	-
v_1527	Gene	-	-	-	-	-	-	-	-	-	-	-	IL29	-	-	-	-	-	-
v_1528	Protein	-	-	-	-	-	-	UBF1_HUMAN	-	-	-	Nucleolar transcription factor 1	P17480	A8K6R8;P17480	-	-	-	-	-
v_1529	Protein	-	-	-	-	-	-	HXB8_HUMAN	-	-	-	Homeobox protein Hox-B8	P17481	P17481;Q9H1I2	-	-	-	-	-
v_1530	Gene	-	-	-	-	-	-	-	-	-	81693	-	AMN	-	-	-	-	-	AMN
v_1531	Gene	-	-	-	-	-	-	-	-	-	275	-	AMT	-	-	-	-	-	AMT
v_1532	Protein	-	-	-	-	-	-	HXB9_HUMAN	-	-	-	Homeobox protein Hox-B9	P17482	Q9H1I1;P17482;B2RDB7	-	-	-	-	-
v_1533	Protein	-	-	-	-	-	-	HXB4_HUMAN	-	-	-	Homeobox protein Hox-B4	P17483	Q9NTA0;P17483	-	-	-	-	-
v_1534	Gene	-	-	-	-	-	-	-	-	-	3596	-	IL13	-	-	-	-	-	IL13
v_1535	Gene	-	-	-	-	-	-	-	-	-	3600	-	IL15	-	-	-	-	-	IL15
v_1536	Gene	-	-	-	-	-	-	-	-	-	3586	-	IL10	-	-	-	-	-	IL10
v_1537	Gene	-	-	-	-	-	-	-	-	-	3589	-	IL11	-	-	-	-	-	IL11
v_1538	Gene	-	-	-	-	-	-	-	-	-	268	-	AMH	-	-	-	-	-	AMH
v_1539	Gene	-	-	-	-	-	-	-	-	-	3603	-	IL16	-	-	-	-	-	IL16
v_1540	Small_Molecule	Muscarinic Antagonists;Antispasmodics	DB08897	-	-	-	-	-	Aclidinium	approved	-	-	DB08897	-	-	-	Humans and other mammals	-	-
v_1541	Gene	-	-	-	-	-	-	-	-	-	3606	-	IL18	-	-	-	-	-	IL18
v_1542	Small_Molecule	Antineoplastic Agents	DB08899	-	-	-	-	-	Enzalutamide	approved	-	-	DB08899	-	antagonist	-	Humans and other mammals	-	-
v_1543	Gene	-	-	-	-	-	-	-	-	-	29949	-	IL19	-	-	-	-	-	IL19
v_1544	Gene	-	-	-	-	-	-	-	-	-	238	-	ALK	-	-	-	-	-	ALK
v_1545	Small_Molecule	Muscle Relaxants, Genitourinary	DB08893	-	-	-	-	-	Mirabegron	approved	-	-	DB08893	-	agonist	-	Humans and other mammals	-	-
v_1546	Gene	-	-	-	-	-	-	-	-	-	9378	-	NRXN1	-	-	-	-	-	NRXN1
v_1547	Small_Molecule	Colony-Stimulating Factors;Hematopoietic Agents	DB08894	-	-	-	-	-	Peginesatide	approved	-	-	DB08894	-	-	-	Humans and other mammals	-	-
v_1548	Small_Molecule	-	DB08895	-	-	-	-	-	Tofacitinib	approved	-	-	DB08895	-	-	-	-	-	-
v_1549	Small_Molecule	Antineoplastic Agents	DB08896	-	-	-	-	-	Regorafenib	approved	-	-	DB08896	-	inhibitor	-	Humans and other mammals	-	-
v_1550	Protein	-	-	-	-	-	-	ZN565_HUMAN	-	-	-	Zinc finger protein 565	Q8N9K5	Q6NUS2;Q8N9K5;B3KQ35	-	-	-	-	-
v_1551	Gene	-	-	-	-	-	-	-	-	-	-	-	RNA5SP208	-	-	-	-	-	-
v_1552	Small_Molecule	-	DB08890	-	-	-	-	-	Linaclotide	approved	-	-	DB08890	-	-	-	Humans and other mammals	-	-
v_1553	Small_Molecule	-	DB08891	-	-	-	-	-	Arbaclofen	investigational	-	-	DB08891	-	-	-	-	-	-
v_1554	Protein	-	-	-	-	-	-	CH079_HUMAN	-	-	-	Uncharacterized protein KIAA1456 isoform	Q8N9K7	Q8N9K7	-	-	-	-	-
v_1555	Small_Molecule	-	DB08892	-	-	-	-	-	Arbaclofen Placarbil	investigational	-	-	DB08892	-	-	-	-	-	-
v_1556	Gene	-	-	-	-	-	-	-	-	-	9379	-	NRXN2	-	-	-	-	-	NRXN2
v_1557	Gene	-	-	-	-	-	-	-	-	-	9369	-	NRXN3	-	-	-	-	-	NRXN3
v_1558	Protein	-	-	-	-	-	-	ZC12D_HUMAN	-	-	-	Probable ribonuclease ZC3H12D	A2A288	A1L178;A2A288;B2RXF4;Q6ZRW2;B9ZZQ0;B9ZZP9;B7WNU7	-	-	-	-	-
v_1559	Gene	-	-	-	-	-	-	-	-	-	213	-	ALB	-	-	-	-	-	ALB
v_1560	Protein	-	-	-	-	-	-	AMPD2_HUMAN	-	-	-	AMP deaminase 2	Q01433	Q16688;B4DK50;Q16686;B4DZI5;Q16687;Q14857;Q14856;Q01433;Q16729;Q9UMU4;Q9UDX8;Q96IA1;Q5T695;Q9UDX9;Q5T693;E9PNG0	-	-	-	-	-
v_1561	Protein	-	-	-	-	-	-	AMPD3_HUMAN	-	-	-	AMP deaminase 3	Q01432	B7Z2S2;B7Z763;Q01432;A0AUX0;B7Z877	-	-	-	-	-
v_1562	Biotech	Ophthalmics	DB08888	-	-	-	-	-	Ocriplasmin	approved	-	-	DB08888	-	-	-	Humans and other mammals	-	-
v_1563	Small_Molecule	Antineoplastic Agents	DB08889	-	-	-	-	-	Carfilzomib	approved	-	-	DB08889	-	-	-	Humans and other mammals	-	-
v_1564	Common_Disease	-	-	-	Tooth Loss	D016388	-	-	-	-	-	-	D016388	-	-	-	-	C07.793.870;C07.465.714.804	-
v_1565	Common_Disease	-	-	-	Adenocarcinoma in Situ	D065311	-	-	-	-	-	-	D065311	-	-	-	-	C04.557.470.200.240.124;C23.149.249;C04.557.470.200.025.014	-
v_1566	Gene	-	-	-	-	-	-	-	-	-	-	-	AOS	-	-	-	-	-	-
v_1567	Gene	-	-	-	-	-	-	-	-	-	-	-	REG1	-	-	-	-	-	-
v_1568	Gene	-	-	-	-	-	-	-	-	-	-	-	KCND3-IT1	-	-	-	-	-	-
v_1569	Common_Disease	-	-	-	Squamous Intraepithelial Lesions of the Cervix	D065310	-	-	-	-	-	-	D065310	-	-	-	-	C04.834.818.500;C23.149.750;C13.351.500.852.593.074.500	-
v_1570	Gene	-	-	-	-	-	-	-	-	-	518	-	ATP5G3	-	-	-	-	-	ATP5G3
v_1571	Gene	-	-	-	-	-	-	-	-	-	516	-	ATP5G1	-	-	-	-	-	ATP5G1
v_1572	Gene	-	-	-	-	-	-	-	-	-	517	-	ATP5G2	-	-	-	-	-	ATP5G2
v_1573	Gene	-	-	-	-	-	-	-	-	-	83998	-	REG4	-	-	-	-	-	REG4
v_1574	Common_Disease	-	-	-	Morphological and Microscopic Findings	D065308	-	-	-	-	-	-	D065308	-	-	-	-	C23.149	-
v_1575	Common_Disease	-	-	-	Atypical Squamous Cells of the Cervix	D065309	-	-	-	-	-	-	D065309	-	-	-	-	C13.351.500.852.593.074.249;C23.149.500;C04.834.818.249	-
v_1576	Protein	-	-	-	-	-	-	MLRA_HUMAN	-	-	-	Myosin regulatory light chain 2, atrial isoform	Q01449	B2R4L3;Q01449	-	-	-	-	-
v_1577	Common_Disease	-	-	-	Lymphoma, T-Cell	D016399	-	-	-	-	-	-	D016399	-	-	-	-	C15.604.515.569.480.750;C04.557.386.480.750;C20.683.515.761.480.750	-
v_1578	Gene	-	-	-	-	-	-	-	-	-	-	-	ATP6V0E1P4	-	-	-	-	-	-
v_1579	Gene	-	-	-	-	-	-	-	-	-	29087	-	THYN1	-	-	-	-	-	THYN1
v_1580	Rare_Disease	-	-	-	-	-	-	-	-	-	-	Fetal parvovirus syndrome	Orphanet_295	-	-	-	-	-	-
v_1581	Rare_Disease	-	-	166000	Enchondromatosis	D004687	D004687	-	-	-	-	Enchondromatosis	Orphanet_296	-	-	C0014084	-	C05.116.099.708.338	-
v_1582	Rare_Disease	-	-	-	-	-	-	-	-	-	-	Congenital herpes virus infection	Orphanet_293	-	-	-	-	-	-
v_1583	Rare_Disease	-	-	-	-	-	-	-	-	-	-	Fetal cytomegalovirus syndrome	Orphanet_294	-	-	C0349499	-	-	-
v_1584	Rare_Disease	-	-	-	-	-	-	-	-	-	-	Fetal varicella syndrome	Orphanet_291	-	-	-	-	-	-
v_1585	Rare_Disease	-	-	-	-	-	-	-	-	-	-	Congenital enterovirus infection	Orphanet_292	-	-	-	-	-	-
v_1586	Gene	-	-	-	-	-	-	-	-	-	-	-	CRHR1-IT1	-	-	-	-	-	CRHR1-IT1
v_1587	Gene	-	-	-	-	-	-	-	-	-	-	-	ANC	-	-	-	-	-	-
v_1588	Rare_Disease	-	-	-	Rubella Syndrome, Congenital	D012410	D012410	-	-	-	-	Congenital rubella syndrome	Orphanet_290	-	-	C0035921	-	C02.782.930.700.700.700;C16.131.077.790	-
v_1589	Gene	-	-	-	-	-	-	-	-	-	283	-	ANG	-	-	-	-	-	ANG
v_1590	Protein	-	-	-	-	-	-	PMP22_HUMAN	-	-	-	Peripheral myelin protein 22	Q01453	Q01453;Q8WV01	-	-	-	-	-
v_1591	Protein	-	-	-	-	-	-	DIAC_HUMAN	-	-	-	Di-N-acetylchitobiase	Q01459	Q5VX50;Q01459	-	-	-	-	-
v_1592	Common_Disease	-	-	-	Lymphoma, B-Cell	D016393	-	-	-	-	-	-	D016393	-	-	-	-	C04.557.386.480.150;C20.683.515.761.480.150;C15.604.515.569.480.150	-
v_1593	Rare_Disease	-	-	-	Encephalitis, Tick-Borne	D004675	D004675	-	-	-	-	Tick-borne encephalitis	Orphanet_297	-	-	C0014061	-	C02.081.343.360;C02.290.310.530;C02.782.310.360;C02.081.885.400;C02.182.500.300.300.350;C10.228.228.245.340.310.500;C02.782.350.250.500;C10.228.228.210.150.300.300.775	-
v_1594	Gene	-	-	-	-	-	-	-	-	-	-	-	ANK	-	-	-	-	-	-
v_1595	Rare_Disease	-	-	612075;613662;603041	-	-	-	-	-	-	-	Mitochondrial neurogastrointestinal encephalomyopathy	Orphanet_298	-	-	-	-	-	-
v_1596	Gene	-	-	-	-	-	-	-	-	-	3071	-	NCKAP1L	-	-	-	-	-	NCKAP1L
v_1597	Protein	-	-	-	-	-	-	NAT8L_HUMAN	-	-	-	N-acetylaspartate synthetase	Q8N9F0	Q8N9F0	-	-	-	-	-
v_1598	Gene	-	-	-	-	-	-	-	-	-	80274	-	SCUBE1	-	-	-	-	-	SCUBE1
v_1599	Gene	-	-	-	-	-	-	-	-	-	57758	-	SCUBE2	-	-	-	-	-	SCUBE2
v_1600	Gene	-	-	-	-	-	-	-	-	-	222663	-	SCUBE3	-	-	-	-	-	SCUBE3
v_1601	Gene	-	-	-	-	-	-	-	-	-	567	-	B2M	-	-	-	-	-	B2M
v_1602	Gene	-	-	-	-	-	-	-	-	-	8807	-	IL18RAP	-	-	-	-	-	IL18RAP
v_1603	Protein	-	-	-	-	-	-	FABP5_HUMAN	-	-	-	Fatty acid-binding protein, epidermal	Q01469	B2R4K0;Q01469	-	-	-	-	-
v_1604	Gene	-	-	-	-	-	-	-	-	-	351	-	APP	-	-	-	-	-	APP
v_1605	Gene	-	-	-	-	-	-	-	-	-	8434	-	RECK	-	-	-	-	-	RECK
v_1606	Gene	-	-	-	-	-	-	-	-	-	-	-	PIRA2	-	-	-	-	-	-
v_1607	Common_Disease	-	-	-	Corneal Injuries	D065306	-	-	-	-	-	-	D065306	-	-	-	-	C11.297.374;C11.204.284;C26.260.275.250.124	-
v_1608	Common_Disease	-	-	-	Latent Tuberculosis	D055985	-	-	-	-	-	-	D055985	-	-	-	-	C01.252.410.040.552.846.122	-
v_1609	Gene	-	-	-	-	-	-	-	-	-	324	-	APC	-	-	-	-	-	APC
v_1610	Gene	-	-	-	-	-	-	-	-	-	515	-	ATP5F1	-	-	-	-	-	ATP5F1
v_1611	Gene	-	-	-	-	-	-	-	-	-	65057	-	ACD	-	-	-	-	-	ACD
v_1612	Gene	-	-	-	-	-	-	-	-	-	1636	-	ACE	-	-	-	-	-	ACE
v_1613	Protein	-	-	-	-	-	-	ANK2_HUMAN	-	-	-	Ankyrin-2	Q01484	Q01485;Q08AC7;Q01484;Q08AC8;Q7Z3L5	-	-	-	-	-
v_1614	Gene	-	-	-	-	-	-	-	-	-	-	-	ACF	-	-	-	-	-	-
v_1615	Rare_Disease	-	-	615147	-	-	-	-	-	-	-	Progressive retinal dystrophy due to retinol transport defect	Orphanet_352718	-	-	-	-	-	-
v_1616	Common_Disease	-	-	-	Vasa Previa	D055949	-	-	-	-	-	-	D055949	-	-	-	-	C13.703.420.952	-
v_1617	Common_Disease	-	-	-	Loeys-Dietz Syndrome	D055947	-	-	-	-	-	-	D055947	-	-	-	-	C14.907.055.239.587;C14.907.055.050.362;C16.131.077.537;C14.907.109.139.587;C05.660.207.532;C16.320.510	-
v_1618	Common_Disease	-	-	-	Sarcopenia	D055948	-	-	-	-	-	-	D055948	-	-	-	-	C10.597.613.612.500;C23.888.592.608.612.500;C23.300.070.500.500	-
v_1619	Rare_Disease	-	-	615139	-	-	-	-	-	-	-	Facial dysmorphism - immunodeficiency - livedo - short stature	Orphanet_352712	-	-	-	-	-	-
v_1620	Gene	-	-	-	-	-	-	-	-	-	29	-	ABR	-	-	-	-	-	ABR
v_1621	Gene	-	-	-	-	-	-	-	-	-	22929	-	SEPHS1	-	-	-	-	-	SEPHS1
v_1622	Common_Disease	-	-	-	Diffuse Neurofibrillary Tangles with Calcification	D055956	-	-	-	-	-	-	D055956	-	-	-	-	C10.228.140.380.254;F03.087.400.370;C10.574.945.374	-
v_1623	Common_Disease	-	-	-	Corneal Endothelial Cell Loss	D055954	-	-	-	-	-	-	D055954	-	-	-	-	C11.204.278;C23.550.767.093	-
v_1624	Gene	-	-	-	-	-	-	-	-	-	10800	-	CYSLTR1	-	-	-	-	-	CYSLTR1
v_1625	Gene	-	-	-	-	-	-	-	-	-	57105	-	CYSLTR2	-	-	-	-	-	CYSLTR2
v_1626	Common_Disease	-	-	-	Self-Examination	D016353	-	-	-	-	-	-	D016353	-	-	-	-	F01.145.488.700	-
v_1627	Gene	-	-	-	-	-	-	-	-	-	-	-	RNU6-2	-	-	-	-	-	-
v_1628	Gene	-	-	-	-	-	-	-	-	-	-	-	RNU6-1	-	-	-	-	-	-
v_1629	Gene	-	-	-	-	-	-	-	-	-	3581	-	IL9R	-	-	-	-	-	IL9R
v_1630	Gene	-	-	-	-	-	-	-	-	-	9215	-	LARGE	-	-	-	-	-	LARGE
v_1631	Common_Disease	-	-	-	Piriformis Muscle Syndrome	D055958	-	-	-	-	-	-	D055958	-	-	-	-	C10.668.829.550.500;C10.668.829.600.675;C23.888.592.612.664.675;C10.597.617.682.675;C23.888.646.508.675;C10.668.829.500.675.399;C23.888.646.587.750	-
v_1632	Common_Disease	-	-	-	Intervertebral Disc Degeneration	D055959	-	-	-	-	-	-	D055959	-	-	-	-	C05.116.900.153	-
v_1633	Rare_Disease	-	-	-	-	-	-	-	-	-	-	Disorder of melanin metabolism	Orphanet_352728	-	-	-	-	-	-
v_1634	Protein	-	-	-	-	-	-	SR1IP_HUMAN	-	-	-	Protein SREK1IP1	Q8N9Q2	Q32NC8;Q8N9Q2	-	-	-	-	-
v_1635	Gene	-	-	-	-	-	-	-	-	-	28	-	ABO	-	-	-	-	-	ABO
v_1636	Rare_Disease	-	-	-	-	-	-	-	-	-	-	Attenuated Chédiak-Higashi syndrome	Orphanet_352723	-	-	-	-	-	-
v_1637	Common_Disease	-	-	-	Asthma, Aspirin-Induced	D055963	-	-	-	-	-	-	D055963	-	-	-	-	C20.543.206.189;C25.100.468.189;C08.127.108.054;C20.543.480.149;C08.674.095.054	-
v_1638	Gene	-	-	-	-	-	-	-	-	-	85004	-	RERG	-	-	-	-	-	RERG
v_1639	Common_Disease	-	-	-	Alien Hand Syndrome	D055964	-	-	-	-	-	-	D055964	-	-	-	-	C10.597.606.881.350.099;C23.888.592.604.080.500;F01.700.080.249;C23.888.592.604.882.350.099;F01.700.875.350.099	-
v_1640	Rare_Disease	-	-	606952;203100	-	-	-	-	-	-	-	Oculocutaneous albinism type 1	Orphanet_352731	-	-	-	-	-	-
v_1641	Gene	-	-	-	-	-	-	-	-	-	473	-	RERE	-	-	-	-	-	RERE
v_1642	Protein	-	-	-	-	-	-	SCAI_HUMAN	-	-	-	Protein SCAI	Q8N9R8	Q8N1I4;Q8N9R8;Q3SXZ2;Q5T163;Q3SXZ1	-	-	-	-	-
v_1643	Common_Disease	-	-	-	Smear Layer	D016369	-	-	-	-	-	-	D016369	-	-	-	-	C07.793.208.688	-
v_1644	Gene	-	-	-	-	-	-	-	-	-	-	-	RNA5SP272	-	-	-	-	-	-
v_1645	Gene	-	-	-	-	-	-	-	-	-	-	-	RNA5SP275	-	-	-	-	-	-
v_1646	Protein	-	-	-	-	-	-	CDRT4_HUMAN	-	-	-	CMT1A duplicated region transcript 4 protein	Q8N9R6	Q8N9R6;A8MSL9;Q8IZ19	-	-	-	-	-
v_1647	Gene	-	-	-	-	-	-	-	-	-	166	-	AES	-	-	-	-	-	AES
v_1648	Gene	-	-	-	-	-	-	-	-	-	-	-	RNA5SP271	-	-	-	-	-	-
v_1649	Gene	-	-	-	-	-	-	-	-	-	-	-	ADC	-	-	-	-	-	-
v_1650	Rare_Disease	-	-	615362	-	-	-	-	-	-	-	CLN13 disease	Orphanet_352709	-	-	-	-	-	-
v_1651	Gene	-	-	-	-	-	-	-	-	-	132	-	ADK	-	-	-	-	-	ADK
v_1652	Gene	-	-	-	-	-	-	-	-	-	133	-	ADM	-	-	-	-	-	ADM
v_1653	Gene	-	-	-	-	-	-	-	-	-	3575	-	IL7R	-	-	-	-	-	IL7R
v_1654	Gene	-	-	-	-	-	-	-	-	-	84890	-	ADO	-	-	-	-	-	ADO
v_1655	Gene	-	-	-	-	-	-	-	-	-	83463	-	MXD3	-	-	-	-	-	MXD3
v_1656	Gene	-	-	-	-	-	-	-	-	-	10608	-	MXD4	-	-	-	-	-	MXD4
v_1657	Gene	-	-	-	-	-	-	-	-	-	4084	-	MXD1	-	-	-	-	-	MXD1
v_1658	Gene	-	-	-	-	-	-	-	-	-	49	-	ACR	-	-	-	-	-	ACR
v_1659	Gene	-	-	-	-	-	-	-	-	-	-	-	ACT	-	-	-	-	-	-
v_1660	Gene	-	-	-	-	-	-	-	-	-	-	-	AD5	-	-	-	-	-	-
v_1661	Gene	-	-	-	-	-	-	-	-	-	-	-	AD6	-	-	-	-	-	-
v_1662	Gene	-	-	-	-	-	-	-	-	-	-	-	AD7	-	-	-	-	-	-
v_1663	Gene	-	-	-	-	-	-	-	-	-	-	-	AD8	-	-	-	-	-	-
v_1664	Gene	-	-	-	-	-	-	-	-	-	-	-	AD9	-	-	-	-	-	-
v_1665	Gene	-	-	-	-	-	-	-	-	-	100	-	ADA	-	-	-	-	-	ADA
v_1666	Common_Disease	-	-	-	Alveolar Bone Loss	D016301	-	-	-	-	-	-	D016301	-	-	-	-	C07.465.714.354.500;C05.116.264.150	-
v_1667	Gene	-	-	-	-	-	-	-	-	-	55750	-	AGK	-	-	-	-	-	AGK
v_1668	Gene	-	-	-	-	-	-	-	-	-	178	-	AGL	-	-	-	-	-	AGL
v_1669	Rare_Disease	-	-	-	-	-	-	-	-	-	-	Linear lichen planus	Orphanet_254379	-	-	C0023650	-	-	-
v_1670	Rare_Disease	-	-	-	-	-	-	-	-	-	-	Rare cutaneous lichen planus	Orphanet_254370	-	-	-	-	-	-
v_1671	Common_Disease	-	-	-	Hyperthyroidism	D006980	-	-	-	-	-	-	D006980	-	-	-	-	C19.874.397	-
v_1672	Gene	-	-	-	-	-	-	-	-	-	3570	-	IL6R	-	-	-	-	-	IL6R
v_1673	Rare_Disease	-	-	-	-	-	-	-	-	-	-	Rare mucosal lichen planus	Orphanet_254373	-	-	-	-	-	-
v_1674	Gene	-	-	-	-	-	-	-	-	-	183	-	AGT	-	-	-	-	-	AGT
v_1675	Protein	-	-	-	-	-	-	ZIC4_HUMAN	-	-	-	Zinc finger protein ZIC 4	Q8N9L1	Q9BZ94;B2RMQ8;Q8N9L1;J3KQG1;B7Z2L2;A0AVA2;C9J7D5;B4DF89;Q4G157	-	-	-	-	-
v_1676	Common_Disease	-	-	-	Hyperventilation	D006985	-	-	-	-	-	-	D006985	-	-	-	-	C23.888.852.591;C08.618.501	-
v_1677	Common_Disease	-	-	-	Hemorrhagic Septicemia, Viral	D031941	-	-	-	-	-	-	D031941	-	-	-	-	C22.362.450;C23.550.470.790.500.900.400;C02.782.580.830.450	-
v_1678	Common_Disease	-	-	-	Hypervitaminosis A	D006986	-	-	-	-	-	-	D006986	-	-	-	-	C18.654.301	-
v_1679	Common_Disease	-	-	-	Hypesthesia	D006987	-	-	-	-	-	-	D006987	-	-	-	-	C10.597.751.791.500;C23.888.592.763.770.500	-
v_1680	Rare_Disease	-	-	-	-	-	-	-	-	-	-	Scleredema	Orphanet_352763	-	-	-	-	-	-
v_1681	Common_Disease	-	-	-	Hyphema	D006988	-	-	-	-	-	-	D006988	-	-	-	-	C11.290.484;C23.550.414.756.550	-
v_1682	Common_Disease	-	-	-	Hyperthyroxinemia	D006981	-	-	-	-	-	-	D006981	-	-	-	-	C19.874.410	-
v_1683	Rare_Disease	-	-	-	-	-	-	-	-	-	-	Deficiency in anterior pituitary function-variable immunodeficiency syndrome	Orphanet_293978	-	-	-	-	-	-
v_1684	Common_Disease	-	-	-	Hypertrophy	D006984	-	-	-	-	-	-	D006984	-	-	-	-	C23.300.775	-
v_1685	Gene	-	-	-	-	-	-	-	-	-	175	-	AGA	-	-	-	-	-	AGA
v_1686	Common_Disease	-	-	-	Treatment Refusal	D016312	-	-	-	-	-	-	D016312	-	-	-	-	F01.145.488.800	-
v_1687	Gene	-	-	-	-	-	-	-	-	-	173	-	AFM	-	-	-	-	-	AFM
v_1688	Gene	-	-	-	-	-	-	-	-	-	174	-	AFP	-	-	-	-	-	AFP
v_1689	Gene	-	-	-	-	-	-	-	-	-	-	-	REN2	-	-	-	-	-	-
v_1690	Common_Disease	-	-	-	Hypocalcemia	D006996	-	-	-	-	-	-	D006996	-	-	-	-	C18.452.174.509;C18.452.950.509	-
v_1691	Common_Disease	-	-	-	Hypochondriasis	D006998	-	-	-	-	-	-	D006998	-	-	-	-	F03.875.450	-
v_1692	Rare_Disease	-	-	-	-	-	-	-	-	-	-	Generalized isolated dystonia	Orphanet_376724	-	-	-	-	-	-
v_1693	Common_Disease	-	-	-	Hypoaldosteronism	D006994	-	-	-	-	-	-	D006994	-	-	-	-	C19.053.500.480	-
v_1694	Rare_Disease	-	-	-	-	-	-	-	-	-	-	Rapid-onset childhood obesity - hypothalamic dysfunction - hypoventilation - autonomic dysregulation syndrome	Orphanet_293987	-	-	-	-	-	-
v_1695	Gene	-	-	-	-	-	-	-	-	-	-	-	AFA	-	-	-	-	-	-
v_1696	Gene	-	-	-	-	-	-	-	-	-	112398	-	EGLN2	-	-	-	-	-	EGLN2
v_1697	Gene	-	-	-	-	-	-	-	-	-	112399	-	EGLN3	-	-	-	-	-	EGLN3
v_1698	Gene	-	-	-	-	-	-	-	-	-	54583	-	EGLN1	-	-	-	-	-	EGLN1
v_1699	Gene	-	-	-	-	-	-	-	-	-	-	-	RNA5SP236	-	-	-	-	-	-
v_1700	Protein	-	-	-	-	-	-	BANP_HUMAN	-	-	-	Protein BANP	Q8N9N5	A8MU25;B4DNJ9;Q96GJ7;B2RCF7;Q8N9N5;Q9NWY1;F5GZM0;A8MX25	-	-	-	-	-
v_1701	Gene	-	-	-	-	-	-	-	-	-	55294	-	FBXW7	-	-	-	-	-	FBXW7
v_1702	Gene	-	-	-	-	-	-	-	-	-	-	-	RNA5SP239	-	-	-	-	-	-
v_1703	Gene	-	-	-	-	-	-	-	-	-	26259	-	FBXW8	-	-	-	-	-	FBXW8
v_1704	Protein	-	-	-	-	-	-	EIF1A_HUMAN	-	-	-	Probable RNA-binding protein EIF1AD	Q8N9N8	Q8N9N8;B2R4N5;Q9BSC1	-	-	-	-	-
v_1705	Gene	-	-	-	-	-	-	-	-	-	6468	-	FBXW4	-	-	-	-	-	FBXW4
v_1706	Gene	-	-	-	-	-	-	-	-	-	9049	-	AIP	-	-	-	-	-	AIP
v_1707	Gene	-	-	-	-	-	-	-	-	-	-	-	AIR	-	-	-	-	-	-
v_1708	Rare_Disease	-	-	-	-	-	-	-	-	-	-	Actinic lichen planus	Orphanet_254395	-	-	C0406365	-	-	-
v_1709	Gene	-	-	-	-	-	-	-	-	-	5649	-	RELN	-	-	-	-	-	RELN
v_1710	Rare_Disease	-	-	606952	-	-	-	-	-	-	-	Temperature-sensitive oculocutaneous albinism type 1	Orphanet_352737	-	-	-	-	-	-
v_1711	Rare_Disease	-	-	-	-	-	-	-	-	-	-	Minimal pigment oculocutaneous albinism type 1	Orphanet_352734	-	-	-	-	-	-
v_1712	Protein	-	-	-	-	-	-	ASCC1_HUMAN	-	-	-	Activating signal cointegrator 1 complex subunit 1	Q8N9N2	Q5SW07;Q9Y307;Q8N9N2;Q5SW06;Q96EI8	-	-	-	-	-
v_1713	Gene	-	-	-	-	-	-	-	-	-	28954	-	REM1	-	-	-	-	-	REM1
v_1714	Gene	-	-	-	-	-	-	-	-	-	54165	-	DCUN1D1	-	-	-	-	-	DCUN1D1
v_1715	Gene	-	-	-	-	-	-	-	-	-	3566	-	IL4R	-	-	-	-	-	IL4R
v_1716	Rare_Disease	-	-	103470	-	-	-	-	-	-	-	Ocular albinism with congenital sensorineural deafness	Orphanet_352740	-	-	-	-	-	-
v_1717	Rare_Disease	-	-	614458	-	-	-	-	-	-	-	Childhood encephalopathy due to thiamine pyrophosphokinase deficiency	Orphanet_293955	-	-	-	-	-	-
v_1718	Rare_Disease	-	-	614187	-	-	-	-	-	-	-	Hypertelorism-preauricular sinus-punctual pits-deafness syndrome	Orphanet_293958	-	-	-	-	-	-
v_1719	Gene	-	-	-	-	-	-	-	-	-	-	-	AIC	-	-	-	-	-	-
v_1720	Gene	-	-	-	-	-	-	-	-	-	84259	-	DCUN1D5	-	-	-	-	-	DCUN1D5
v_1721	Gene	-	-	-	-	-	-	-	-	-	-	-	RNA5SP249	-	-	-	-	-	-
v_1722	Gene	-	-	-	-	-	-	-	-	-	-	-	RNA5SP241	-	-	-	-	-	-
v_1723	Gene	-	-	-	-	-	-	-	-	-	196	-	AHR	-	-	-	-	-	AHR
v_1724	Rare_Disease	-	-	615179	-	-	-	-	-	-	-	Oculocutaneous albinism type 7	Orphanet_352745	-	-	-	-	-	-
v_1725	Gene	-	-	-	-	-	-	-	-	-	5970	-	RELA	-	-	-	-	-	RELA
v_1726	Rare_Disease	-	-	240900	-	-	-	-	-	-	-	Hypoinsulinemic hypoglycemia and body hemihypertrophy	Orphanet_293964	-	-	-	-	-	-
v_1727	Gene	-	-	-	-	-	-	-	-	-	5971	-	RELB	-	-	-	-	-	RELB
v_1728	Common_Disease	-	-	-	Choriocarcinoma, Non-gestational	D031954	-	-	-	-	-	-	D031954	-	-	-	-	C04.557.465.955.207.750;C04.557.470.200.025.455.750	-
v_1729	Rare_Disease	-	-	-	-	-	-	-	-	-	-	Hypogonadotropic hypogonadism-severe microcephaly-sensorineural hearing loss-dysmorphism syndrome	Orphanet_293967	-	-	-	-	-	-
v_1730	Gene	-	-	-	-	-	-	-	-	-	283209	-	PGM2L1	-	-	-	-	-	PGM2L1
v_1731	Gene	-	-	-	-	-	-	-	-	-	10196	-	PRMT3	-	-	-	-	-	PRMT3
v_1732	Gene	-	-	-	-	-	-	-	-	-	3276	-	PRMT1	-	-	-	-	-	PRMT1
v_1733	Gene	-	-	-	-	-	-	-	-	-	3275	-	PRMT2	-	-	-	-	-	PRMT2
v_1734	Gene	-	-	-	-	-	-	-	-	-	56341	-	PRMT8	-	-	-	-	-	PRMT8
v_1735	Gene	-	-	-	-	-	-	-	-	-	10419	-	PRMT5	-	-	-	-	-	PRMT5
v_1736	Gene	-	-	-	-	-	-	-	-	-	55170	-	PRMT6	-	-	-	-	-	PRMT6
v_1737	Gene	-	-	-	-	-	-	-	-	-	54732	-	TMED9	-	-	-	-	-	TMED9
v_1738	Gene	-	-	-	-	-	-	-	-	-	83592	-	AKR1E2	-	-	-	-	-	AKR1E2
v_1739	Gene	-	-	-	-	-	-	-	-	-	11018	-	TMED1	-	-	-	-	-	TMED1
v_1740	Rare_Disease	-	-	-	-	-	-	-	-	-	-	Neurenteric cyst	Orphanet_268865	-	-	C0027806	-	-	-
v_1741	Gene	-	-	-	-	-	-	-	-	-	10959	-	TMED2	-	-	-	-	-	TMED2
v_1742	Gene	-	-	-	-	-	-	-	-	-	-	-	RIEG2	-	-	-	-	-	-
v_1743	Gene	-	-	-	-	-	-	-	-	-	23423	-	TMED3	-	-	-	-	-	TMED3
v_1744	Gene	-	-	-	-	-	-	-	-	-	222068	-	TMED4	-	-	-	-	-	TMED4
v_1745	Rare_Disease	-	-	-	-	-	-	-	-	-	-	Isolated amyelia	Orphanet_268868	-	-	-	-	-	-
v_1746	Gene	-	-	-	-	-	-	-	-	-	50999	-	TMED5	-	-	-	-	-	TMED5
v_1747	Gene	-	-	-	-	-	-	-	-	-	51014	-	TMED7	-	-	-	-	-	TMED7
v_1748	Rare_Disease	-	-	-	-	-	-	-	-	-	-	Fixed pigmented erythema	Orphanet_293812	-	-	C0877391	-	-	-
v_1749	Protein	-	-	-	-	-	-	DJC21_HUMAN	-	-	-	DnaJ homolog subfamily C member 21	Q5F1R6	Q6ZS43;Q86VC6;Q3B7J9;Q6P086;Q5F1R6	-	-	-	-	-
v_1750	Rare_Disease	-	-	-	-	-	-	-	-	-	-	Toxic dermatosis	Orphanet_293815	-	-	-	-	-	-
v_1751	Rare_Disease	-	-	-	-	-	-	-	-	-	-	Primary tethered chord syndrome	Orphanet_268861	-	-	-	-	-	-
v_1752	Gene	-	-	-	-	-	-	-	-	-	79000	-	AUNIP	-	-	-	-	-	AUNIP
v_1753	Common_Disease	-	-	-	Polyhydramnios	D006831	-	-	-	-	-	-	D006831	-	-	-	-	C13.703.610	-
v_1754	Common_Disease	-	-	-	Hydrarthrosis	D006833	-	-	-	-	-	-	D006833	-	-	-	-	C05.550.509	-
v_1755	Rare_Disease	-	-	613673	-	-	-	-	-	-	-	Congenital dyserythropoietic anemia type IV	Orphanet_293825	-	-	-	-	-	-
v_1756	Rare_Disease	-	-	614456	-	-	-	-	-	-	-	MITF-related melanoma and renal cell carcinoma predisposition syndrome	Orphanet_293822	-	-	-	-	-	-
v_1757	Common_Disease	-	-	-	Hydroa Vacciniforme	D006837	-	-	-	-	-	-	D006837	-	-	-	-	C17.800.865.575;C17.800.600.425	-
v_1758	Gene	-	-	-	-	-	-	-	-	-	1646	-	AKR1C2	-	-	-	-	-	AKR1C2
v_1759	Gene	-	-	-	-	-	-	-	-	-	8644	-	AKR1C3	-	-	-	-	-	AKR1C3
v_1760	Gene	-	-	-	-	-	-	-	-	-	1109	-	AKR1C4	-	-	-	-	-	AKR1C4
v_1761	Gene	-	-	-	-	-	-	-	-	-	8575	-	PRKRA	-	-	-	-	-	PRKRA
v_1762	Gene	-	-	-	-	-	-	-	-	-	900	-	CCNG1	-	-	-	-	-	CCNG1
v_1763	Gene	-	-	-	-	-	-	-	-	-	901	-	CCNG2	-	-	-	-	-	CCNG2
v_1764	Gene	-	-	-	-	-	-	-	-	-	1645	-	AKR1C1	-	-	-	-	-	AKR1C1
v_1765	Protein	-	-	-	-	-	-	CGAS_HUMAN	-	-	-	Cyclic GMP-AMP synthase	Q8N884	Q32NC9;Q8N884;Q5SWL0;Q5SWL1;Q14CV6;Q96E45;L0L2J9	-	-	-	-	-
v_1766	Rare_Disease	-	-	118420	-	-	-	-	-	-	-	Arnold-Chiari malformation type I	Orphanet_268882	-	-	C0750929	-	-	-
v_1767	Common_Disease	-	-	-	Testicular Hydrocele	D006848	-	-	-	-	-	-	D006848	-	-	-	-	C12.294.882	-
v_1768	Common_Disease	-	-	-	Hydrocephalus	D006849	-	-	-	-	-	-	D006849	-	-	-	-	C10.228.140.602;C10.228.140.631.450	-
v_1769	Gene	-	-	-	-	-	-	-	-	-	51172	-	NAGPA	-	-	-	-	-	NAGPA
v_1770	Gene	-	-	-	-	-	-	-	-	-	6718	-	AKR1D1	-	-	-	-	-	AKR1D1
v_1771	Protein	-	-	-	-	-	-	ANKS6_HUMAN	-	-	-	Ankyrin repeat and SAM domain-containing protein 6	Q68DC2	Q6P2R2;Q96D62;Q68DC2;Q5VSL4;Q5VSL3;Q8N9L6;Q68DB8;Q5VSL0;A0SE62;Q5VSL2	-	-	-	-	-
v_1772	Protein	-	-	-	-	-	-	MAGB6_HUMAN	-	-	-	Melanoma-associated antigen B6	Q8N7X4	Q6GS19;Q8N7X4;Q9H219	-	-	-	-	-
v_1773	Common_Disease	-	-	-	Hydrocephalus, Normal Pressure	D006850	-	-	-	-	-	-	D006850	-	-	-	-	C10.228.140.602.559	-
v_1774	Protein	-	-	-	-	-	-	ZN366_HUMAN	-	-	-	Zinc finger protein 366	Q8N895	Q7RTV4;Q8N895;Q5HYI9	-	-	-	-	-
v_1775	Rare_Disease	-	-	-	-	-	-	-	-	-	-	Ketamine-induced biliary dilatation	Orphanet_293807	-	-	-	-	-	-
v_1776	Rare_Disease	-	-	-	-	-	-	-	-	-	-	Cephalocele	Orphanet_268817	-	-	-	-	-	-
v_1777	Protein	-	-	-	-	-	-	PLD5_HUMAN	-	-	-	Inactive phospholipase D5	Q8N7P1	A1KXV0;Q8NB22;B7Z324;Q494U9;Q8N7P1	-	-	-	-	-
v_1778	Rare_Disease	-	-	-	-	-	-	-	-	-	-	Cranial meningocele	Orphanet_268820	-	-	C0009694	-	-	-
v_1779	Gene	-	-	-	-	-	-	-	-	-	4669	-	NAGLU	-	-	-	-	-	NAGLU
v_1780	Gene	-	-	-	-	-	-	-	-	-	11174	-	ADAMTS6	-	-	-	-	-	ADAMTS6
v_1781	Gene	-	-	-	-	-	-	-	-	-	11173	-	ADAMTS7	-	-	-	-	-	ADAMTS7
v_1782	Gene	-	-	-	-	-	-	-	-	-	11095	-	ADAMTS8	-	-	-	-	-	ADAMTS8
v_1783	Gene	-	-	-	-	-	-	-	-	-	56999	-	ADAMTS9	-	-	-	-	-	ADAMTS9
v_1784	Rare_Disease	-	-	-	-	-	-	-	-	-	-	Occipital encephalocele	Orphanet_268823	-	-	C0014067	-	-	-
v_1785	Gene	-	-	-	-	-	-	-	-	-	9509	-	ADAMTS2	-	-	-	-	-	ADAMTS2
v_1786	Gene	-	-	-	-	-	-	-	-	-	9508	-	ADAMTS3	-	-	-	-	-	ADAMTS3
v_1787	Gene	-	-	-	-	-	-	-	-	-	9507	-	ADAMTS4	-	-	-	-	-	ADAMTS4
v_1788	Gene	-	-	-	-	-	-	-	-	-	11096	-	ADAMTS5	-	-	-	-	-	ADAMTS5
v_1789	Gene	-	-	-	-	-	-	-	-	-	9510	-	ADAMTS1	-	-	-	-	-	ADAMTS1
v_1790	Gene	-	-	-	-	-	-	-	-	-	2051	-	EPHB6	-	-	-	-	-	EPHB6
v_1791	Protein	-	-	-	-	-	-	ZN676_HUMAN	-	-	-	Zinc finger protein 676	Q8N7Q3	A8MVX5;Q8N7Q3	-	-	-	-	-
v_1792	Rare_Disease	-	-	-	-	-	-	-	-	-	-	Posterior meningocele	Orphanet_268810	-	-	-	-	-	-
v_1793	Rare_Disease	-	-	-	-	-	-	-	-	-	-	Myelocystocele	Orphanet_268813	-	-	-	-	-	-
v_1794	Protein	-	-	-	-	-	-	KAPCA_HUMAN	-	-	-	cAMP-dependent protein kinase catalytic subunit alpha	P17612	Q9NRH9;Q9NRB4;P17612;Q9H2Y0;Q32P54	-	-	-	-	-
v_1795	Gene	-	-	-	-	-	-	-	-	-	2046	-	EPHA8	-	-	-	-	-	EPHA8
v_1796	Gene	-	-	-	-	-	-	-	-	-	285220	-	EPHA6	-	-	-	-	-	EPHA6
v_1797	Gene	-	-	-	-	-	-	-	-	-	4601	-	MXI1	-	-	-	-	-	MXI1
v_1798	Gene	-	-	-	-	-	-	-	-	-	2045	-	EPHA7	-	-	-	-	-	EPHA7
v_1799	Gene	-	-	-	-	-	-	-	-	-	2043	-	EPHA4	-	-	-	-	-	EPHA4
v_1800	Gene	-	-	-	-	-	-	-	-	-	2044	-	EPHA5	-	-	-	-	-	EPHA5
v_1801	Rare_Disease	-	-	-	-	-	-	-	-	-	-	Leptomyelolipoma	Orphanet_268838	-	-	-	-	-	-
v_1802	Protein	-	-	-	-	-	-	LMBD2_HUMAN	-	-	-	LMBR1 domain-containing protein 2	Q68DH5	Q68DH5;B3KRB6;Q9NTC7	-	-	-	-	-
v_1803	Rare_Disease	-	-	-	-	-	-	-	-	-	-	Malformation of the neurenteric canal, spinal cord and column	Orphanet_268843	-	-	-	-	-	-
v_1804	Common_Disease	-	-	-	Deltaretrovirus Infections	D006800	-	-	-	-	-	-	D006800	-	-	-	-	C02.782.815.200;C20.673.483	-
v_1805	Gene	-	-	-	-	-	-	-	-	-	51455	-	REV1	-	-	-	-	-	REV1
v_1806	Protein	-	-	-	-	-	-	SYN1_HUMAN	-	-	-	Synapsin-1	P17600	B1AJQ1;O75825;Q5H9A9;P17600	-	-	-	-	-
v_1807	Gene	-	-	-	-	-	-	-	-	-	2049	-	EPHB3	-	-	-	-	-	EPHB3
v_1808	Gene	-	-	-	-	-	-	-	-	-	2050	-	EPHB4	-	-	-	-	-	EPHB4
v_1809	Gene	-	-	-	-	-	-	-	-	-	2047	-	EPHB1	-	-	-	-	-	EPHB1
v_1810	Gene	-	-	-	-	-	-	-	-	-	2048	-	EPHB2	-	-	-	-	-	EPHB2
v_1811	Common_Disease	-	-	-	Human Development	D006803	-	-	-	-	-	-	D006803	-	-	-	-	F01.525	-
v_1812	Common_Disease	-	-	-	Human Engineering	D006804	-	-	-	-	-	-	D006804	-	-	-	-	F02.784.412	-
v_1813	Gene	-	-	-	-	-	-	-	-	-	81669	-	CCNL2	-	-	-	-	-	CCNL2
v_1814	Gene	-	-	-	-	-	-	-	-	-	57018	-	CCNL1	-	-	-	-	-	CCNL1
v_1815	Gene	-	-	-	-	-	-	-	-	-	-	-	LOC100996758	-	-	-	-	-	-
v_1816	Rare_Disease	-	-	-	-	-	-	-	-	-	-	Basal encephalocele	Orphanet_268829	-	-	-	-	-	-
v_1817	Rare_Disease	-	-	-	-	-	-	-	-	-	-	Parietal encephalocele	Orphanet_268826	-	-	C0431294	-	-	-
v_1818	Gene	-	-	-	-	-	-	-	-	-	5978	-	REST	-	-	-	-	-	REST
v_1819	Common_Disease	-	-	-	Humeral Fractures	D006810	-	-	-	-	-	-	D006810	-	-	-	-	C26.404.500;C26.088.390	-
v_1820	Rare_Disease	-	-	-	-	-	-	-	-	-	-	Lipoma associated with neurospinal dysraphism	Orphanet_268832	-	-	-	-	-	-
v_1821	Rare_Disease	-	-	-	-	-	-	-	-	-	-	Lipomyelomeningocele	Orphanet_268835	-	-	C1836022	-	-	-
v_1822	Gene	-	-	-	-	-	-	-	-	-	56729	-	RETN	-	-	-	-	-	RETN
v_1823	Gene	-	-	-	-	-	-	-	-	-	1969	-	EPHA2	-	-	-	-	-	EPHA2
v_1824	Gene	-	-	-	-	-	-	-	-	-	2042	-	EPHA3	-	-	-	-	-	EPHA3
v_1825	Common_Disease	-	-	-	Hyaline Membrane Disease	D006819	-	-	-	-	-	-	D006819	-	-	-	-	C08.618.842.475;C08.381.842.475;C16.614.521.563.475	-
v_1826	Gene	-	-	-	-	-	-	-	-	-	2041	-	EPHA1	-	-	-	-	-	EPHA1
v_1827	Common_Disease	-	-	-	Hunger	D006815	-	-	-	-	-	-	D006815	-	-	-	-	F01.658.293.391	-
v_1828	Protein	-	-	-	-	-	-	CB016_HUMAN	-	-	-	Uncharacterized protein C2orf16	Q68DN1	Q53S01;Q68DN1;B9EIQ4;Q9H088;Q8ND64	-	-	-	-	-
v_1829	Gene	-	-	-	-	-	-	-	-	-	8900	-	CCNA1	-	-	-	-	-	CCNA1
v_1830	Gene	-	-	-	-	-	-	-	-	-	890	-	CCNA2	-	-	-	-	-	CCNA2
v_1831	Protein	-	-	-	-	-	-	DESM_HUMAN	-	-	-	Desmin	P17661	Q9UHN5;Q8TCX2;Q8TAC4;Q8IZR1;Q549R8;Q15787;Q8TD99;Q8NES2;Q8IZR6;Q8NEU6;P17661;Q549R7;Q549R9;Q9UJ80	-	-	-	-	-
v_1832	Rare_Disease	-	-	271900	Canavan Disease	D017825	D017825	-	-	-	-	Canavan disease	Orphanet_141	-	-	C0206307	-	C18.452.132.100.362.375;C10.228.140.695.625.375;C16.320.565.189.362.375;C10.228.140.163.100.362.375;C16.320.400.150;C10.574.500.300;C18.452.648.189.362.375;C10.314.400.375	-
v_1833	Gene	-	-	-	-	-	-	-	-	-	-	-	KAZA1	-	-	-	-	-	-
v_1834	Rare_Disease	-	-	-	-	-	C536910	-	-	-	-	Anaplastic thyroid carcinoma	Orphanet_142	-	-	C0238461	-	-	-
v_1835	Rare_Disease	-	-	114290;602196;211990	Campomelic Dysplasia	D055036	D055036	-	-	-	-	Campomelic dysplasia	Orphanet_140	-	-	C1861922	-	C05.660.142;C16.131.621.142	-
v_1836	Rare_Disease	-	-	237300	-	-	-	-	-	-	-	Carbamoyl-phosphate synthase deficiency	Orphanet_147	-	-	-	-	-	-
v_1837	Rare_Disease	-	-	-	Multiple Carboxylase Deficiency	D009100	D009100	-	-	-	-	Multiple carboxylase deficiency	Orphanet_148	-	-	C0026755	-	C18.452.648.202.720;C16.320.565.100.620;C16.320.565.202.720;C18.452.648.100.620	-
v_1838	Rare_Disease	-	-	604370;614291;613399;612555	-	-	-	-	-	-	-	Hereditary breast and ovarian cancer syndrome	Orphanet_145	-	-	C0677776	-	-	-
v_1839	Rare_Disease	-	-	188470;188550;607464	-	-	-	-	-	-	-	Papillary or follicular thyroid carcinoma	Orphanet_146	-	-	C0238463	-	-	-
v_1840	Rare_Disease	-	-	608266	-	-	-	-	-	-	-	Parathyroid carcinoma	Orphanet_143	-	-	-	-	-	-
v_1841	Rare_Disease	-	-	614385;614337;614350;613244;609310;120435;614331	Colorectal Neoplasms, Hereditary Nonpolyposis	D003123	D003123	-	-	-	-	Hereditary nonpolyposis colon cancer	Orphanet_144	-	-	C1333990	-	C06.405.469.491.307.190;C04.588.274.476.411.307.190;C04.700.250;C16.320.700.250;C06.301.371.411.307.190;C06.405.469.158.356.190;C06.405.249.411.307.190;C18.452.284.255	-
v_1842	Rare_Disease	-	-	-	Diffuse alopecia	C531609	C531609	-	-	-	-	Pseudopelade of Brocq	Orphanet_129	-	-	C0086873	-	C17.800.329.937.122.147.supp	-
v_1843	Gene	-	-	-	-	-	-	-	-	-	891	-	CCNB1	-	-	-	-	-	CCNB1
v_1844	Gene	-	-	-	-	-	-	-	-	-	9133	-	CCNB2	-	-	-	-	-	CCNB2
v_1845	Gene	-	-	-	-	-	-	-	-	-	85417	-	CCNB3	-	-	-	-	-	CCNB3
v_1846	Rare_Disease	-	-	613119;611777;613120;601144;611875;613123;612838;611876	Brugada Syndrome	D053840	D053840	-	-	-	-	Brugada syndrome	Orphanet_130	-	-	C1142166	-	C16.320.100;C14.280.067.322	-
v_1847	Rare_Disease	-	-	600880	Budd-Chiari Syndrome	D006502	D006502	-	-	-	-	Budd-Chiari syndrome	Orphanet_131	-	-	C0856761	-	C14.907.355.830.925.275;C06.552.347	-
v_1848	Gene	-	-	-	-	-	-	-	-	-	57465	-	TBC1D24	-	-	-	-	-	TBC1D24
v_1849	Gene	-	-	-	-	-	-	-	-	-	-	-	RPS15AP4	-	-	-	-	-	-
v_1850	Gene	-	-	-	-	-	-	-	-	-	4943	-	TBC1D25	-	-	-	-	-	TBC1D25
v_1851	Protein	-	-	-	-	-	-	KCNA6_HUMAN	-	-	-	Potassium voltage-gated channel subfamily A member 6	P17658	P17658	-	-	-	-	-
v_1852	Protein	-	-	-	-	-	-	CAN2_HUMAN	-	-	-	Calpain-2 catalytic subunit	P17655	E7ES58;Q6PJT3;Q16738;A6NDG7;Q8WU26;B7ZA96;Q9HBB1;P17655	-	-	-	-	-
v_1853	Rare_Disease	-	-	214800	CHARGE Syndrome	D058747	D058747	-	-	-	-	CHARGE syndrome	Orphanet_138	-	-	C0265354	-	C16.131.077.239;C16.320.165	-
v_1854	Rare_Disease	-	-	308050	-	-	-	-	-	-	-	CHILD syndrome	Orphanet_139	-	-	C0265267	-	-	-
v_1855	Rare_Disease	-	-	125310	CADASIL	D046589	D046589	-	-	-	-	CADASIL	Orphanet_136	-	-	C0751587	-	C14.907.253.329.249;C14.907.253.560.200.175;C16.320.129;C10.228.140.380.230.124;C10.228.140.300.510.200.175;C10.228.140.300.400.203;C10.228.140.300.275.249	-
v_1856	Rare_Disease	-	-	-	-	-	-	-	-	-	-	Congenital disorder of glycosylation	Orphanet_137	-	-	C0282577	-	-	-
v_1857	Rare_Disease	-	-	203750	-	-	-	-	-	-	-	Ketoacidosis due to beta-ketothiolase deficiency	Orphanet_134	-	-	-	-	-	-
v_1858	Rare_Disease	-	-	603896	-	-	C537420	-	-	-	-	CACH syndrome	Orphanet_135	-	-	C2931489;C1858991	-	-	-
v_1859	Rare_Disease	-	-	-	Butyrylcholinesterase deficiency	C537417	C537417	-	-	-	-	Butyrylcholinesterase deficiency	Orphanet_132	-	-	C1283400	-	C18.452.648.supp	-
v_1860	Gene	-	-	-	-	-	-	-	-	-	128637	-	TBC1D20	-	-	-	-	-	TBC1D20
v_1861	Rare_Disease	-	-	-	Berylliosis	D001607	D001607	-	-	-	-	Chronic berylliosis	Orphanet_133	-	-	C0221052	-	C24.800.225;C08.381.483.581.225;C08.381.520.702.225	-
v_1862	Protein	-	-	-	-	-	-	TYRP1_HUMAN	-	-	-	5,6-dihydroxyindole-2-carboxylic acid oxidase	P17643	P78469;P17643;Q15679;P78468;Q13721	-	-	-	-	-
v_1863	Common_Disease	-	-	-	Pregnancy, Ovarian	D065172	-	-	-	-	-	-	D065172	-	-	-	-	C13.703.733.661	-
v_1864	Common_Disease	-	-	-	Pregnancy, Cornual	D065173	-	-	-	-	-	-	D065173	-	-	-	-	C13.703.733.640	-
v_1865	Gene	-	-	-	-	-	-	-	-	-	-	-	VRNI	-	-	-	-	-	-
v_1866	Rare_Disease	-	-	600886	-	-	C538137	-	-	-	-	Hereditary hyperferritinemia with congenital cataracts	Orphanet_163	-	-	C1833213	-	-	-
v_1867	Rare_Disease	-	-	-	-	-	-	-	-	-	-	Cataract-glaucoma	Orphanet_162	-	-	-	-	-	-
v_1868	Rare_Disease	-	-	148000	Angiofollicular ganglionic hyperplasia	C536362	C536362;D005871	-	-	-	-	Castleman disease	Orphanet_160	-	-	C2931179;C0017531	-	C15.604.515.245;C15.604.515.245.supp	-
v_1869	Common_Disease	-	-	-	Pregnancy, Angular	D065170	-	-	-	-	-	-	D065170	-	-	-	-	C13.703.733.619	-
v_1870	Gene	-	-	-	-	-	-	-	-	-	5981	-	RFC1	-	-	-	-	-	RFC1
v_1871	Rare_Disease	-	-	180600	Pili annulati	C537187	C537187	-	-	-	-	Ringed hair disease	Orphanet_169	-	-	C0263489	-	C17.800.329.supp	-
v_1872	Gene	-	-	-	-	-	-	-	-	-	5982	-	RFC2	-	-	-	-	-	RFC2
v_1873	Gene	-	-	-	-	-	-	-	-	-	-	-	KCNE1L	-	-	-	-	-	-
v_1874	Rare_Disease	-	-	214500	Chediak-Higashi Syndrome	D002609	D002609	-	-	-	-	Chédiak-Higashi syndrome	Orphanet_167	-	-	C0007965	-	C20.673.774.257;C15.378.553.774.257	-
v_1875	Gene	-	-	-	-	-	-	-	-	-	5983	-	RFC3	-	-	-	-	-	RFC3
v_1876	Gene	-	-	-	-	-	-	-	-	-	5984	-	RFC4	-	-	-	-	-	RFC4
v_1877	Rare_Disease	-	-	600628	Loose Anagen Hair Syndrome	D058247	D058247	-	-	-	-	Loose anagen syndrome	Orphanet_168	-	-	C0406468	-	C17.800.329.937.122.348;C23.300.035.500	-
v_1878	Gene	-	-	-	-	-	-	-	-	-	79987	-	SVEP1	-	-	-	-	-	SVEP1
v_1879	Rare_Disease	-	-	-	Triglyceride storage disease with impaired long-chain fatty acid oxidation	C536560	C536560	-	-	-	-	Neutral lipid storage disease	Orphanet_165	-	-	C0268238	-	C16.614.492.400.supp	-
v_1880	Gene	-	-	-	-	-	-	-	-	-	5985	-	RFC5	-	-	-	-	-	RFC5
v_1881	Rare_Disease	-	-	-	Charcot-Marie-Tooth Disease	D002607	D002607	-	-	-	-	Charcot-Marie-Tooth disease	Orphanet_166	-	-	C0007959	-	C10.500.300.200;C10.574.500.495.200;C10.668.829.800.300.200;C16.320.400.375.200;C16.131.666.300.200	-
v_1882	Gene	-	-	-	-	-	-	-	-	-	84218	-	TBC1D3F	-	-	-	-	-	TBC1D3F
v_1883	Protein	-	-	-	-	-	-	ZFY26_HUMAN	-	-	-	Zinc finger FYVE domain-containing protein 26	Q68DK2	B4E2U3;Q6ZR50;O15035;Q6AW90;Q68DK2;Q7Z3I1;B1B5Y3;Q68DT9;Q7Z3A4;Q8N4W7	-	-	-	-	-
v_1884	Gene	-	-	-	-	-	-	-	-	-	414059	-	TBC1D3B	-	-	-	-	-	TBC1D3B
v_1885	Protein	-	-	-	-	-	-	F169B_HUMAN	-	-	-	Protein FAM169B	Q8N8A8	Q8N8A8;B5MDL8	-	-	-	-	-
v_1886	Rare_Disease	-	-	161550;607107	Nasopharyngeal carcinoma	C538339	C538339	-	-	-	-	Nasopharyngeal carcinoma	Orphanet_150	-	-	C2931822	-	C04.588.443.665.710.650.supp	-
v_1887	Gene	-	-	-	-	-	-	-	-	-	-	-	C6ORF211	-	-	-	-	-	-
v_1888	Protein	-	-	-	-	-	-	DPP6_HUMAN	-	-	-	Dipeptidyl aminopeptidase-like protein 6	P42658	P42658	-	-	-	-	-
v_1889	Gene	-	-	-	-	-	-	-	-	-	23670	-	TMEM2	-	-	-	-	-	TMEM2
v_1890	Rare_Disease	-	-	212140	-	-	-	-	-	-	-	Systemic primary carnitine deficiency	Orphanet_158	-	-	-	-	-	-
v_1891	Rare_Disease	-	-	212138	-	-	-	-	-	-	-	Carnitine-acylcarnitine translocase deficiency	Orphanet_159	-	-	C0342791	-	-	-
v_1892	Rare_Disease	-	-	255120	-	-	-	-	-	-	-	Carnitine palmitoyl transferase 1A deficiency	Orphanet_156	-	-	-	-	-	-
v_1893	Gene	-	-	-	-	-	-	-	-	-	10329	-	TMEM5	-	-	-	-	-	TMEM5
v_1894	Rare_Disease	-	-	608836;600649;255110	Carnitine palmitoyl transferase 2 deficiency	C535589	C535589	-	-	-	-	Carnitine palmitoyltransferase II deficiency	Orphanet_157	-	-	C0342790	-	C18.452.648.supp	-
v_1895	Rare_Disease	-	-	302045;613697;615396;614672;613694;604288;604145;613881;613426;601154;607487;615235;611615;611878;615373;613172;613122;613424;606685;613642;613740;612877;609909;601494;611880;611407;605582;613252;600884;615184;611879;612158;615916;601493;613286;615248;607482;604765;608569;609915	-	-	-	-	-	-	-	Familial isolated dilated cardiomyopathy	Orphanet_154	-	-	-	-	-	-
v_1896	Protein	-	-	-	-	-	-	DDX51_HUMAN	-	-	-	ATP-dependent RNA helicase DDX51	Q8N8A6	Q8N8A6;A8MPT9;Q96ED1;Q5CZ71;Q8IXK5	-	-	-	-	-
v_1897	Small_Molecule	-	DB08720	-	-	-	-	-	5-(5-(4-(4,5-dihydro-2-oxazoly)phenoxy)pentyl)-3-methyl osoxazole	experimental	-	-	DB08720	-	-	-	-	-	-
v_1898	Gene	-	-	-	-	-	-	-	-	-	898	-	CCNE1	-	-	-	-	-	CCNE1
v_1899	Gene	-	-	-	-	-	-	-	-	-	9134	-	CCNE2	-	-	-	-	-	CCNE2
v_1900	Small_Molecule	-	DB08718	-	-	-	-	-	4-(3-ethylthiophen-2-yl)benzene-1,2-diol	experimental	-	-	DB08718	-	-	-	-	-	-
v_1901	Small_Molecule	-	DB08719	-	-	-	-	-	5-(5-(6-CHLORO-4-(4,5-DIHYDRO-2-OXAZOLYL)PHENOXY)PENTYL)-3-METHYL ISOXAZOLE	experimental	-	-	DB08719	-	-	-	-	-	-
v_1902	Rare_Disease	-	-	-	-	-	-	-	-	-	-	Atresia of urethra	Orphanet_105	-	-	C0345345;C1610065	-	-	-
v_1903	Small_Molecule	-	DB08714	-	-	-	-	-	2,6-DIMETHYL-1-(3-[3-METHYL-5-ISOXAZOLYL]-PROPANYL)-4-[4-METHYL-2H-TETRAZOL-2-YL]-PHENOL	experimental	-	-	DB08714	-	-	-	-	-	-
v_1904	Small_Molecule	-	DB08715	-	-	-	-	-	2,6-DIMETHYL-1-(3-[3-METHYL-5-ISOXAZOLYL]-PROPANYL)-4-[2-METHYL-4-ISOXAZOLYL]-PHENOL	experimental	-	-	DB08715	-	-	-	-	-	-
v_1905	Rare_Disease	-	-	-	-	-	-	-	-	-	-	Genetic optic atrophy	Orphanet_103	-	-	-	-	-	-
v_1906	Rare_Disease	-	-	535000;308905	-	-	-	-	-	-	-	Leber hereditary optic neuropathy	Orphanet_104	-	-	-	-	-	-
v_1907	Rare_Disease	-	-	125370	-	-	-	-	-	-	-	Dentatorubral pallidoluysian atrophy	Orphanet_101	-	-	C0751781	-	-	-
v_1908	Small_Molecule	-	DB08710	-	-	-	-	-	(5Z)-5-[(5-ETHYL-2-FURYL)METHYLENE]-2-{[(S)-(4-FLUOROPHENYL)(1H-TETRAZOL-5-YL)METHYL]AMINO}-1,3-THIAZOL-4(5H)-ONE	experimental	-	-	DB08710	-	-	-	-	-	-
v_1909	Rare_Disease	-	-	146500	Multiple System Atrophy	D019578	D019578	-	-	-	-	Multiple system atrophy	Orphanet_102	-	-	C0393571	-	C10.228.140.079.612;C10.177.575.550;C10.574.625;C10.228.662.550	-
v_1910	Small_Molecule	-	DB08711	-	-	-	-	-	VANILLATE	experimental	-	-	DB08711	-	-	-	-	-	-
v_1911	Rare_Disease	-	-	208910;208900	Ataxia Telangiectasia	D001260	D001260	-	-	-	-	Ataxia-telangiectasia	Orphanet_100	-	-	C0004135	-	C18.452.284.060;C10.562.100;C20.673.290;C16.320.080;C10.228.140.252.190.530.060;C10.597.350.090.500.530.060;C14.907.823.213	-
v_1912	Small_Molecule	-	DB08713	-	-	-	-	-	2,6-DIMETHYL-1-(3-[3-METHYL-5-ISOXAZOLYL]-PROPANYL)-4-[2N-METHYL-2H-TETRAZOL-5-YL]-PHENOL	experimental	-	-	DB08713	-	-	-	-	-	-
v_1913	Gene	-	-	-	-	-	-	-	-	-	3609	-	ILF3	-	-	-	-	-	ILF3
v_1914	Gene	-	-	-	-	-	-	-	-	-	-	-	LOC100130950	-	-	-	-	-	-
v_1915	Protein	-	-	-	-	-	-	HLAG_HUMAN	-	-	-	HLA class I histocompatibility antigen, alpha chain G	P17693	P17693	-	-	-	-	-
v_1916	Common_Disease	-	-	-	Sepsis-Associated Encephalopathy	D065166	-	-	-	-	-	-	D065166	-	-	-	-	C10.228.140.807	-
v_1917	Common_Disease	-	-	-	Pregnancy, Interstitial	D065167	-	-	-	-	-	-	D065167	-	-	-	-	C13.703.733.703.500	-
v_1918	Small_Molecule	-	DB08707	-	-	-	-	-	4-[3-(4-chlorophenyl)-2,1-benzisoxazol-5-yl]pyrimidin-2-amine	experimental	-	-	DB08707	-	-	-	-	-	-
v_1919	Small_Molecule	-	DB08708	-	-	-	-	-	N-cyclohexyl-3-[3-(trifluoromethyl)phenyl][1,2,4]triazolo[4,3-b]pyridazin-6-amine	experimental	-	-	DB08708	-	-	-	-	-	-
v_1920	Small_Molecule	-	DB08709	-	-	-	-	-	2,3-diphenyl-1H-indole-7-carboxylic acid	experimental	-	-	DB08709	-	-	-	-	-	-
v_1921	Small_Molecule	-	DB08703	-	-	-	-	-	12-(2-hydroxyethyl)-2-(1-methylethoxy)-13,14-dihydronaphtho[2,1-a]pyrrolo[3,4-c]carbazol-5(12H)-one	experimental	-	-	DB08703	-	-	-	-	-	-
v_1922	Small_Molecule	-	DB08704	-	-	-	-	-	[[(3R,4R,5S,6R)-4,5-dihydroxy-6-(hydroxymethyl)-3-(pentanoylamino)oxan-2-ylidene]amino] N-phenylcarbamate	experimental	-	-	DB08704	-	-	-	-	-	-
v_1923	Small_Molecule	-	DB08705	-	-	-	-	-	6-(5-BROMO-2-HYDROXYPHENYL)-2-OXO-4-PHENYL-1,2-DIHYDROPYRIDINE-3-CARBONITRILE	experimental	-	-	DB08705	-	-	-	-	-	-
v_1924	Small_Molecule	-	DB08706	-	-	-	-	-	(2S)-({(5Z)-5-[(5-ETHYL-2-FURYL)METHYLENE]-4-OXO-4,5-DIHYDRO-1,3-THIAZOL-2-YL}AMINO)(4-FLUOROPHENYL)ACETIC ACID	experimental	-	-	DB08706	-	-	-	-	-	-
v_1925	Small_Molecule	-	DB08700	-	-	-	-	-	3-[(1R)-1-(2,6-dichloro-3-fluorophenyl)ethoxy]-5-(1-piperidin-4-yl-1H-pyrazol-4-yl)pyridin-2-amine	experimental	-	-	DB08700	-	inhibitor	-	-	-	-
v_1926	Small_Molecule	-	DB08701	-	-	-	-	-	2-(3-BROMOPHENYL)-6-[(2-HYDROXYETHYL)AMINO]-1H-BENZO[DE]ISOQUINOLINE-1,3(2H)-DIONE	experimental	-	-	DB08701	-	-	-	-	-	-
v_1927	Small_Molecule	-	DB08702	-	-	-	-	-	2,5-DIPHENYLFURAN-3,4-DICARBOXYLIC ACID	experimental	-	-	DB08702	-	-	-	-	-	-
v_1928	Protein	-	-	-	-	-	-	VPS72_HUMAN	-	-	-	Vacuolar protein sorting-associated protein 72 homolog	Q15906	Q53GJ2;Q5U0R4;Q15906;A6NLK9;A6PW55	-	-	-	-	-
v_1929	Small_Molecule	-	DB08740	-	-	-	-	-	CYCLOHEXYLMETHYL-2,3-DIHYDROXY-5-METHYL-HEXYLAMIDE	experimental	-	-	DB08740	-	-	-	-	-	-
v_1930	Protein	-	-	-	-	-	-	RB11B_HUMAN	-	-	-	Ras-related protein Rab-11B	Q15907	D6W671;Q6FHR0;Q15907;Q6FI42;B2R7I4;Q5U0I1;A5YM50;B4DMK0;Q2YDT2;Q8NI07	-	-	-	-	-
v_1931	Protein	-	-	-	-	-	-	VAS1_HUMAN	-	-	-	V-type proton ATPase subunit S1	Q15904	A6ZKI4;Q9H0C7;Q15904;Q8NBT4	-	-	-	-	-
v_1932	Small_Molecule	-	DB08741	-	-	-	-	-	5-[[(2R)-2-cyclopropyl-7,8-dimethoxy-2H-chromen-5-yl]methyl]pyrimidine-2,4-diamine	experimental	-	-	DB08741	-	-	-	-	-	-
v_1933	Small_Molecule	-	DB08742	-	-	-	-	-	1,3-CYCLOHEXANEDIOL, 4-METHYLENE-5-[(2E)-[(1S,3AS,7AS)-OCTAHYDRO-1-(5-HYDROXY-5-METHYL-1,3-HEXADIYNYL)-7A-METHYL-4H-INDEN-4-YLIDENE]ETHYLIDENE]-, (1R,3S,5Z)	experimental	-	-	DB08742	-	-	-	-	-	-
v_1934	Rare_Disease	-	-	248510	beta-Mannosidosis	D044905	D044905	-	-	-	-	Beta-mannosidosis	Orphanet_118	-	-	C0342849	-	C18.452.648.202.607.750;C18.452.648.595.577.750;C16.320.565.595.577.750;C16.320.565.202.607.750	-
v_1935	Rare_Disease	-	-	604286	-	-	-	-	-	-	-	Autosomal recessive limb-girdle muscular dystrophy type 2E	Orphanet_119	-	-	-	-	-	-
v_1936	Common_Disease	-	-	-	Lipedema	D065134	-	-	-	-	-	-	D065134	-	-	-	-	C17.300.451	-
v_1937	Gene	-	-	-	-	-	-	-	-	-	57533	-	TBC1D14	-	-	-	-	-	TBC1D14
v_1938	Gene	-	-	-	-	-	-	-	-	-	125058	-	TBC1D16	-	-	-	-	-	TBC1D16
v_1939	Rare_Disease	-	-	301900	Borjeson-Forssman-Lehmann syndrome	C536575	C536575	-	-	-	-	Borjeson-Forssman-Lehmann syndrome	Orphanet_127	-	-	C0265339	-	C16.320.322.500.supp	-
v_1940	Gene	-	-	-	-	-	-	-	-	-	7443	-	VRK1	-	-	-	-	-	VRK1
v_1941	Rare_Disease	-	-	-	-	-	-	-	-	-	-	Diphyllobothriasis	Orphanet_128	-	-	C0277032	-	-	-
v_1942	Gene	-	-	-	-	-	-	-	-	-	7444	-	VRK2	-	-	-	-	-	VRK2
v_1943	Small_Molecule	-	DB08737	-	-	-	-	-	(3AS,4R,9BR)-4-(4-HYDROXYPHENYL)-1,2,3,3A,4,9B-HEXAHYDROCYCLOPENTA[C]CHROMEN-9-OL	experimental	-	-	DB08737	-	-	-	-	-	-
v_1944	Rare_Disease	-	-	210900	Bloom Syndrome	D001816	D001816	-	-	-	-	Bloom syndrome	Orphanet_125	-	-	C0005859	-	C18.452.284.100;C16.131.077.137	-
v_1945	Small_Molecule	-	DB08738	-	-	-	-	-	1-{3-oxo-3-[(2S)-2-(pyrrolidin-1-ylcarbonyl)pyrrolidin-1-yl]propyl}-3-phenylquinoxalin-2(1H)-one	experimental	-	-	DB08738	-	-	-	-	-	-
v_1946	Gene	-	-	-	-	-	-	-	-	-	3608	-	ILF2	-	-	-	-	-	ILF2
v_1947	Rare_Disease	-	-	110100	-	-	-	-	-	-	-	Blepharophimosis - epicanthus inversus - ptosis	Orphanet_126	-	-	-	-	-	-
v_1948	Small_Molecule	-	DB08739	-	-	-	-	-	2-{3-[(2S)-4,4-difluoro-2-(pyrrolidin-1-ylcarbonyl)pyrrolidin-1-yl]-3-oxopropyl}-isoindole-1,3(2H)-dione	experimental	-	-	DB08739	-	-	-	-	-	-
v_1949	Rare_Disease	-	-	262000	Bjornstad syndrome	C537633	C537633	-	-	-	-	Björnstad syndrome	Orphanet_123	-	-	C0266006	-	C23.888.592.763.393.341.887.supp	-
v_1950	Rare_Disease	-	-	615909;612561;613309;612527;612528;610629;613308;606164;606129;615550;612562;614900;612563;105650	Anemia, Diamond-Blackfan	D029503	D029503	-	-	-	-	Blackfan-Diamond anemia	Orphanet_124	-	-	C1260899	-	C15.378.071.750.500;C16.320.077.090;C15.378.190.196.080.090;C15.378.071.085.080.090	-
v_1951	Small_Molecule	-	DB08733	-	-	-	-	-	(2R,3R)-N^1^-[(1S)-2,2-DIMETHYL-1-(METHYLCARBAMOYL)PROPYL]-N^4^-HYDROXY-2-(2-METHYLPROPYL)-3-{[(1,3-THIAZOL-2-YLCARBONYL)AMINO]METHYL}BUTANEDIAMIDE	experimental	-	-	DB08733	-	-	-	-	-	-
v_1952	Small_Molecule	-	DB08734	-	-	-	-	-	6,6-DIMETHYL-1-[3-(2,4,5-TRICHLOROPHENOXY)PROPOXY]-1,6-DIHYDRO-1,3,5-TRIAZINE-2,4-DIAMINE	experimental	-	-	DB08734	-	-	-	-	-	-
v_1953	Rare_Disease	-	-	135150	Birt-Hogg-Dube Syndrome	D058249	D058249	-	-	-	-	Birt-Hogg-Dubé syndrome	Orphanet_122	-	-	C0346010	-	C04.700.212;C16.320.700.212	-
v_1954	Gene	-	-	-	-	-	-	-	-	-	55534	-	MAML3	-	-	-	-	-	MAML3
v_1955	Protein	-	-	-	-	-	-	INT3_HUMAN	-	-	-	Integrator complex subunit 3	Q68E01	Q6MZQ4;Q5VUQ6;Q5VUQ5;Q69YR5;Q8NC46;Q9H6S9;Q8TB23;Q5VUR0;Q5VUR1;A8K1W0;Q4G0E5;Q68E01;Q6MZZ9;Q6DKG7;B4DQC8;Q68DJ1;Q6AI57;B4E3U9;D3DV57	-	-	-	-	-
v_1956	Common_Disease	-	-	-	Nicolau Syndrome	D065148	-	-	-	-	-	-	D065148	-	-	-	-	C20.543.206.380.587;C25.100.468.380.693;C17.800.174.600.693	-
v_1957	Small_Molecule	-	DB08730	-	-	-	-	-	3-FLUORO-5-MORPHOLIN-4-YL-N-[1-(2-PYRIDIN-4-YLETHYL)-1H-INDOL-6-YL]BENZAMIDE	experimental	-	-	DB08730	-	-	-	-	-	-
v_1958	Protein	-	-	-	-	-	-	ZIC1_HUMAN	-	-	-	Zinc finger protein ZIC 1	Q15915	Q15915;Q2M3N1	-	-	-	-	-
v_1959	Small_Molecule	-	DB08731	-	-	-	-	-	2-[(1R)-2-carboxy-1-(naphthalen-1-ylmethyl)ethyl]-1,3-dioxo-2,3-dihydro-1H-isoindole-5-carboxylic acid	experimental	-	-	DB08731	-	-	-	-	-	-
v_1960	Rare_Disease	-	-	153480	-	-	-	-	-	-	-	Bannayan-Riley-Ruvalcaba syndrome	Orphanet_109	-	-	C0265326	-	-	-
v_1961	Rare_Disease	-	-	610896;113650	Branchio-Oto-Renal Syndrome	D019280	D019280	-	-	-	-	BOR syndrome	Orphanet_107	-	-	C0265234	-	C16.131.260.090;C16.320.180.090;C16.131.077.208	-
v_1962	Rare_Disease	-	-	-	Babesiosis	D001404	D001404	-	-	-	-	Babesiosis	Orphanet_108	-	-	C0004576	-	C22.674.710.122;C03.701.688.122;C03.752.875.175;C03.752.625.122;C03.701.188	-
v_1963	Gene	-	-	-	-	-	-	-	-	-	894	-	CCND2	-	-	-	-	-	CCND2
v_1964	Gene	-	-	-	-	-	-	-	-	-	896	-	CCND3	-	-	-	-	-	CCND3
v_1965	Protein	-	-	-	-	-	-	CEBPB_HUMAN	-	-	-	CCAAT/enhancer-binding protein beta	P17676	A8K671;Q9H4Z5;P17676;Q96IH2	-	-	-	-	-
v_1966	Protein	-	-	-	-	-	-	EZH2_HUMAN	-	-	-	Histone-lysine N-methyltransferase EZH2	Q15910	Q15910;Q75MG3;Q92857;Q96FI6;Q15755;B7Z7L6;B7Z1D6;B3KS30;B2RAQ1	-	-	-	-	-
v_1967	Protein	-	-	-	-	-	-	ZFHX3_HUMAN	-	-	-	Zinc finger homeobox protein 3	Q15911	Q13719;Q15911;D3DWS8;O15101	-	-	-	-	-
v_1968	Gene	-	-	-	-	-	-	-	-	-	595	-	CCND1	-	-	-	-	-	CCND1
v_1969	Small_Molecule	-	DB08729	-	-	-	-	-	5-ethoxy-4-(1-methyl-7-oxo-3-propyl-6,7-dihydro-1H-pyrazolo[4,3-d]pyrimidin-5-yl)thiophene-2-sulfonamide	experimental	-	-	DB08729	-	-	-	-	-	-
v_1970	Protein	-	-	-	-	-	-	NEUM_HUMAN	-	-	-	Neuromodulin	P17677	A8K0Y4;P17677	-	-	-	-	-
v_1971	Rare_Disease	-	-	130650	Beckwith-Wiedemann Syndrome	D001506	D001506	-	-	-	-	Beckwith-Wiedemann syndrome	Orphanet_116	-	-	C0004903	-	C16.131.260.080;C16.131.077.133;C16.320.180.080	-
v_1972	Small_Molecule	-	DB08725	-	-	-	-	-	5-(7-(5-hydro-4-ethyl-2-oxazolyl)phenoxy)heptyl)-3-methyl isoxazole	experimental	-	-	DB08725	-	-	-	-	-	-
v_1973	Rare_Disease	-	-	109650	Behcet Syndrome	D001528	D001528	-	-	-	-	Behçet disease	Orphanet_117	-	-	C0004943	-	C17.800.862.150;C11.941.879.780.880.200;C14.907.940.100;C07.465.075	-
v_1974	Small_Molecule	-	DB08726	-	-	-	-	-	5-(7-(4-(4,5-dihydro-2-oxazolyl)phenoxy)heptyl)-3-methyl isoxazole	experimental	-	-	DB08726	-	-	-	-	-	-
v_1975	Rare_Disease	-	-	109000	Auriculoosteodysplasia	C538271	C538271	-	-	-	-	Auriculoosteodysplasia	Orphanet_114	-	-	C1862381	-	C23.550.393.supp	-
v_1976	Small_Molecule	-	DB08727	-	-	-	-	-	5-(7-(5-hydro-4-methyl-2-oxazolyl)phenoxy)heptyl)-3-methyl isoxazole	experimental	-	-	DB08727	-	-	-	-	-	-
v_1977	Rare_Disease	-	-	121050	Congenital contractural arachnodactyly	C536211	C536211	-	-	-	-	Congenital contractural arachnodactyly	Orphanet_115	-	-	C0220668	-	C05.651.197.supp	-
v_1978	Small_Molecule	-	DB08728	-	-	-	-	-	5-(3-(2,6-dichloro-4-(4,5-dihydro-2-oxazolyl)phenoxy)propyl)-3-methyl isoxazole	experimental	-	-	DB08728	-	-	-	-	-	-
v_1979	Rare_Disease	-	-	602522;613090;601198;607364;601678;241200	Bartter Syndrome	D001477	D001477	-	-	-	-	Bartter syndrome	Orphanet_112	-	-	C0004775	-	C12.777.419.815.279;C19.053.800.604.249;C13.351.968.419.815.279	-
v_1980	Small_Molecule	-	DB08721	-	-	-	-	-	5-(5-(2,6-dichloro-4-(4,5-dihydro-2-oxazolyl)phenoxy)pentyl)-3-(hydroxyethyl oxymethyleneoxymethyl) isoxazole	experimental	-	-	DB08721	-	-	-	-	-	-
v_1981	Rare_Disease	-	-	301845	Bazex-Dupre-Christol syndrome	C537663	C537663	-	-	-	-	Bazex-Dupré-Christol syndrome	Orphanet_113	-	-	C0346104	-	C04.557.450.565.590.425.350.supp	-
v_1982	Small_Molecule	-	DB08722	-	-	-	-	-	5-(7-(6-chloro-4-(5-hydro-4-methyl-2-oxazolyl)phenoxy)heptyl)-3-methyl isoxazole	experimental	-	-	DB08722	-	-	-	-	-	-
v_1983	Rare_Disease	-	-	615983;615992;209900;615987;615990;615996;615994;615989;615981;615985;615995;615993;615982;600151;605231;615988;615986;615984;615991	Bardet-Biedl Syndrome	D020788	D020788	-	-	-	-	Bardet-Biedl syndrome	Orphanet_110	-	-	C0752166	-	C16.131.077.112;C10.228.140.617.200	-
v_1984	Gene	-	-	-	-	-	-	-	-	-	9794	-	MAML1	-	-	-	-	-	MAML1
v_1985	Small_Molecule	-	DB08723	-	-	-	-	-	5-(5-(2,6-DICHLORO-4-(4,5-DIHYDRO-2-OXAZOLY)PHENOXY)PENTYL)-3-METHYL ISOXAZOLE	experimental	-	-	DB08723	-	-	-	-	-	-
v_1986	Rare_Disease	-	-	302060	Barth Syndrome	D056889	D056889	-	-	-	-	Barth syndrome	Orphanet_111	-	-	C0574083	-	C16.131.077.121;C14.280.400.172;C16.320.322.068;C14.240.400.172;C16.131.240.400.172;C18.452.648.398.224;C16.320.565.398.224	-
v_1987	Gene	-	-	-	-	-	-	-	-	-	84441	-	MAML2	-	-	-	-	-	MAML2
v_1988	Small_Molecule	-	DB08724	-	-	-	-	-	5-(5-(4-(5-hydro-4-methyl-2-oxazolyl)phenoxy)pentyl)-3-methyl isoxazole	experimental	-	-	DB08724	-	-	-	-	-	-
v_1989	Protein	-	-	-	-	-	-	RNF43_HUMAN	-	-	-	E3 ubiquitin-protein ligase RNF43	Q68DV7	Q65ZA4;Q68DV7;Q6AI04;A8K4R2;Q9NXD0;B7Z5J5;B7Z443;B7Z5D5	-	-	-	-	-
v_1990	Protein	-	-	-	-	-	-	ZN141_HUMAN	-	-	-	Zinc finger protein 141	Q15928	Q15928;Q6DK07	-	-	-	-	-
v_1991	Small_Molecule	-	DB08761	-	-	-	-	-	(3S,6S)-3,6-bis(4-hydroxybenzyl)piperazine-2,5-dione	experimental	-	-	DB08761	-	-	-	-	-	-
v_1992	Small_Molecule	-	DB08762	-	-	-	-	-	O-(((1R)-((N-PHENYLMETHOXYCARBONYL-L-ALANYL)AMINO)ETHYL)HYDROXYPHOSPHONO)-L-BENZYLACETIC ACID	experimental	-	-	DB08762	-	-	-	-	-	-
v_1993	Gene	-	-	-	-	-	-	-	-	-	-	-	RNA5SP337	-	-	-	-	-	-
v_1994	Small_Molecule	-	DB08763	-	-	-	-	-	[N-(BENZYLOXYCARBONYL)AMINO](4-AMIDINOPHENYL)METHANE-PHOSPHONATE	experimental	-	-	DB08763	-	-	-	-	-	-
v_1995	Small_Molecule	-	DB08764	-	-	-	-	-	4-BROMO-2-FLUORO-N-[(4E)-6-METHOXY-7-[(1-METHYLPIPERIDIN-4-YL)METHOXY]QUINAZOLIN-4(1H)-YLIDENE]ANILINE	experimental	-	-	DB08764	-	-	-	-	-	-
v_1996	Small_Molecule	-	DB08760	-	-	-	-	-	(2S)-2-(4-chlorophenoxy)-3-phenylpropanoic acid	experimental	-	-	DB08760	-	-	-	-	-	-
v_1997	Rare_Disease	-	-	-	-	-	-	-	-	-	-	Congenital muscular alpha-dystroglycanopathy with brain and eye anomalies	Orphanet_352687	-	-	-	-	-	-
v_1998	Gene	-	-	-	-	-	-	-	-	-	55081	-	IFT57	-	-	-	-	-	IFT57
[truncated: 53,974 more rows]
