# Supplementary material for: An Integrated Data Driven Approach to Drug Repositioning Using Gene-Disease Associations
Source: PLoS One. 2016 May 19;11(5):e0155811. doi: 10.1371/journal.pone.0155811 (PMC4873016; doi:10.1371/journal.pone.0155811)
Supplement: S2 Data — (ZIP) [file pone.0155811.s014.zip › PLOS_CSV/PLOS_CSV_RelSem.tsv]

Edge_ID	type	ActivityType	ActivityValue	DrugBank_knownAction	EvidenceScore	DrugBank_action
e_0	is_a_disease	-	-	-	-	-
e_1	is_a_disease	-	-	-	-	-
e_2	is_a_disease	-	-	-	-	-
e_3	involved_in_disease	-	-	-	0.5516140286661002	-
e_4	involved_in_disease	-	-	-	0.5516140286661002	-
e_5	involved_in_disease	-	-	-	0.5516140286661002	-
e_6	involved_in_disease	-	-	-	0.5516140286661002	-
e_7	involved_in_disease	-	-	-	0.5516140286661002	-
e_8	involved_in_disease	-	-	-	0.5516140286661002	-
e_9	involved_in_disease	-	-	-	0.5516140286661002	-
e_10	involved_in_disease	-	-	-	0.5516140286661002	-
e_11	involved_in_disease	-	-	-	0.5516140286661002	-
e_12	involved_in_disease	-	-	-	0.5516140286661002	-
e_13	involved_in_disease	-	-	-	0.5516140286661002	-
e_14	involved_in_disease	-	-	-	0.5516140286661002	-
e_15	involved_in_disease	-	-	-	0.5516140286661002	-
e_16	involved_in_disease	-	-	-	0.5516140286661002	-
e_17	involved_in_disease	-	-	-	0.5712351503891357	-
e_18	involved_in_disease	-	-	-	0.5516140286661002	-
e_19	involved_in_disease	-	-	-	0.5516140286661002	-
e_20	involved_in_disease	-	-	-	0.5516140286661002	-
e_21	involved_in_disease	-	-	-	0.5516140286661002	-
e_22	is_a_disease	-	-	-	-	-
e_23	is_a_disease	-	-	-	-	-
e_24	involved_in_disease	-	-	-	0.6937916675257039	-
e_25	involved_in_disease	-	-	-	0.5516140286661002	-
e_26	involved_in_disease	-	-	-	0.5712351503891357	-
e_27	involved_in_disease	-	-	-	0.5516140286661002	-
e_28	involved_in_disease	-	-	-	0.5516140286661002	-
e_29	involved_in_disease	-	-	-	0.5516140286661002	-
e_30	involved_in_disease	-	-	-	0.5516140286661002	-
e_31	involved_in_disease	-	-	-	0.5516140286661002	-
e_32	involved_in_disease	-	-	-	0.5516140286661002	-
e_33	involved_in_disease	-	-	-	0.5516140286661002	-
e_34	involved_in_disease	-	-	-	0.5549150129149185	-
e_35	involved_in_disease	-	-	-	0.5516140286661002	-
e_36	involved_in_disease	-	-	-	0.5516140286661002	-
e_37	involved_in_disease	-	-	-	0.5712351503891357	-
e_38	involved_in_disease	-	-	-	0.5516140286661002	-
e_39	involved_in_disease	-	-	-	0.5516140286661002	-
e_40	involved_in_disease	-	-	-	0.5516140286661002	-
e_41	involved_in_disease	-	-	-	0.5516140286661002	-
e_42	involved_in_disease	-	-	-	0.6937916675257039	-
e_43	involved_in_disease	-	-	-	0.6652378186481385	-
e_44	involved_in_disease	-	-	-	0.5516140286661002	-
e_45	involved_in_disease	-	-	-	0.6937916675257039	-
e_46	involved_in_disease	-	-	-	0.5516140286661002	-
e_47	involved_in_disease	-	-	-	0.5516140286661002	-
e_48	involved_in_disease	-	-	-	0.5516140286661002	-
e_49	involved_in_disease	-	-	-	0.5516140286661002	-
e_50	involved_in_disease	-	-	-	0.5516140286661002	-
e_51	involved_in_disease	-	-	-	0.5516140286661002	-
e_52	involved_in_disease	-	-	-	0.5516140286661002	-
e_53	involved_in_disease	-	-	-	0.5516140286661002	-
e_54	involved_in_disease	-	-	-	0.5516140286661002	-
e_55	involved_in_disease	-	-	-	0.5516140286661002	-
e_56	involved_in_disease	-	-	-	0.5516140286661002	-
e_57	involved_in_disease	-	-	-	0.8388454809605317	-
e_58	involved_in_disease	-	-	-	0.5516140286661002	-
e_59	involved_in_disease	-	-	-	0.5516140286661002	-
e_60	involved_in_disease	-	-	-	0.5516140286661002	-
e_61	involved_in_disease	-	-	-	0.5516140286661002	-
e_62	involved_in_disease	-	-	-	0.5516140286661002	-
e_63	involved_in_disease	-	-	-	0.5516140286661002	-
e_64	involved_in_disease	-	-	-	0.5712351503891357	-
e_65	involved_in_disease	-	-	-	0.5516140286661002	-
e_66	involved_in_disease	-	-	-	0.5516140286661002	-
e_67	involved_in_disease	-	-	-	0.838713441590579	-
e_68	involved_in_disease	-	-	-	0.8041144732589239	-
e_69	involved_in_disease	-	-	-	0.8041144732589239	-
e_70	involved_in_disease	-	-	-	0.5516140286661002	-
e_71	involved_in_disease	-	-	-	0.5516140286661002	-
e_72	involved_in_disease	-	-	-	0.5516140286661002	-
e_73	involved_in_disease	-	-	-	0.5516140286661002	-
e_74	involved_in_disease	-	-	-	0.5549150129149185	-
e_75	involved_in_disease	-	-	-	0.5516140286661002	-
e_76	involved_in_disease	-	-	-	0.5516140286661002	-
e_77	involved_in_disease	-	-	-	0.5516140286661002	-
e_78	involved_in_disease	-	-	-	0.5516140286661002	-
e_79	involved_in_disease	-	-	-	0.9776073535270098	-
e_80	involved_in_disease	-	-	-	0.5516140286661002	-
e_81	involved_in_disease	-	-	-	0.5516140286661002	-
e_82	involved_in_disease	-	-	-	0.5549150129149185	-
e_83	involved_in_disease	-	-	-	0.6937916675257039	-
e_84	involved_in_disease	-	-	-	0.985748496676962	-
e_85	involved_in_disease	-	-	-	0.5516140286661002	-
e_86	involved_in_disease	-	-	-	0.5549150129149185	-
e_87	involved_in_disease	-	-	-	0.5516140286661002	-
e_88	involved_in_disease	-	-	-	0.5516140286661002	-
e_89	involved_in_disease	-	-	-	0.5516140286661002	-
e_90	involved_in_disease	-	-	-	0.5516140286661002	-
e_91	involved_in_disease	-	-	-	0.5516140286661002	-
e_92	involved_in_disease	-	-	-	0.5516140286661002	-
e_93	involved_in_disease	-	-	-	0.6937916675257039	-
e_94	involved_in_disease	-	-	-	0.5516140286661002	-
e_95	involved_in_disease	-	-	-	0.5516140286661002	-
e_96	involved_in_disease	-	-	-	0.8041144732589239	-
e_97	involved_in_disease	-	-	-	0.8268392312553317	-
e_98	involved_in_disease	-	-	-	0.5516140286661002	-
e_99	involved_in_disease	-	-	-	0.5516140286661002	-
e_100	involved_in_disease	-	-	-	0.5516140286661002	-
e_101	involved_in_disease	-	-	-	0.5516140286661002	-
e_102	involved_in_disease	-	-	-	0.5516140286661002	-
e_103	involved_in_disease	-	-	-	0.8041144732589239	-
e_104	involved_in_disease	-	-	-	0.8268392312553317	-
e_105	involved_in_disease	-	-	-	0.5516140286661002	-
e_106	involved_in_disease	-	-	-	0.5516140286661002	-
e_107	involved_in_disease	-	-	-	0.5516140286661002	-
e_108	involved_in_disease	-	-	-	0.5516140286661002	-
e_109	involved_in_disease	-	-	-	0.5516140286661002	-
e_110	involved_in_disease	-	-	-	0.5516140286661002	-
e_111	involved_in_disease	-	-	-	0.5549150129149185	-
e_112	involved_in_disease	-	-	-	0.5516140286661002	-
e_113	involved_in_disease	-	-	-	0.8047746701086876	-
e_114	involved_in_disease	-	-	-	0.5516140286661002	-
e_115	involved_in_disease	-	-	-	0.5549150129149185	-
e_116	involved_in_disease	-	-	-	0.5549150129149185	-
e_117	involved_in_disease	-	-	-	0.5516140286661002	-
e_118	involved_in_disease	-	-	-	0.5549150129149185	-
e_119	involved_in_disease	-	-	-	0.5516140286661002	-
e_120	involved_in_disease	-	-	-	0.5516140286661002	-
e_121	involved_in_disease	-	-	-	0.5516140286661002	-
e_122	involved_in_disease	-	-	-	0.5516140286661002	-
e_123	involved_in_disease	-	-	-	0.5516140286661002	-
e_124	involved_in_disease	-	-	-	0.5516140286661002	-
e_125	involved_in_disease	-	-	-	0.5516140286661002	-
e_126	involved_in_disease	-	-	-	0.6142860645911554	-
e_127	involved_in_disease	-	-	-	0.5516140286661002	-
e_128	involved_in_disease	-	-	-	0.5516140286661002	-
e_129	involved_in_disease	-	-	-	0.5549150129149185	-
e_130	involved_in_disease	-	-	-	0.5516140286661002	-
e_131	involved_in_disease	-	-	-	0.5516140286661002	-
e_132	involved_in_disease	-	-	-	0.5516140286661002	-
e_133	involved_in_disease	-	-	-	0.5516140286661002	-
e_134	involved_in_disease	-	-	-	0.5516140286661002	-
e_135	involved_in_disease	-	-	-	0.5516140286661002	-
e_136	involved_in_disease	-	-	-	0.5516140286661002	-
e_137	involved_in_disease	-	-	-	0.8041144732589239	-
e_138	involved_in_disease	-	-	-	0.6937916675257039	-
e_139	involved_in_disease	-	-	-	0.5516140286661002	-
e_140	involved_in_disease	-	-	-	0.5516140286661002	-
e_141	involved_in_disease	-	-	-	0.5516140286661002	-
e_142	involved_in_disease	-	-	-	0.8301032587501751	-
e_143	involved_in_disease	-	-	-	0.5516140286661002	-
e_144	involved_in_disease	-	-	-	0.5549150129149185	-
e_145	involved_in_disease	-	-	-	0.8041144732589239	-
e_146	involved_in_disease	-	-	-	0.5516140286661002	-
e_147	involved_in_disease	-	-	-	0.5549150129149185	-
e_148	involved_in_disease	-	-	-	0.5516140286661002	-
e_149	involved_in_disease	-	-	-	0.5516140286661002	-
e_150	involved_in_disease	-	-	-	0.5516140286661002	-
e_151	involved_in_disease	-	-	-	0.5516140286661002	-
e_152	involved_in_disease	-	-	-	0.5516140286661002	-
e_153	involved_in_disease	-	-	-	0.5516140286661002	-
e_154	involved_in_disease	-	-	-	0.6652378186481385	-
e_155	involved_in_disease	-	-	-	0.5516140286661002	-
e_156	involved_in_disease	-	-	-	0.5516140286661002	-
e_157	involved_in_disease	-	-	-	0.8041144732589239	-
e_158	involved_in_disease	-	-	-	0.5516140286661002	-
e_159	involved_in_disease	-	-	-	0.5516140286661002	-
e_160	involved_in_disease	-	-	-	0.8041144732589239	-
e_161	involved_in_disease	-	-	-	0.8041144732589239	-
e_162	involved_in_disease	-	-	-	0.5516140286661002	-
e_163	involved_in_disease	-	-	-	0.5516140286661002	-
e_164	involved_in_disease	-	-	-	0.6815579561223558	-
e_165	involved_in_disease	-	-	-	0.5516140286661002	-
e_166	involved_in_disease	-	-	-	0.5516140286661002	-
e_167	involved_in_disease	-	-	-	0.5549150129149185	-
e_168	involved_in_disease	-	-	-	0.5516140286661002	-
e_169	involved_in_disease	-	-	-	0.5516140286661002	-
e_170	involved_in_disease	-	-	-	0.6937916675257039	-
e_171	involved_in_disease	-	-	-	0.8041144732589239	-
e_172	involved_in_disease	-	-	-	0.5516140286661002	-
e_173	involved_in_disease	-	-	-	0.5516140286661002	-
e_174	involved_in_disease	-	-	-	0.5516140286661002	-
e_175	involved_in_disease	-	-	-	0.5516140286661002	-
e_176	involved_in_disease	-	-	-	0.5516140286661002	-
e_177	involved_in_disease	-	-	-	0.5516140286661002	-
e_178	involved_in_disease	-	-	-	0.5516140286661002	-
e_179	involved_in_disease	-	-	-	0.6937916675257039	-
e_180	involved_in_disease	-	-	-	0.5516140286661002	-
e_181	involved_in_disease	-	-	-	0.5516140286661002	-
e_182	involved_in_disease	-	-	-	0.8041144732589239	-
e_183	involved_in_disease	-	-	-	0.5516140286661002	-
e_184	involved_in_disease	-	-	-	0.5516140286661002	-
e_185	involved_in_disease	-	-	-	0.5516140286661002	-
e_186	involved_in_disease	-	-	-	0.5516140286661002	-
e_187	involved_in_disease	-	-	-	0.5516140286661002	-
e_188	involved_in_disease	-	-	-	0.5516140286661002	-
e_189	involved_in_disease	-	-	-	0.5712351503891357	-
e_190	involved_in_disease	-	-	-	0.5516140286661002	-
e_191	involved_in_disease	-	-	-	0.5516140286661002	-
e_192	involved_in_disease	-	-	-	0.539801469517725	-
e_193	involved_in_disease	-	-	-	0.5516140286661002	-
e_194	involved_in_disease	-	-	-	0.5516140286661002	-
e_195	involved_in_disease	-	-	-	0.5516140286661002	-
e_196	involved_in_disease	-	-	-	0.5516140286661002	-
e_197	involved_in_disease	-	-	-	0.5516140286661002	-
e_198	involved_in_disease	-	-	-	0.5516140286661002	-
e_199	involved_in_disease	-	-	-	0.5516140286661002	-
e_200	involved_in_disease	-	-	-	0.5516140286661002	-
e_201	involved_in_disease	-	-	-	0.5712351503891357	-
e_202	involved_in_disease	-	-	-	0.5516140286661002	-
e_203	involved_in_disease	-	-	-	0.5516140286661002	-
e_204	involved_in_disease	-	-	-	0.5516140286661002	-
e_205	involved_in_disease	-	-	-	0.5516140286661002	-
e_206	involved_in_disease	-	-	-	0.8041144732589239	-
e_207	involved_in_disease	-	-	-	0.5516140286661002	-
e_208	involved_in_disease	-	-	-	0.5516140286661002	-
e_209	involved_in_disease	-	-	-	0.5516140286661002	-
e_210	involved_in_disease	-	-	-	0.5516140286661002	-
e_211	involved_in_disease	-	-	-	0.5516140286661002	-
e_212	involved_in_disease	-	-	-	0.5516140286661002	-
e_213	involved_in_disease	-	-	-	0.5516140286661002	-
e_214	involved_in_disease	-	-	-	0.5516140286661002	-
e_215	involved_in_disease	-	-	-	0.6937916675257039	-
e_216	involved_in_disease	-	-	-	0.5516140286661002	-
e_217	involved_in_disease	-	-	-	0.5516140286661002	-
e_218	involved_in_disease	-	-	-	0.8041144732589239	-
e_219	involved_in_disease	-	-	-	0.5516140286661002	-
e_220	involved_in_disease	-	-	-	0.5516140286661002	-
e_221	involved_in_disease	-	-	-	0.5516140286661002	-
e_222	involved_in_disease	-	-	-	0.5516140286661002	-
e_223	involved_in_disease	-	-	-	0.5516140286661002	-
e_224	involved_in_disease	-	-	-	0.6815579561223558	-
e_225	involved_in_disease	-	-	-	0.5516140286661002	-
e_226	involved_in_disease	-	-	-	0.6937916675257039	-
e_227	involved_in_disease	-	-	-	0.5516140286661002	-
e_228	involved_in_disease	-	-	-	0.5516140286661002	-
e_229	involved_in_disease	-	-	-	0.5516140286661002	-
e_230	involved_in_disease	-	-	-	0.5516140286661002	-
e_231	involved_in_disease	-	-	-	0.5516140286661002	-
e_232	involved_in_disease	-	-	-	0.5516140286661002	-
e_233	involved_in_disease	-	-	-	0.8041144732589239	-
e_234	involved_in_disease	-	-	-	0.6815579561223558	-
e_235	involved_in_disease	-	-	-	0.5516140286661002	-
e_236	involved_in_disease	-	-	-	0.5516140286661002	-
e_237	involved_in_disease	-	-	-	0.5516140286661002	-
e_238	involved_in_disease	-	-	-	0.5516140286661002	-
e_239	involved_in_disease	-	-	-	0.5516140286661002	-
e_240	involved_in_disease	-	-	-	0.5516140286661002	-
e_241	involved_in_disease	-	-	-	0.5516140286661002	-
e_242	involved_in_disease	-	-	-	0.5516140286661002	-
e_243	involved_in_disease	-	-	-	0.5516140286661002	-
e_244	involved_in_disease	-	-	-	0.5516140286661002	-
e_245	involved_in_disease	-	-	-	0.5516140286661002	-
e_246	involved_in_disease	-	-	-	0.5516140286661002	-
e_247	involved_in_disease	-	-	-	0.5516140286661002	-
e_248	involved_in_disease	-	-	-	0.5516140286661002	-
e_249	involved_in_disease	-	-	-	0.5516140286661002	-
e_250	involved_in_disease	-	-	-	0.5516140286661002	-
e_251	involved_in_disease	-	-	-	0.5516140286661002	-
e_252	involved_in_disease	-	-	-	0.5516140286661002	-
e_253	involved_in_disease	-	-	-	0.5516140286661002	-
e_254	involved_in_disease	-	-	-	0.5516140286661002	-
e_255	involved_in_disease	-	-	-	0.5712351503891357	-
e_256	involved_in_disease	-	-	-	0.5516140286661002	-
e_257	involved_in_disease	-	-	-	0.5516140286661002	-
e_258	involved_in_disease	-	-	-	0.5516140286661002	-
e_259	involved_in_disease	-	-	-	0.5516140286661002	-
e_260	involved_in_disease	-	-	-	0.5516140286661002	-
e_261	involved_in_disease	-	-	-	0.5516140286661002	-
e_262	involved_in_disease	-	-	-	0.5516140286661002	-
e_263	involved_in_disease	-	-	-	0.5516140286661002	-
e_264	involved_in_disease	-	-	-	0.5516140286661002	-
e_265	involved_in_disease	-	-	-	0.5516140286661002	-
e_266	involved_in_disease	-	-	-	0.5516140286661002	-
e_267	involved_in_disease	-	-	-	0.5516140286661002	-
e_268	involved_in_disease	-	-	-	0.5516140286661002	-
e_269	involved_in_disease	-	-	-	0.5516140286661002	-
e_270	involved_in_disease	-	-	-	0.5516140286661002	-
e_271	involved_in_disease	-	-	-	0.5516140286661002	-
e_272	involved_in_disease	-	-	-	0.5516140286661002	-
e_273	involved_in_disease	-	-	-	0.5516140286661002	-
e_274	involved_in_disease	-	-	-	0.5516140286661002	-
e_275	involved_in_disease	-	-	-	0.5516140286661002	-
e_276	involved_in_disease	-	-	-	0.5516140286661002	-
e_277	involved_in_disease	-	-	-	0.5712351503891357	-
e_278	involved_in_disease	-	-	-	0.5516140286661002	-
e_279	involved_in_disease	-	-	-	0.5516140286661002	-
e_280	involved_in_disease	-	-	-	0.5516140286661002	-
e_281	involved_in_disease	-	-	-	0.5516140286661002	-
e_282	involved_in_disease	-	-	-	0.5516140286661002	-
e_283	involved_in_disease	-	-	-	0.5516140286661002	-
e_284	involved_in_disease	-	-	-	0.5712351503891357	-
e_285	involved_in_disease	-	-	-	0.5516140286661002	-
e_286	involved_in_disease	-	-	-	0.5516140286661002	-
e_287	involved_in_disease	-	-	-	0.5516140286661002	-
e_288	involved_in_disease	-	-	-	0.6815579561223558	-
e_289	involved_in_disease	-	-	-	0.5516140286661002	-
e_290	involved_in_disease	-	-	-	0.5516140286661002	-
e_291	involved_in_disease	-	-	-	0.8041144732589239	-
e_292	involved_in_disease	-	-	-	0.5516140286661002	-
e_293	involved_in_disease	-	-	-	0.5516140286661002	-
e_294	involved_in_disease	-	-	-	0.5516140286661002	-
e_295	involved_in_disease	-	-	-	0.5516140286661002	-
e_296	involved_in_disease	-	-	-	0.8041144732589239	-
e_297	involved_in_disease	-	-	-	0.5516140286661002	-
e_298	involved_in_disease	-	-	-	0.5516140286661002	-
e_299	involved_in_disease	-	-	-	0.5516140286661002	-
e_300	involved_in_disease	-	-	-	0.5516140286661002	-
e_301	involved_in_disease	-	-	-	0.6815579561223558	-
e_302	involved_in_disease	-	-	-	0.5516140286661002	-
e_303	involved_in_disease	-	-	-	0.5516140286661002	-
e_304	involved_in_disease	-	-	-	0.5516140286661002	-
e_305	involved_in_disease	-	-	-	0.5516140286661002	-
e_306	involved_in_disease	-	-	-	0.5516140286661002	-
e_307	involved_in_disease	-	-	-	0.5516140286661002	-
e_308	involved_in_disease	-	-	-	0.5516140286661002	-
e_309	involved_in_disease	-	-	-	0.5516140286661002	-
e_310	involved_in_disease	-	-	-	0.6815579561223558	-
e_311	involved_in_disease	-	-	-	0.5516140286661002	-
e_312	involved_in_disease	-	-	-	0.5516140286661002	-
e_313	involved_in_disease	-	-	-	0.5549150129149185	-
e_314	involved_in_disease	-	-	-	0.5516140286661002	-
e_315	involved_in_disease	-	-	-	0.5516140286661002	-
e_316	involved_in_disease	-	-	-	0.5516140286661002	-
e_317	involved_in_disease	-	-	-	0.5516140286661002	-
e_318	is_a_disease	-	-	-	-	-
e_319	part_of_rare_disease	-	-	-	-	-
e_320	is_a_rare_disease	-	-	-	-	-
e_321	part_of_rare_disease	-	-	-	-	-
e_322	is_a_disease	-	-	-	-	-
e_323	involved_in_disease	-	-	-	0.5516140286661002	-
e_324	involved_in_disease	-	-	-	0.5516140286661002	-
e_325	involved_in_disease	-	-	-	0.5516140286661002	-
e_326	involved_in_disease	-	-	-	0.5516140286661002	-
e_327	involved_in_disease	-	-	-	0.5516140286661002	-
e_328	involved_in_disease	-	-	-	0.5516140286661002	-
e_329	involved_in_disease	-	-	-	0.5516140286661002	-
e_330	involved_in_disease	-	-	-	0.5516140286661002	-
e_331	involved_in_disease	-	-	-	0.6937916675257039	-
e_332	involved_in_disease	-	-	-	0.5516140286661002	-
e_333	involved_in_disease	-	-	-	0.5516140286661002	-
e_334	involved_in_disease	-	-	-	0.5549150129149185	-
e_335	involved_in_disease	-	-	-	0.5516140286661002	-
e_336	involved_in_disease	-	-	-	0.5516140286661002	-
e_337	involved_in_disease	-	-	-	0.5516140286661002	-
e_338	involved_in_disease	-	-	-	0.5516140286661002	-
e_339	involved_in_disease	-	-	-	0.5516140286661002	-
e_340	involved_in_disease	-	-	-	0.5516140286661002	-
e_341	involved_in_disease	-	-	-	0.5516140286661002	-
e_342	involved_in_disease	-	-	-	0.5516140286661002	-
e_343	involved_in_disease	-	-	-	0.5516140286661002	-
e_344	involved_in_disease	-	-	-	0.6815579561223558	-
e_345	involved_in_disease	-	-	-	0.5516140286661002	-
e_346	involved_in_disease	-	-	-	0.5516140286661002	-
e_347	involved_in_disease	-	-	-	0.5516140286661002	-
e_348	involved_in_disease	-	-	-	0.5516140286661002	-
e_349	involved_in_disease	-	-	-	0.5516140286661002	-
e_350	involved_in_disease	-	-	-	0.5516140286661002	-
e_351	involved_in_disease	-	-	-	0.5516140286661002	-
e_352	involved_in_disease	-	-	-	0.5516140286661002	-
e_353	involved_in_disease	-	-	-	0.5516140286661002	-
e_354	involved_in_disease	-	-	-	0.5516140286661002	-
e_355	involved_in_disease	-	-	-	0.5516140286661002	-
e_356	involved_in_disease	-	-	-	0.5516140286661002	-
e_357	involved_in_disease	-	-	-	0.5516140286661002	-
e_358	involved_in_disease	-	-	-	0.5516140286661002	-
e_359	involved_in_disease	-	-	-	0.5516140286661002	-
e_360	involved_in_disease	-	-	-	0.8041144732589239	-
e_361	involved_in_disease	-	-	-	0.9936506009495686	-
e_362	involved_in_disease	-	-	-	0.5516140286661002	-
e_363	involved_in_disease	-	-	-	0.6815579561223558	-
e_364	involved_in_disease	-	-	-	0.8017519614292488	-
e_365	involved_in_disease	-	-	-	0.5516140286661002	-
e_366	involved_in_disease	-	-	-	0.8041144732589239	-
e_367	involved_in_disease	-	-	-	0.5516140286661002	-
e_368	involved_in_disease	-	-	-	0.5516140286661002	-
e_369	involved_in_disease	-	-	-	0.5516140286661002	-
e_370	involved_in_disease	-	-	-	0.5516140286661002	-
e_371	involved_in_disease	-	-	-	0.5516140286661002	-
e_372	involved_in_disease	-	-	-	0.6815579561223558	-
e_373	involved_in_disease	-	-	-	0.5516140286661002	-
e_374	involved_in_disease	-	-	-	0.5516140286661002	-
e_375	involved_in_disease	-	-	-	0.5516140286661002	-
e_376	involved_in_disease	-	-	-	0.5516140286661002	-
e_377	involved_in_disease	-	-	-	0.5516140286661002	-
e_378	involved_in_disease	-	-	-	0.5516140286661002	-
e_379	involved_in_disease	-	-	-	0.5516140286661002	-
e_380	involved_in_disease	-	-	-	0.5516140286661002	-
e_381	involved_in_disease	-	-	-	0.5516140286661002	-
e_382	involved_in_disease	-	-	-	0.5516140286661002	-
e_383	involved_in_disease	-	-	-	0.5516140286661002	-
e_384	involved_in_disease	-	-	-	0.5516140286661002	-
e_385	involved_in_disease	-	-	-	0.5516140286661002	-
e_386	involved_in_disease	-	-	-	0.6815579561223558	-
e_387	involved_in_disease	-	-	-	0.8301032587501751	-
e_388	involved_in_disease	-	-	-	0.5516140286661002	-
e_389	involved_in_disease	-	-	-	0.5516140286661002	-
e_390	involved_in_disease	-	-	-	0.5516140286661002	-
e_391	involved_in_disease	-	-	-	0.5516140286661002	-
e_392	involved_in_disease	-	-	-	0.9776073535270098	-
e_393	involved_in_disease	-	-	-	0.5516140286661002	-
e_394	involved_in_disease	-	-	-	0.7285330946689825	-
e_395	involved_in_disease	-	-	-	0.5516140286661002	-
e_396	involved_in_disease	-	-	-	0.5516140286661002	-
e_397	involved_in_disease	-	-	-	0.5712351503891357	-
e_398	involved_in_disease	-	-	-	0.5516140286661002	-
e_399	involved_in_disease	-	-	-	0.5516140286661002	-
e_400	involved_in_disease	-	-	-	0.5516140286661002	-
e_401	involved_in_disease	-	-	-	0.5516140286661002	-
e_402	involved_in_disease	-	-	-	0.6815579561223558	-
e_403	involved_in_disease	-	-	-	0.8041144732589239	-
e_404	involved_in_disease	-	-	-	0.8080386976035311	-
e_405	involved_in_disease	-	-	-	0.5516140286661002	-
e_406	involved_in_disease	-	-	-	0.5516140286661002	-
e_407	involved_in_disease	-	-	-	0.5516140286661002	-
e_408	involved_in_disease	-	-	-	0.5516140286661002	-
e_409	involved_in_disease	-	-	-	0.8301032587501751	-
e_410	involved_in_disease	-	-	-	0.5516140286661002	-
e_411	involved_in_disease	-	-	-	0.5516140286661002	-
e_412	involved_in_disease	-	-	-	0.5516140286661002	-
e_413	involved_in_disease	-	-	-	0.5516140286661002	-
e_414	involved_in_disease	-	-	-	0.6142860645911554	-
e_415	involved_in_disease	-	-	-	0.7505976558156267	-
e_416	involved_in_disease	-	-	-	0.5516140286661002	-
e_417	involved_in_disease	-	-	-	0.5516140286661002	-
e_418	involved_in_disease	-	-	-	0.5516140286661002	-
e_419	involved_in_disease	-	-	-	0.5516140286661002	-
e_420	involved_in_disease	-	-	-	0.5516140286661002	-
e_421	involved_in_disease	-	-	-	0.5516140286661002	-
e_422	involved_in_disease	-	-	-	0.5516140286661002	-
e_423	involved_in_disease	-	-	-	0.5516140286661002	-
e_424	involved_in_disease	-	-	-	0.5516140286661002	-
e_425	involved_in_disease	-	-	-	0.5516140286661002	-
e_426	involved_in_disease	-	-	-	0.5516140286661002	-
e_427	involved_in_disease	-	-	-	0.5516140286661002	-
e_428	involved_in_disease	-	-	-	0.838713441590579	-
e_429	involved_in_disease	-	-	-	0.5516140286661002	-
e_430	involved_in_disease	-	-	-	0.5516140286661002	-
e_431	involved_in_disease	-	-	-	0.5516140286661002	-
e_432	involved_in_disease	-	-	-	0.5516140286661002	-
e_433	involved_in_disease	-	-	-	0.5516140286661002	-
e_434	involved_in_disease	-	-	-	0.5516140286661002	-
e_435	involved_in_disease	-	-	-	0.8041144732589239	-
e_436	involved_in_disease	-	-	-	0.5516140286661002	-
e_437	involved_in_disease	-	-	-	0.5516140286661002	-
e_438	involved_in_disease	-	-	-	0.5516140286661002	-
e_439	involved_in_disease	-	-	-	0.5516140286661002	-
e_440	involved_in_disease	-	-	-	0.8041144732589239	-
e_441	involved_in_disease	-	-	-	0.5712351503891357	-
e_442	involved_in_disease	-	-	-	0.5516140286661002	-
e_443	involved_in_disease	-	-	-	0.9776073535270098	-
e_444	involved_in_disease	-	-	-	0.8041144732589239	-
e_445	involved_in_disease	-	-	-	0.5516140286661002	-
e_446	involved_in_disease	-	-	-	0.5549150129149185	-
e_447	involved_in_disease	-	-	-	0.5516140286661002	-
e_448	involved_in_disease	-	-	-	0.5516140286661002	-
e_449	involved_in_disease	-	-	-	0.5516140286661002	-
e_450	involved_in_disease	-	-	-	0.5516140286661002	-
e_451	involved_in_disease	-	-	-	0.5516140286661002	-
e_452	involved_in_disease	-	-	-	0.5516140286661002	-
e_453	involved_in_disease	-	-	-	0.5516140286661002	-
e_454	involved_in_disease	-	-	-	0.5516140286661002	-
e_455	involved_in_disease	-	-	-	0.539801469517725	-
e_456	involved_in_disease	-	-	-	0.5516140286661002	-
e_457	involved_in_disease	-	-	-	0.5516140286661002	-
e_458	involved_in_disease	-	-	-	0.5516140286661002	-
e_459	involved_in_disease	-	-	-	0.5516140286661002	-
e_460	involved_in_disease	-	-	-	0.5516140286661002	-
e_461	involved_in_disease	-	-	-	0.5516140286661002	-
e_462	involved_in_disease	-	-	-	0.5549150129149185	-
e_463	involved_in_disease	-	-	-	0.5516140286661002	-
e_464	involved_in_disease	-	-	-	0.5516140286661002	-
e_465	involved_in_disease	-	-	-	0.5516140286661002	-
e_466	involved_in_disease	-	-	-	0.5516140286661002	-
e_467	involved_in_disease	-	-	-	0.5516140286661002	-
e_468	involved_in_disease	-	-	-	0.5549150129149185	-
e_469	involved_in_disease	-	-	-	0.5516140286661002	-
e_470	involved_in_disease	-	-	-	0.98280511062526	-
e_471	involved_in_disease	-	-	-	0.5516140286661002	-
e_472	involved_in_disease	-	-	-	0.5516140286661002	-
e_473	involved_in_disease	-	-	-	0.5516140286661002	-
e_474	involved_in_disease	-	-	-	0.5516140286661002	-
e_475	involved_in_disease	-	-	-	0.5516140286661002	-
e_476	involved_in_disease	-	-	-	0.5516140286661002	-
e_477	involved_in_disease	-	-	-	0.5516140286661002	-
e_478	involved_in_disease	-	-	-	0.5516140286661002	-
e_479	involved_in_disease	-	-	-	0.5516140286661002	-
e_480	involved_in_disease	-	-	-	0.5516140286661002	-
e_481	involved_in_disease	-	-	-	0.5516140286661002	-
e_482	involved_in_disease	-	-	-	0.5516140286661002	-
e_483	involved_in_disease	-	-	-	0.5516140286661002	-
e_484	involved_in_disease	-	-	-	0.5712351503891357	-
e_485	involved_in_disease	-	-	-	0.5516140286661002	-
e_486	involved_in_disease	-	-	-	0.6937916675257039	-
e_487	involved_in_disease	-	-	-	0.5516140286661002	-
e_488	involved_in_disease	-	-	-	0.5712351503891357	-
e_489	is_encoded_by	-	-	-	-	-
e_490	is_a_disease	-	-	-	-	-
e_491	is_encoded_by	-	-	-	-	-
e_492	involved_in_disease	-	-	-	0.5516140286661002	-
e_493	involved_in_disease	-	-	-	0.5516140286661002	-
e_494	involved_in_disease	-	-	-	0.5516140286661002	-
e_495	involved_in_disease	-	-	-	0.5516140286661002	-
e_496	involved_in_disease	-	-	-	0.5516140286661002	-
e_497	involved_in_disease	-	-	-	0.5516140286661002	-
e_498	involved_in_disease	-	-	-	0.5712351503891357	-
e_499	involved_in_disease	-	-	-	0.5516140286661002	-
e_500	involved_in_disease	-	-	-	0.5516140286661002	-
e_501	involved_in_disease	-	-	-	0.5516140286661002	-
e_502	involved_in_disease	-	-	-	0.5516140286661002	-
e_503	involved_in_disease	-	-	-	0.5516140286661002	-
e_504	involved_in_disease	-	-	-	0.5712351503891357	-
e_505	involved_in_disease	-	-	-	0.5516140286661002	-
e_506	involved_in_disease	-	-	-	0.5516140286661002	-
e_507	involved_in_disease	-	-	-	0.5516140286661002	-
e_508	involved_in_disease	-	-	-	0.9964729767120488	-
e_509	involved_in_disease	-	-	-	0.5516140286661002	-
e_510	involved_in_disease	-	-	-	0.5516140286661002	-
e_511	involved_in_disease	-	-	-	0.5712351503891357	-
e_512	involved_in_disease	-	-	-	0.5516140286661002	-
e_513	involved_in_disease	-	-	-	0.5712351503891357	-
e_514	involved_in_disease	-	-	-	0.5516140286661002	-
e_515	involved_in_disease	-	-	-	0.5712351503891357	-
e_516	involved_in_disease	-	-	-	0.5516140286661002	-
e_517	involved_in_disease	-	-	-	0.5712351503891357	-
e_518	involved_in_disease	-	-	-	0.5516140286661002	-
e_519	involved_in_disease	-	-	-	0.6815579561223558	-
e_520	involved_in_disease	-	-	-	0.5712351503891357	-
e_521	involved_in_disease	-	-	-	0.5712351503891357	-
e_522	involved_in_disease	-	-	-	0.6815579561223558	-
e_523	involved_in_disease	-	-	-	0.5516140286661002	-
e_524	involved_in_disease	-	-	-	0.5712351503891357	-
e_525	involved_in_disease	-	-	-	0.5712351503891357	-
e_526	involved_in_disease	-	-	-	0.5516140286661002	-
e_527	involved_in_disease	-	-	-	0.5516140286661002	-
e_528	involved_in_disease	-	-	-	0.5516140286661002	-
e_529	involved_in_disease	-	-	-	0.5516140286661002	-
e_530	involved_in_disease	-	-	-	0.5516140286661002	-
e_531	involved_in_disease	-	-	-	0.5712351503891357	-
e_532	involved_in_disease	-	-	-	0.5712351503891357	-
e_533	involved_in_disease	-	-	-	0.5516140286661002	-
e_534	involved_in_disease	-	-	-	0.5516140286661002	-
e_535	involved_in_disease	-	-	-	0.5516140286661002	-
e_536	involved_in_disease	-	-	-	0.5516140286661002	-
e_537	involved_in_disease	-	-	-	0.5516140286661002	-
e_538	involved_in_disease	-	-	-	0.5516140286661002	-
e_539	involved_in_disease	-	-	-	0.5712351503891357	-
e_540	involved_in_disease	-	-	-	0.5516140286661002	-
e_541	involved_in_disease	-	-	-	0.5516140286661002	-
e_542	involved_in_disease	-	-	-	0.5516140286661002	-
e_543	involved_in_disease	-	-	-	0.5516140286661002	-
e_544	involved_in_disease	-	-	-	0.5712351503891357	-
e_545	involved_in_disease	-	-	-	0.5712351503891357	-
e_546	involved_in_disease	-	-	-	0.5516140286661002	-
e_547	involved_in_disease	-	-	-	0.5516140286661002	-
e_548	involved_in_disease	-	-	-	0.5712351503891357	-
e_549	involved_in_disease	-	-	-	0.5516140286661002	-
e_550	involved_in_disease	-	-	-	0.5516140286661002	-
e_551	involved_in_disease	-	-	-	0.6815579561223558	-
e_552	involved_in_disease	-	-	-	0.5516140286661002	-
e_553	involved_in_disease	-	-	-	0.5712351503891357	-
e_554	involved_in_disease	-	-	-	0.5712351503891357	-
e_555	involved_in_disease	-	-	-	0.5516140286661002	-
e_556	involved_in_disease	-	-	-	0.5516140286661002	-
e_557	involved_in_disease	-	-	-	0.5712351503891357	-
e_558	involved_in_disease	-	-	-	0.6815579561223558	-
e_559	involved_in_disease	-	-	-	0.5516140286661002	-
e_560	involved_in_disease	-	-	-	0.5516140286661002	-
e_561	involved_in_disease	-	-	-	0.5516140286661002	-
e_562	involved_in_disease	-	-	-	0.5516140286661002	-
e_563	involved_in_disease	-	-	-	0.5516140286661002	-
e_564	involved_in_disease	-	-	-	0.6815579561223558	-
e_565	involved_in_disease	-	-	-	0.5712351503891357	-
e_566	involved_in_disease	-	-	-	0.5516140286661002	-
e_567	involved_in_disease	-	-	-	0.5516140286661002	-
e_568	involved_in_disease	-	-	-	0.5516140286661002	-
e_569	involved_in_disease	-	-	-	0.5516140286661002	-
e_570	involved_in_disease	-	-	-	0.5516140286661002	-
e_571	involved_in_disease	-	-	-	0.5516140286661002	-
e_572	involved_in_disease	-	-	-	0.5516140286661002	-
e_573	is_a_disease	-	-	-	-	-
e_574	involved_in_disease	-	-	-	0.539801469517725	-
e_575	is_a_disease	-	-	-	-	-
e_576	involved_in_disease	-	-	-	0.6142860645911554	-
e_577	involved_in_disease	-	-	-	0.5516140286661002	-
e_578	is_a_disease	-	-	-	-	-
e_579	is_a_disease	-	-	-	-	-
e_580	is_a_disease	-	-	-	-	-
e_581	involved_in_disease	-	-	-	0.5516140286661002	-
e_582	involved_in_disease	-	-	-	0.5516140286661002	-
e_583	involved_in_disease	-	-	-	0.5516140286661002	-
e_584	involved_in_disease	-	-	-	0.5516140286661002	-
e_585	involved_in_disease	-	-	-	0.5516140286661002	-
e_586	involved_in_disease	-	-	-	0.5516140286661002	-
e_587	involved_in_disease	-	-	-	0.5712351503891357	-
e_588	involved_in_disease	-	-	-	0.5516140286661002	-
e_589	involved_in_disease	-	-	-	0.5712351503891357	-
e_590	involved_in_disease	-	-	-	0.5712351503891357	-
e_591	involved_in_disease	-	-	-	0.5516140286661002	-
e_592	involved_in_disease	-	-	-	0.5516140286661002	-
e_593	involved_in_disease	-	-	-	0.5516140286661002	-
e_594	involved_in_disease	-	-	-	0.5516140286661002	-
e_595	involved_in_disease	-	-	-	0.5516140286661002	-
e_596	involved_in_disease	-	-	-	0.5516140286661002	-
e_597	involved_in_disease	-	-	-	0.5516140286661002	-
e_598	involved_in_disease	-	-	-	0.5516140286661002	-
e_599	involved_in_disease	-	-	-	0.5516140286661002	-
e_600	involved_in_disease	-	-	-	0.5516140286661002	-
e_601	involved_in_disease	-	-	-	0.5516140286661002	-
e_602	involved_in_disease	-	-	-	0.5516140286661002	-
e_603	involved_in_disease	-	-	-	0.5516140286661002	-
e_604	involved_in_disease	-	-	-	0.5516140286661002	-
e_605	involved_in_disease	-	-	-	0.5712351503891357	-
e_606	involved_in_disease	-	-	-	0.5712351503891357	-
e_607	involved_in_disease	-	-	-	0.5516140286661002	-
e_608	involved_in_disease	-	-	-	0.5516140286661002	-
e_609	involved_in_disease	-	-	-	0.9936506009495686	-
e_610	involved_in_disease	-	-	-	0.5516140286661002	-
e_611	involved_in_disease	-	-	-	0.5516140286661002	-
e_612	involved_in_disease	-	-	-	0.5712351503891357	-
e_613	involved_in_disease	-	-	-	0.5516140286661002	-
e_614	involved_in_disease	-	-	-	0.5516140286661002	-
e_615	involved_in_disease	-	-	-	0.5516140286661002	-
e_616	involved_in_disease	-	-	-	0.7246088703243754	-
e_617	involved_in_disease	-	-	-	0.8041144732589239	-
e_618	involved_in_disease	-	-	-	0.5516140286661002	-
e_619	involved_in_disease	-	-	-	0.5516140286661002	-
e_620	involved_in_disease	-	-	-	0.5516140286661002	-
e_621	involved_in_disease	-	-	-	0.5712351503891357	-
e_622	involved_in_disease	-	-	-	0.7246088703243754	-
e_623	involved_in_disease	-	-	-	0.5516140286661002	-
e_624	involved_in_disease	-	-	-	0.7285330946689825	-
e_625	involved_in_disease	-	-	-	0.5516140286661002	-
e_626	involved_in_disease	-	-	-	0.5516140286661002	-
e_627	involved_in_disease	-	-	-	0.5516140286661002	-
e_628	involved_in_disease	-	-	-	0.7246088703243754	-
e_629	involved_in_disease	-	-	-	0.5712351503891357	-
e_630	involved_in_disease	-	-	-	0.5712351503891357	-
e_631	involved_in_disease	-	-	-	0.5516140286661002	-
e_632	involved_in_disease	-	-	-	0.5516140286661002	-
e_633	involved_in_disease	-	-	-	0.6815579561223558	-
e_634	involved_in_disease	-	-	-	0.5516140286661002	-
e_635	involved_in_disease	-	-	-	0.5712351503891357	-
e_636	involved_in_disease	-	-	-	0.5516140286661002	-
e_637	involved_in_disease	-	-	-	0.5516140286661002	-
e_638	involved_in_disease	-	-	-	0.5516140286661002	-
e_639	is_a_disease	-	-	-	-	-
e_640	is_a_disease	-	-	-	-	-
e_641	is_a_disease	-	-	-	-	-
e_642	is_a_disease	-	-	-	-	-
e_643	is_a_disease	-	-	-	-	-
e_644	is_a_disease	-	-	-	-	-
e_645	is_encoded_by	-	-	-	-	-
e_646	involved_in_disease	-	-	-	0.5516140286661002	-
e_647	involved_in_disease	-	-	-	0.5516140286661002	-
e_648	involved_in_disease	-	-	-	0.5516140286661002	-
e_649	involved_in_disease	-	-	-	0.5549150129149185	-
e_650	involved_in_disease	-	-	-	0.8041144732589239	-
e_651	involved_in_disease	-	-	-	0.5549150129149185	-
e_652	involved_in_disease	-	-	-	0.6937916675257039	-
e_653	involved_in_disease	-	-	-	0.5549150129149185	-
e_654	involved_in_disease	-	-	-	0.5516140286661002	-
e_655	involved_in_disease	-	-	-	0.5516140286661002	-
e_656	involved_in_disease	-	-	-	0.6652378186481385	-
e_657	involved_in_disease	-	-	-	0.5516140286661002	-
e_658	involved_in_disease	-	-	-	0.5516140286661002	-
e_659	involved_in_disease	-	-	-	0.539801469517725	-
e_660	involved_in_disease	-	-	-	0.5516140286661002	-
e_661	involved_in_disease	-	-	-	0.5549150129149185	-
e_662	involved_in_disease	-	-	-	0.5516140286661002	-
e_663	involved_in_disease	-	-	-	0.5516140286661002	-
e_664	involved_in_disease	-	-	-	0.5516140286661002	-
e_665	involved_in_disease	-	-	-	0.5516140286661002	-
e_666	involved_in_disease	-	-	-	0.5516140286661002	-
e_667	involved_in_disease	-	-	-	0.5516140286661002	-
e_668	involved_in_disease	-	-	-	0.5516140286661002	-
e_669	involved_in_disease	-	-	-	0.5516140286661002	-
e_670	involved_in_disease	-	-	-	0.5516140286661002	-
e_671	involved_in_disease	-	-	-	0.98280511062526	-
e_672	involved_in_disease	-	-	-	0.5516140286661002	-
e_673	involved_in_disease	-	-	-	0.6937916675257039	-
e_674	involved_in_disease	-	-	-	0.5516140286661002	-
e_675	involved_in_disease	-	-	-	0.5549150129149185	-
e_676	involved_in_disease	-	-	-	0.5549150129149185	-
e_677	involved_in_disease	-	-	-	0.5516140286661002	-
e_678	involved_in_disease	-	-	-	0.5516140286661002	-
e_679	involved_in_disease	-	-	-	0.6937916675257039	-
e_680	involved_in_disease	-	-	-	0.5549150129149185	-
e_681	involved_in_disease	-	-	-	0.5516140286661002	-
e_682	involved_in_disease	-	-	-	0.5516140286661002	-
e_683	involved_in_disease	-	-	-	0.5516140286661002	-
e_684	involved_in_disease	-	-	-	0.5516140286661002	-
e_685	involved_in_disease	-	-	-	0.5516140286661002	-
e_686	involved_in_disease	-	-	-	0.5516140286661002	-
e_687	involved_in_disease	-	-	-	0.6815579561223558	-
e_688	involved_in_disease	-	-	-	0.5516140286661002	-
e_689	involved_in_disease	-	-	-	0.6815579561223558	-
e_690	involved_in_disease	-	-	-	0.5516140286661002	-
e_691	involved_in_disease	-	-	-	0.8301032587501751	-
e_692	involved_in_disease	-	-	-	0.5516140286661002	-
e_693	involved_in_disease	-	-	-	0.5516140286661002	-
e_694	involved_in_disease	-	-	-	0.5516140286661002	-
e_695	involved_in_disease	-	-	-	0.5516140286661002	-
e_696	involved_in_disease	-	-	-	0.5516140286661002	-
e_697	involved_in_disease	-	-	-	0.5712351503891357	-
e_698	involved_in_disease	-	-	-	0.8041144732589239	-
e_699	involved_in_disease	-	-	-	0.6937916675257039	-
e_700	involved_in_disease	-	-	-	0.5516140286661002	-
e_701	involved_in_disease	-	-	-	0.5516140286661002	-
e_702	involved_in_disease	-	-	-	0.5516140286661002	-
e_703	involved_in_disease	-	-	-	0.6652378186481385	-
e_704	involved_in_disease	-	-	-	0.5549150129149185	-
e_705	involved_in_disease	-	-	-	0.6652378186481385	-
e_706	involved_in_disease	-	-	-	0.5516140286661002	-
e_707	involved_in_disease	-	-	-	0.5516140286661002	-
e_708	involved_in_disease	-	-	-	0.5516140286661002	-
e_709	involved_in_disease	-	-	-	0.5516140286661002	-
e_710	involved_in_disease	-	-	-	0.5516140286661002	-
e_711	involved_in_disease	-	-	-	0.5516140286661002	-
e_712	involved_in_disease	-	-	-	0.5712351503891357	-
e_713	involved_in_disease	-	-	-	0.5516140286661002	-
e_714	involved_in_disease	-	-	-	0.5516140286661002	-
e_715	involved_in_disease	-	-	-	0.5549150129149185	-
e_716	involved_in_disease	-	-	-	0.5516140286661002	-
e_717	involved_in_disease	-	-	-	0.6937916675257039	-
e_718	involved_in_disease	-	-	-	0.6937916675257039	-
e_719	involved_in_disease	-	-	-	0.5712351503891357	-
e_720	involved_in_disease	-	-	-	0.5516140286661002	-
e_721	involved_in_disease	-	-	-	0.5516140286661002	-
e_722	involved_in_disease	-	-	-	0.8041144732589239	-
e_723	involved_in_disease	-	-	-	0.6652378186481385	-
e_724	involved_in_disease	-	-	-	0.5516140286661002	-
e_725	involved_in_disease	-	-	-	0.5712351503891357	-
e_726	involved_in_disease	-	-	-	0.5516140286661002	-
e_727	involved_in_disease	-	-	-	0.5516140286661002	-
e_728	involved_in_disease	-	-	-	0.5516140286661002	-
e_729	involved_in_disease	-	-	-	0.5516140286661002	-
e_730	involved_in_disease	-	-	-	0.6937916675257039	-
e_731	involved_in_disease	-	-	-	0.5516140286661002	-
e_732	involved_in_disease	-	-	-	0.5516140286661002	-
e_733	involved_in_disease	-	-	-	0.5549150129149185	-
e_734	involved_in_disease	-	-	-	0.6937916675257039	-
e_735	involved_in_disease	-	-	-	0.5516140286661002	-
e_736	involved_in_disease	-	-	-	0.5712351503891357	-
e_737	involved_in_disease	-	-	-	0.6815579561223558	-
e_738	involved_in_disease	-	-	-	0.5516140286661002	-
e_739	involved_in_disease	-	-	-	0.5712351503891357	-
e_740	involved_in_disease	-	-	-	0.5516140286661002	-
e_741	involved_in_disease	-	-	-	0.5516140286661002	-
e_742	involved_in_disease	-	-	-	0.5516140286661002	-
e_743	involved_in_disease	-	-	-	0.5516140286661002	-
e_744	involved_in_disease	-	-	-	0.5712351503891357	-
e_745	involved_in_disease	-	-	-	0.5516140286661002	-
e_746	involved_in_disease	-	-	-	0.5712351503891357	-
e_747	involved_in_disease	-	-	-	0.5712351503891357	-
e_748	involved_in_disease	-	-	-	0.5516140286661002	-
e_749	involved_in_disease	-	-	-	0.5516140286661002	-
e_750	involved_in_disease	-	-	-	0.5516140286661002	-
e_751	involved_in_disease	-	-	-	0.9975125281316988	-
e_752	involved_in_disease	-	-	-	0.5712351503891357	-
e_753	involved_in_disease	-	-	-	0.5516140286661002	-
e_754	involved_in_disease	-	-	-	0.5516140286661002	-
e_755	involved_in_disease	-	-	-	0.5516140286661002	-
e_756	involved_in_disease	-	-	-	0.5516140286661002	-
e_757	involved_in_disease	-	-	-	0.6815579561223558	-
e_758	involved_in_disease	-	-	-	0.5516140286661002	-
e_759	involved_in_disease	-	-	-	0.5516140286661002	-
e_760	involved_in_disease	-	-	-	0.5516140286661002	-
e_761	involved_in_disease	-	-	-	0.5516140286661002	-
e_762	involved_in_disease	-	-	-	0.6815579561223558	-
e_763	involved_in_disease	-	-	-	0.5516140286661002	-
e_764	involved_in_disease	-	-	-	0.5516140286661002	-
e_765	involved_in_disease	-	-	-	0.5712351503891357	-
e_766	involved_in_disease	-	-	-	0.5516140286661002	-
e_767	involved_in_disease	-	-	-	0.5516140286661002	-
e_768	involved_in_disease	-	-	-	0.5516140286661002	-
e_769	involved_in_disease	-	-	-	0.5712351503891357	-
e_770	involved_in_disease	-	-	-	0.5516140286661002	-
e_771	involved_in_disease	-	-	-	0.5516140286661002	-
e_772	involved_in_disease	-	-	-	0.5516140286661002	-
e_773	involved_in_disease	-	-	-	0.5712351503891357	-
e_774	involved_in_disease	-	-	-	0.6815579561223558	-
e_775	involved_in_disease	-	-	-	0.5516140286661002	-
e_776	involved_in_disease	-	-	-	0.5516140286661002	-
e_777	involved_in_disease	-	-	-	0.5712351503891357	-
e_778	involved_in_disease	-	-	-	0.5712351503891357	-
e_779	involved_in_disease	-	-	-	0.5516140286661002	-
e_780	involved_in_disease	-	-	-	0.5516140286661002	-
e_781	involved_in_disease	-	-	-	0.6815579561223558	-
e_782	involved_in_disease	-	-	-	0.5516140286661002	-
e_783	involved_in_disease	-	-	-	0.5712351503891357	-
e_784	involved_in_disease	-	-	-	0.5516140286661002	-
e_785	involved_in_disease	-	-	-	0.5712351503891357	-
e_786	involved_in_disease	-	-	-	0.5516140286661002	-
e_787	involved_in_disease	-	-	-	0.5516140286661002	-
e_788	involved_in_disease	-	-	-	0.5516140286661002	-
e_789	involved_in_disease	-	-	-	0.5712351503891357	-
e_790	involved_in_disease	-	-	-	0.8301032587501751	-
e_791	involved_in_disease	-	-	-	0.5712351503891357	-
e_792	involved_in_disease	-	-	-	0.5516140286661002	-
e_793	involved_in_disease	-	-	-	0.8041144732589239	-
e_794	involved_in_disease	-	-	-	0.5516140286661002	-
e_795	involved_in_disease	-	-	-	0.6815579561223558	-
e_796	involved_in_disease	-	-	-	0.5712351503891357	-
e_797	involved_in_disease	-	-	-	0.8041144732589239	-
e_798	involved_in_disease	-	-	-	0.5516140286661002	-
e_799	involved_in_disease	-	-	-	0.5516140286661002	-
e_800	involved_in_disease	-	-	-	0.5516140286661002	-
e_801	involved_in_disease	-	-	-	0.6815579561223558	-
e_802	involved_in_disease	-	-	-	0.5516140286661002	-
e_803	involved_in_disease	-	-	-	0.5516140286661002	-
e_804	involved_in_disease	-	-	-	0.8301032587501751	-
e_805	involved_in_disease	-	-	-	0.5516140286661002	-
e_806	involved_in_disease	-	-	-	0.5516140286661002	-
e_807	involved_in_disease	-	-	-	0.5712351503891357	-
e_808	involved_in_disease	-	-	-	0.5516140286661002	-
e_809	involved_in_disease	-	-	-	0.5516140286661002	-
e_810	involved_in_disease	-	-	-	0.5516140286661002	-
e_811	involved_in_disease	-	-	-	0.5516140286661002	-
e_812	involved_in_disease	-	-	-	0.5516140286661002	-
e_813	involved_in_disease	-	-	-	0.5516140286661002	-
e_814	involved_in_disease	-	-	-	0.5516140286661002	-
e_815	involved_in_disease	-	-	-	0.5516140286661002	-
e_816	involved_in_disease	-	-	-	0.5516140286661002	-
e_817	involved_in_disease	-	-	-	0.5516140286661002	-
e_818	involved_in_disease	-	-	-	0.7285330946689825	-
e_819	involved_in_disease	-	-	-	0.6815579561223558	-
e_820	involved_in_disease	-	-	-	0.5516140286661002	-
e_821	involved_in_disease	-	-	-	0.5516140286661002	-
e_822	involved_in_disease	-	-	-	0.5516140286661002	-
e_823	involved_in_disease	-	-	-	0.5516140286661002	-
e_824	involved_in_disease	-	-	-	0.5516140286661002	-
e_825	involved_in_disease	-	-	-	0.5516140286661002	-
e_826	involved_in_disease	-	-	-	0.5516140286661002	-
e_827	involved_in_disease	-	-	-	0.5516140286661002	-
e_828	involved_in_disease	-	-	-	0.5516140286661002	-
e_829	involved_in_disease	-	-	-	0.5516140286661002	-
e_830	involved_in_disease	-	-	-	0.5516140286661002	-
e_831	involved_in_disease	-	-	-	0.5516140286661002	-
e_832	involved_in_disease	-	-	-	0.5516140286661002	-
e_833	involved_in_disease	-	-	-	0.5516140286661002	-
e_834	involved_in_disease	-	-	-	0.5712351503891357	-
e_835	involved_in_disease	-	-	-	0.5516140286661002	-
e_836	involved_in_disease	-	-	-	0.5516140286661002	-
e_837	involved_in_disease	-	-	-	0.5712351503891357	-
e_838	involved_in_disease	-	-	-	0.6815579561223558	-
e_839	involved_in_disease	-	-	-	0.5516140286661002	-
e_840	involved_in_disease	-	-	-	0.5516140286661002	-
e_841	involved_in_disease	-	-	-	0.5516140286661002	-
e_842	involved_in_disease	-	-	-	0.5516140286661002	-
e_843	involved_in_disease	-	-	-	0.5516140286661002	-
e_844	involved_in_disease	-	-	-	0.5712351503891357	-
e_845	involved_in_disease	-	-	-	0.6815579561223558	-
e_846	involved_in_disease	-	-	-	0.5516140286661002	-
e_847	involved_in_disease	-	-	-	0.5516140286661002	-
e_848	involved_in_disease	-	-	-	0.5516140286661002	-
e_849	involved_in_disease	-	-	-	0.5516140286661002	-
e_850	involved_in_disease	-	-	-	0.5516140286661002	-
e_851	involved_in_disease	-	-	-	0.5516140286661002	-
e_852	involved_in_disease	-	-	-	0.5516140286661002	-
e_853	involved_in_disease	-	-	-	0.5516140286661002	-
e_854	involved_in_disease	-	-	-	0.5516140286661002	-
e_855	involved_in_disease	-	-	-	0.5516140286661002	-
e_856	involved_in_disease	-	-	-	0.5516140286661002	-
e_857	involved_in_disease	-	-	-	0.5516140286661002	-
e_858	involved_in_disease	-	-	-	0.5516140286661002	-
e_859	involved_in_disease	-	-	-	0.5516140286661002	-
e_860	involved_in_disease	-	-	-	0.5516140286661002	-
e_861	involved_in_disease	-	-	-	0.5516140286661002	-
e_862	involved_in_disease	-	-	-	0.5516140286661002	-
e_863	involved_in_disease	-	-	-	0.5516140286661002	-
e_864	involved_in_disease	-	-	-	0.5516140286661002	-
e_865	involved_in_disease	-	-	-	0.5516140286661002	-
e_866	involved_in_disease	-	-	-	0.5712351503891357	-
e_867	involved_in_disease	-	-	-	0.5516140286661002	-
e_868	involved_in_disease	-	-	-	0.5516140286661002	-
e_869	involved_in_disease	-	-	-	0.5516140286661002	-
e_870	involved_in_disease	-	-	-	0.5712351503891357	-
e_871	involved_in_disease	-	-	-	0.5516140286661002	-
e_872	involved_in_disease	-	-	-	0.5712351503891357	-
e_873	involved_in_disease	-	-	-	0.5516140286661002	-
e_874	involved_in_disease	-	-	-	0.9975125281316988	-
e_875	involved_in_disease	-	-	-	0.5516140286661002	-
e_876	involved_in_disease	-	-	-	0.5516140286661002	-
e_877	involved_in_disease	-	-	-	0.5516140286661002	-
e_878	involved_in_disease	-	-	-	0.5516140286661002	-
e_879	involved_in_disease	-	-	-	0.5516140286661002	-
e_880	involved_in_disease	-	-	-	0.5712351503891357	-
e_881	involved_in_disease	-	-	-	0.5516140286661002	-
e_882	involved_in_disease	-	-	-	0.5516140286661002	-
e_883	involved_in_disease	-	-	-	0.5516140286661002	-
e_884	involved_in_disease	-	-	-	0.5516140286661002	-
e_885	involved_in_disease	-	-	-	0.6815579561223558	-
e_886	involved_in_disease	-	-	-	0.5516140286661002	-
e_887	involved_in_disease	-	-	-	0.5516140286661002	-
e_888	involved_in_disease	-	-	-	0.5516140286661002	-
e_889	involved_in_disease	-	-	-	0.5712351503891357	-
e_890	involved_in_disease	-	-	-	0.9555427923803657	-
e_891	involved_in_disease	-	-	-	0.5516140286661002	-
e_892	involved_in_disease	-	-	-	0.5516140286661002	-
e_893	involved_in_disease	-	-	-	0.8301032587501751	-
e_894	involved_in_disease	-	-	-	0.5516140286661002	-
e_895	involved_in_disease	-	-	-	0.5516140286661002	-
e_896	involved_in_disease	-	-	-	0.5516140286661002	-
e_897	involved_in_disease	-	-	-	0.5516140286661002	-
e_898	involved_in_disease	-	-	-	0.5516140286661002	-
e_899	involved_in_disease	-	-	-	0.5516140286661002	-
e_900	involved_in_disease	-	-	-	0.5516140286661002	-
e_901	involved_in_disease	-	-	-	0.5516140286661002	-
e_902	involved_in_disease	-	-	-	0.5516140286661002	-
e_903	involved_in_disease	-	-	-	0.5516140286661002	-
e_904	involved_in_disease	-	-	-	0.5516140286661002	-
e_905	involved_in_disease	-	-	-	0.5516140286661002	-
e_906	involved_in_disease	-	-	-	0.5516140286661002	-
e_907	involved_in_disease	-	-	-	0.5712351503891357	-
e_908	involved_in_disease	-	-	-	0.5516140286661002	-
e_909	involved_in_disease	-	-	-	0.5516140286661002	-
e_910	involved_in_disease	-	-	-	0.6815579561223558	-
e_911	involved_in_disease	-	-	-	0.5516140286661002	-
e_912	involved_in_disease	-	-	-	0.5516140286661002	-
e_913	involved_in_disease	-	-	-	0.5516140286661002	-
e_914	involved_in_disease	-	-	-	0.5516140286661002	-
e_915	involved_in_disease	-	-	-	0.5516140286661002	-
e_916	involved_in_disease	-	-	-	0.5516140286661002	-
e_917	involved_in_disease	-	-	-	0.5516140286661002	-
e_918	involved_in_disease	-	-	-	0.5516140286661002	-
e_919	involved_in_disease	-	-	-	0.5516140286661002	-
e_920	involved_in_disease	-	-	-	0.5712351503891357	-
e_921	involved_in_disease	-	-	-	0.5516140286661002	-
e_922	involved_in_disease	-	-	-	0.5516140286661002	-
e_923	involved_in_disease	-	-	-	0.5712351503891357	-
e_924	involved_in_disease	-	-	-	0.5516140286661002	-
e_925	involved_in_disease	-	-	-	0.5712351503891357	-
e_926	involved_in_disease	-	-	-	0.5516140286661002	-
e_927	involved_in_disease	-	-	-	0.5516140286661002	-
e_928	involved_in_disease	-	-	-	0.5516140286661002	-
e_929	involved_in_disease	-	-	-	0.816648880443935	-
e_930	involved_in_disease	-	-	-	0.5516140286661002	-
e_931	involved_in_disease	-	-	-	0.5516140286661002	-
e_932	involved_in_disease	-	-	-	0.5516140286661002	-
e_933	involved_in_disease	-	-	-	0.6815579561223558	-
e_934	involved_in_disease	-	-	-	0.5516140286661002	-
e_935	involved_in_disease	-	-	-	0.5516140286661002	-
e_936	involved_in_disease	-	-	-	0.5516140286661002	-
e_937	involved_in_disease	-	-	-	0.5516140286661002	-
e_938	involved_in_disease	-	-	-	0.5712351503891357	-
e_939	involved_in_disease	-	-	-	0.5516140286661002	-
e_940	involved_in_disease	-	-	-	0.5516140286661002	-
e_941	involved_in_disease	-	-	-	0.5516140286661002	-
e_942	involved_in_disease	-	-	-	0.5516140286661002	-
e_943	involved_in_disease	-	-	-	0.9555427923803657	-
e_944	involved_in_disease	-	-	-	0.5712351503891357	-
e_945	involved_in_disease	-	-	-	0.6815579561223558	-
e_946	involved_in_disease	-	-	-	0.5516140286661002	-
e_947	involved_in_disease	-	-	-	0.5516140286661002	-
e_948	involved_in_disease	-	-	-	0.5516140286661002	-
e_949	involved_in_disease	-	-	-	0.5712351503891357	-
e_950	involved_in_disease	-	-	-	0.6815579561223558	-
e_951	involved_in_disease	-	-	-	0.5516140286661002	-
e_952	involved_in_disease	-	-	-	0.5516140286661002	-
e_953	involved_in_disease	-	-	-	0.5516140286661002	-
e_954	involved_in_disease	-	-	-	0.5516140286661002	-
e_955	involved_in_disease	-	-	-	0.5712351503891357	-
e_956	involved_in_disease	-	-	-	0.5516140286661002	-
e_957	involved_in_disease	-	-	-	0.5516140286661002	-
e_958	involved_in_disease	-	-	-	0.5516140286661002	-
e_959	involved_in_disease	-	-	-	0.5712351503891357	-
e_960	involved_in_disease	-	-	-	0.5712351503891357	-
e_961	involved_in_disease	-	-	-	0.5516140286661002	-
e_962	involved_in_disease	-	-	-	0.5712351503891357	-
e_963	involved_in_disease	-	-	-	0.5516140286661002	-
e_964	involved_in_disease	-	-	-	0.5516140286661002	-
e_965	involved_in_disease	-	-	-	0.5516140286661002	-
e_966	involved_in_disease	-	-	-	0.5516140286661002	-
e_967	involved_in_disease	-	-	-	0.5516140286661002	-
e_968	involved_in_disease	-	-	-	0.5516140286661002	-
e_969	involved_in_disease	-	-	-	0.5516140286661002	-
e_970	involved_in_disease	-	-	-	0.5516140286661002	-
e_971	involved_in_disease	-	-	-	0.5516140286661002	-
e_972	involved_in_disease	-	-	-	0.5516140286661002	-
e_973	involved_in_disease	-	-	-	0.5516140286661002	-
e_974	involved_in_disease	-	-	-	0.5516140286661002	-
e_975	involved_in_disease	-	-	-	0.5516140286661002	-
e_976	involved_in_disease	-	-	-	0.5712351503891357	-
e_977	involved_in_disease	-	-	-	0.5516140286661002	-
e_978	involved_in_disease	-	-	-	0.5516140286661002	-
e_979	involved_in_disease	-	-	-	0.5516140286661002	-
e_980	involved_in_disease	-	-	-	0.5516140286661002	-
e_981	involved_in_disease	-	-	-	0.5516140286661002	-
e_982	involved_in_disease	-	-	-	0.5516140286661002	-
e_983	involved_in_disease	-	-	-	0.5712351503891357	-
e_984	involved_in_disease	-	-	-	0.5516140286661002	-
e_985	involved_in_disease	-	-	-	0.5516140286661002	-
e_986	involved_in_disease	-	-	-	0.5516140286661002	-
e_987	involved_in_disease	-	-	-	0.5516140286661002	-
e_988	involved_in_disease	-	-	-	0.5516140286661002	-
e_989	involved_in_disease	-	-	-	0.5516140286661002	-
e_990	involved_in_disease	-	-	-	0.5516140286661002	-
e_991	is_a_disease	-	-	-	-	-
e_992	is_a_disease	-	-	-	-	-
e_993	involved_in_disease	-	-	-	0.6937916675257039	-
e_994	involved_in_disease	-	-	-	0.6937916675257039	-
e_995	is_encoded_by	-	-	-	-	-
e_996	is_a_disease	-	-	-	-	-
e_997	is_a_disease	-	-	-	-	-
e_998	is_a_disease	-	-	-	-	-
e_999	involved_in_disease	-	-	-	0.5516140286661002	-
e_1000	involved_in_disease	-	-	-	0.6937916675257039	-
e_1001	involved_in_disease	-	-	-	0.5516140286661002	-
e_1002	involved_in_disease	-	-	-	0.5516140286661002	-
e_1003	involved_in_disease	-	-	-	0.5516140286661002	-
e_1004	involved_in_disease	-	-	-	0.5712351503891357	-
e_1005	involved_in_disease	-	-	-	0.5516140286661002	-
e_1006	involved_in_disease	-	-	-	0.5516140286661002	-
e_1007	involved_in_disease	-	-	-	0.5516140286661002	-
e_1008	involved_in_disease	-	-	-	0.5712351503891357	-
e_1009	involved_in_disease	-	-	-	0.5549150129149185	-
e_1010	involved_in_disease	-	-	-	0.5516140286661002	-
e_1011	involved_in_disease	-	-	-	0.7285330946689825	-
e_1012	is_a_disease	-	-	-	-	-
e_1013	is_a_disease	-	-	-	-	-
e_1014	is_a_disease	-	-	-	-	-
e_1015	is_a_disease	-	-	-	-	-
e_1016	is_a_disease	-	-	-	-	-
e_1017	is_a_disease	-	-	-	-	-
e_1018	is_a_disease	-	-	-	-	-
e_1019	involved_in_disease	-	-	-	0.7376196945323344	-
e_1020	is_a_disease	-	-	-	-	-
e_1021	involved_in_disease	-	-	-	0.5712351503891357	-
e_1022	involved_in_disease	-	-	-	0.5516140286661002	-
e_1023	involved_in_disease	-	-	-	0.5516140286661002	-
e_1024	involved_in_disease	-	-	-	0.6937916675257039	-
e_1025	involved_in_disease	-	-	-	0.6937916675257039	-
e_1026	involved_in_disease	-	-	-	0.6937916675257039	-
e_1027	involved_in_disease	-	-	-	0.8041144732589239	-
e_1028	involved_in_disease	-	-	-	0.5516140286661002	-
e_1029	involved_in_disease	-	-	-	0.5549150129149185	-
e_1030	involved_in_disease	-	-	-	0.8041144732589239	-
e_1031	involved_in_disease	-	-	-	0.6937916675257039	-
e_1032	involved_in_disease	-	-	-	0.5516140286661002	-
e_1033	involved_in_disease	-	-	-	0.5516140286661002	-
e_1034	involved_in_disease	-	-	-	0.5516140286661002	-
e_1035	involved_in_disease	-	-	-	0.5516140286661002	-
e_1036	involved_in_disease	-	-	-	0.5516140286661002	-
e_1037	involved_in_disease	-	-	-	0.5516140286661002	-
e_1038	involved_in_disease	-	-	-	0.5516140286661002	-
e_1039	involved_in_disease	-	-	-	0.5516140286661002	-
e_1040	involved_in_disease	-	-	-	0.8041144732589239	-
e_1041	involved_in_disease	-	-	-	0.838713441590579	-
e_1042	involved_in_disease	-	-	-	0.5516140286661002	-
e_1043	involved_in_disease	-	-	-	0.5516140286661002	-
e_1044	involved_in_disease	-	-	-	0.7246088703243754	-
e_1045	involved_in_disease	-	-	-	0.5712351503891357	-
e_1046	involved_in_disease	-	-	-	0.6937916675257039	-
e_1047	involved_in_disease	-	-	-	0.5516140286661002	-
e_1048	involved_in_disease	-	-	-	0.5516140286661002	-
e_1049	involved_in_disease	-	-	-	0.5549150129149185	-
e_1050	involved_in_disease	-	-	-	0.9996816261965606	-
e_1051	involved_in_disease	-	-	-	0.5516140286661002	-
e_1052	involved_in_disease	-	-	-	0.5516140286661002	-
e_1053	involved_in_disease	-	-	-	0.5516140286661002	-
e_1054	involved_in_disease	-	-	-	0.5712351503891357	-
e_1055	involved_in_disease	-	-	-	0.5516140286661002	-
e_1056	involved_in_disease	-	-	-	0.5516140286661002	-
e_1057	involved_in_disease	-	-	-	0.5516140286661002	-
e_1058	involved_in_disease	-	-	-	0.6142860645911554	-
e_1059	involved_in_disease	-	-	-	0.8041144732589239	-
e_1060	involved_in_disease	-	-	-	0.8268392312553317	-
e_1061	involved_in_disease	-	-	-	0.8041144732589239	-
e_1062	involved_in_disease	-	-	-	0.8041144732589239	-
e_1063	involved_in_disease	-	-	-	0.5516140286661002	-
e_1064	involved_in_disease	-	-	-	0.5516140286661002	-
e_1065	involved_in_disease	-	-	-	0.5516140286661002	-
e_1066	involved_in_disease	-	-	-	0.5516140286661002	-
e_1067	involved_in_disease	-	-	-	0.5516140286661002	-
e_1068	involved_in_disease	-	-	-	0.5516140286661002	-
e_1069	involved_in_disease	-	-	-	0.5712351503891357	-
e_1070	involved_in_disease	-	-	-	0.5516140286661002	-
e_1071	involved_in_disease	-	-	-	0.5516140286661002	-
e_1072	involved_in_disease	-	-	-	0.6937916675257039	-
e_1073	involved_in_disease	-	-	-	0.5549150129149185	-
e_1074	involved_in_disease	-	-	-	0.6937916675257039	-
e_1075	involved_in_disease	-	-	-	0.5516140286661002	-
e_1076	involved_in_disease	-	-	-	0.5516140286661002	-
e_1077	involved_in_disease	-	-	-	0.5516140286661002	-
e_1078	involved_in_disease	-	-	-	0.5516140286661002	-
e_1079	involved_in_disease	-	-	-	0.5516140286661002	-
e_1080	involved_in_disease	-	-	-	0.5516140286661002	-
e_1081	involved_in_disease	-	-	-	0.8041144732589239	-
e_1082	involved_in_disease	-	-	-	0.5549150129149185	-
e_1083	involved_in_disease	-	-	-	0.5516140286661002	-
e_1084	involved_in_disease	-	-	-	0.6937916675257039	-
e_1085	involved_in_disease	-	-	-	0.5516140286661002	-
e_1086	involved_in_disease	-	-	-	0.5549150129149185	-
e_1087	involved_in_disease	-	-	-	0.5516140286661002	-
e_1088	involved_in_disease	-	-	-	0.5516140286661002	-
e_1089	involved_in_disease	-	-	-	0.5516140286661002	-
e_1090	involved_in_disease	-	-	-	0.6937916675257039	-
e_1091	involved_in_disease	-	-	-	0.6142860645911554	-
e_1092	involved_in_disease	-	-	-	0.8041144732589239	-
e_1093	involved_in_disease	-	-	-	0.5549150129149185	-
e_1094	involved_in_disease	-	-	-	0.5516140286661002	-
e_1095	involved_in_disease	-	-	-	0.8041144732589239	-
e_1096	involved_in_disease	-	-	-	0.5516140286661002	-
e_1097	involved_in_disease	-	-	-	0.8041144732589239	-
e_1098	involved_in_disease	-	-	-	0.5516140286661002	-
e_1099	involved_in_disease	-	-	-	0.5516140286661002	-
e_1100	involved_in_disease	-	-	-	0.6937916675257039	-
e_1101	involved_in_disease	-	-	-	0.5712351503891357	-
e_1102	involved_in_disease	-	-	-	0.7246088703243754	-
e_1103	involved_in_disease	-	-	-	0.5712351503891357	-
e_1104	involved_in_disease	-	-	-	0.5549150129149185	-
e_1105	involved_in_disease	-	-	-	0.8047746701086876	-
e_1106	involved_in_disease	-	-	-	0.5516140286661002	-
e_1107	involved_in_disease	-	-	-	0.8041144732589239	-
e_1108	involved_in_disease	-	-	-	0.5712351503891357	-
e_1109	involved_in_disease	-	-	-	0.5712351503891357	-
e_1110	involved_in_disease	-	-	-	0.6815579561223558	-
e_1111	involved_in_disease	-	-	-	0.5712351503891357	-
e_1112	involved_in_disease	-	-	-	0.5516140286661002	-
e_1113	involved_in_disease	-	-	-	0.5712351503891357	-
e_1114	involved_in_disease	-	-	-	0.5712351503891357	-
e_1115	involved_in_disease	-	-	-	0.6815579561223558	-
e_1116	involved_in_disease	-	-	-	0.5549150129149185	-
e_1117	involved_in_disease	-	-	-	0.5549150129149185	-
e_1118	involved_in_disease	-	-	-	0.5712351503891357	-
e_1119	involved_in_disease	-	-	-	0.5712351503891357	-
e_1120	involved_in_disease	-	-	-	0.5516140286661002	-
e_1121	involved_in_disease	-	-	-	0.5712351503891357	-
e_1122	involved_in_disease	-	-	-	0.5712351503891357	-
e_1123	involved_in_disease	-	-	-	0.5516140286661002	-
e_1124	involved_in_disease	-	-	-	0.5712351503891357	-
e_1125	involved_in_disease	-	-	-	0.6937916675257039	-
e_1126	involved_in_disease	-	-	-	0.5516140286661002	-
e_1127	involved_in_disease	-	-	-	0.5712351503891357	-
e_1128	involved_in_disease	-	-	-	0.5516140286661002	-
e_1129	involved_in_disease	-	-	-	0.5712351503891357	-
e_1130	involved_in_disease	-	-	-	0.5549150129149185	-
e_1131	involved_in_disease	-	-	-	0.6937916675257039	-
e_1132	involved_in_disease	-	-	-	0.5516140286661002	-
e_1133	involved_in_disease	-	-	-	0.5516140286661002	-
e_1134	involved_in_disease	-	-	-	0.5516140286661002	-
e_1135	involved_in_disease	-	-	-	0.5712351503891357	-
e_1136	involved_in_disease	-	-	-	0.6937916675257039	-
e_1137	involved_in_disease	-	-	-	0.5712351503891357	-
e_1138	involved_in_disease	-	-	-	0.5516140286661002	-
e_1139	involved_in_disease	-	-	-	0.5549150129149185	-
e_1140	involved_in_disease	-	-	-	0.8301032587501751	-
e_1141	involved_in_disease	-	-	-	0.5549150129149185	-
e_1142	involved_in_disease	-	-	-	0.6815579561223558	-
e_1143	involved_in_disease	-	-	-	0.5712351503891357	-
e_1144	involved_in_disease	-	-	-	0.5712351503891357	-
e_1145	involved_in_disease	-	-	-	0.5549150129149185	-
e_1146	involved_in_disease	-	-	-	0.6815579561223558	-
e_1147	involved_in_disease	-	-	-	0.5516140286661002	-
e_1148	involved_in_disease	-	-	-	0.5712351503891357	-
e_1149	involved_in_disease	-	-	-	0.6815579561223558	-
e_1150	involved_in_disease	-	-	-	0.5516140286661002	-
e_1151	involved_in_disease	-	-	-	0.5712351503891357	-
e_1152	involved_in_disease	-	-	-	0.5712351503891357	-
e_1153	involved_in_disease	-	-	-	0.7042827141187635	-
e_1154	involved_in_disease	-	-	-	0.5516140286661002	-
e_1155	involved_in_disease	-	-	-	0.5712351503891357	-
e_1156	involved_in_disease	-	-	-	0.5516140286661002	-
e_1157	involved_in_disease	-	-	-	0.5549150129149185	-
e_1158	involved_in_disease	-	-	-	0.5712351503891357	-
e_1159	involved_in_disease	-	-	-	0.5516140286661002	-
e_1160	involved_in_disease	-	-	-	0.6815579561223558	-
e_1161	involved_in_disease	-	-	-	0.5516140286661002	-
e_1162	involved_in_disease	-	-	-	0.6822181529721194	-
e_1163	involved_in_disease	-	-	-	0.5516140286661002	-
e_1164	involved_in_disease	-	-	-	0.5516140286661002	-
e_1165	involved_in_disease	-	-	-	0.5712351503891357	-
e_1166	involved_in_disease	-	-	-	0.8301032587501751	-
e_1167	involved_in_disease	-	-	-	0.5516140286661002	-
e_1168	involved_in_disease	-	-	-	0.5516140286661002	-
e_1169	involved_in_disease	-	-	-	0.5549150129149185	-
e_1170	involved_in_disease	-	-	-	0.5516140286661002	-
e_1171	involved_in_disease	-	-	-	0.5712351503891357	-
e_1172	involved_in_disease	-	-	-	0.5516140286661002	-
e_1173	involved_in_disease	-	-	-	0.5516140286661002	-
e_1174	involved_in_disease	-	-	-	0.5516140286661002	-
e_1175	involved_in_disease	-	-	-	0.5516140286661002	-
e_1176	involved_in_disease	-	-	-	0.5712351503891357	-
e_1177	involved_in_disease	-	-	-	0.6815579561223558	-
e_1178	involved_in_disease	-	-	-	0.6937916675257039	-
e_1179	involved_in_disease	-	-	-	0.5712351503891357	-
e_1180	involved_in_disease	-	-	-	0.5712351503891357	-
e_1181	involved_in_disease	-	-	-	0.5516140286661002	-
e_1182	involved_in_disease	-	-	-	0.5712351503891357	-
e_1183	involved_in_disease	-	-	-	0.5712351503891357	-
e_1184	involved_in_disease	-	-	-	0.6815579561223558	-
e_1185	involved_in_disease	-	-	-	0.5712351503891357	-
e_1186	involved_in_disease	-	-	-	0.5712351503891357	-
e_1187	involved_in_disease	-	-	-	0.5712351503891357	-
e_1188	involved_in_disease	-	-	-	0.6937916675257039	-
e_1189	involved_in_disease	-	-	-	0.5712351503891357	-
e_1190	involved_in_disease	-	-	-	0.5516140286661002	-
e_1191	involved_in_disease	-	-	-	0.9555427923803657	-
e_1192	involved_in_disease	-	-	-	0.5712351503891357	-
e_1193	involved_in_disease	-	-	-	0.5712351503891357	-
e_1194	involved_in_disease	-	-	-	0.5516140286661002	-
e_1195	involved_in_disease	-	-	-	0.5549150129149185	-
e_1196	involved_in_disease	-	-	-	0.5712351503891357	-
e_1197	involved_in_disease	-	-	-	0.5712351503891357	-
e_1198	involved_in_disease	-	-	-	0.5516140286661002	-
e_1199	involved_in_disease	-	-	-	0.5516140286661002	-
e_1200	involved_in_disease	-	-	-	0.5712351503891357	-
e_1201	involved_in_disease	-	-	-	0.5549150129149185	-
e_1202	involved_in_disease	-	-	-	0.5549150129149185	-
e_1203	involved_in_disease	-	-	-	0.6815579561223558	-
e_1204	involved_in_disease	-	-	-	0.5516140286661002	-
e_1205	involved_in_disease	-	-	-	0.5516140286661002	-
e_1206	involved_in_disease	-	-	-	0.5712351503891357	-
e_1207	involved_in_disease	-	-	-	0.5712351503891357	-
e_1208	involved_in_disease	-	-	-	0.5712351503891357	-
e_1209	involved_in_disease	-	-	-	0.6815579561223558	-
e_1210	involved_in_disease	-	-	-	0.6822181529721194	-
e_1211	involved_in_disease	-	-	-	0.7042827141187635	-
e_1212	involved_in_disease	-	-	-	0.5516140286661002	-
e_1213	involved_in_disease	-	-	-	0.5712351503891357	-
e_1214	involved_in_disease	-	-	-	0.927107264608445	-
e_1215	involved_in_disease	-	-	-	0.5712351503891357	-
e_1216	involved_in_disease	-	-	-	0.5712351503891357	-
e_1217	involved_in_disease	-	-	-	0.5712351503891357	-
e_1218	involved_in_disease	-	-	-	0.5516140286661002	-
e_1219	involved_in_disease	-	-	-	0.6815579561223558	-
e_1220	involved_in_disease	-	-	-	0.5516140286661002	-
e_1221	involved_in_disease	-	-	-	0.5712351503891357	-
e_1222	involved_in_disease	-	-	-	0.6937916675257039	-
e_1223	involved_in_disease	-	-	-	0.6937916675257039	-
e_1224	involved_in_disease	-	-	-	0.5712351503891357	-
e_1225	involved_in_disease	-	-	-	0.6815579561223558	-
e_1226	involved_in_disease	-	-	-	0.5516140286661002	-
e_1227	involved_in_disease	-	-	-	0.5516140286661002	-
e_1228	involved_in_disease	-	-	-	0.5712351503891357	-
e_1229	involved_in_disease	-	-	-	0.5516140286661002	-
e_1230	involved_in_disease	-	-	-	0.5516140286661002	-
e_1231	involved_in_disease	-	-	-	0.5516140286661002	-
e_1232	involved_in_disease	-	-	-	0.5712351503891357	-
e_1233	involved_in_disease	-	-	-	0.5712351503891357	-
e_1234	involved_in_disease	-	-	-	0.6652378186481385	-
e_1235	involved_in_disease	-	-	-	0.5712351503891357	-
e_1236	involved_in_disease	-	-	-	0.5516140286661002	-
e_1237	involved_in_disease	-	-	-	0.5712351503891357	-
e_1238	involved_in_disease	-	-	-	0.6815579561223558	-
e_1239	involved_in_disease	-	-	-	0.5712351503891357	-
e_1240	involved_in_disease	-	-	-	0.6822181529721194	-
e_1241	involved_in_disease	-	-	-	0.5549150129149185	-
e_1242	involved_in_disease	-	-	-	0.5516140286661002	-
e_1243	involved_in_disease	-	-	-	0.5712351503891357	-
e_1244	involved_in_disease	-	-	-	0.5712351503891357	-
e_1245	involved_in_disease	-	-	-	0.5712351503891357	-
e_1246	involved_in_disease	-	-	-	0.5549150129149185	-
e_1247	involved_in_disease	-	-	-	0.5516140286661002	-
e_1248	involved_in_disease	-	-	-	0.5712351503891357	-
e_1249	involved_in_disease	-	-	-	0.5712351503891357	-
e_1250	involved_in_disease	-	-	-	0.6815579561223558	-
e_1251	involved_in_disease	-	-	-	0.6822181529721194	-
e_1252	involved_in_disease	-	-	-	0.5549150129149185	-
e_1253	involved_in_disease	-	-	-	0.5712351503891357	-
e_1254	involved_in_disease	-	-	-	0.6815579561223558	-
e_1255	involved_in_disease	-	-	-	0.6815579561223558	-
e_1256	involved_in_disease	-	-	-	0.5712351503891357	-
e_1257	involved_in_disease	-	-	-	0.7042827141187635	-
e_1258	involved_in_disease	-	-	-	0.5712351503891357	-
e_1259	involved_in_disease	-	-	-	0.5712351503891357	-
e_1260	involved_in_disease	-	-	-	0.5516140286661002	-
e_1261	involved_in_disease	-	-	-	0.5712351503891357	-
e_1262	involved_in_disease	-	-	-	0.5549150129149185	-
e_1263	involved_in_disease	-	-	-	0.6815579561223558	-
e_1264	involved_in_disease	-	-	-	0.5712351503891357	-
e_1265	involved_in_disease	-	-	-	0.6815579561223558	-
e_1266	involved_in_disease	-	-	-	0.6815579561223558	-
e_1267	involved_in_disease	-	-	-	0.5712351503891357	-
e_1268	involved_in_disease	-	-	-	0.6142860645911554	-
e_1269	involved_in_disease	-	-	-	0.5712351503891357	-
e_1270	involved_in_disease	-	-	-	0.5516140286661002	-
e_1271	involved_in_disease	-	-	-	0.5712351503891357	-
e_1272	involved_in_disease	-	-	-	0.5516140286661002	-
e_1273	involved_in_disease	-	-	-	0.5516140286661002	-
e_1274	involved_in_disease	-	-	-	0.5712351503891357	-
e_1275	involved_in_disease	-	-	-	0.6815579561223558	-
e_1276	involved_in_disease	-	-	-	0.5549150129149185	-
e_1277	involved_in_disease	-	-	-	0.5712351503891357	-
e_1278	involved_in_disease	-	-	-	0.5516140286661002	-
e_1279	involved_in_disease	-	-	-	0.5516140286661002	-
e_1280	involved_in_disease	-	-	-	0.5516140286661002	-
e_1281	involved_in_disease	-	-	-	0.5516140286661002	-
e_1282	involved_in_disease	-	-	-	0.6937916675257039	-
e_1283	involved_in_disease	-	-	-	0.5712351503891357	-
e_1284	involved_in_disease	-	-	-	0.5712351503891357	-
e_1285	involved_in_disease	-	-	-	0.5712351503891357	-
e_1286	involved_in_disease	-	-	-	0.6822181529721194	-
e_1287	involved_in_disease	-	-	-	0.5712351503891357	-
e_1288	involved_in_disease	-	-	-	0.5712351503891357	-
e_1289	involved_in_disease	-	-	-	0.6815579561223558	-
e_1290	involved_in_disease	-	-	-	0.5712351503891357	-
e_1291	involved_in_disease	-	-	-	0.5712351503891357	-
e_1292	involved_in_disease	-	-	-	0.5712351503891357	-
e_1293	involved_in_disease	-	-	-	0.5712351503891357	-
e_1294	involved_in_disease	-	-	-	0.5712351503891357	-
e_1295	involved_in_disease	-	-	-	0.5712351503891357	-
e_1296	involved_in_disease	-	-	-	0.5712351503891357	-
e_1297	involved_in_disease	-	-	-	0.5712351503891357	-
e_1298	involved_in_disease	-	-	-	0.6822181529721194	-
e_1299	involved_in_disease	-	-	-	0.5712351503891357	-
e_1300	involved_in_disease	-	-	-	0.5712351503891357	-
e_1301	involved_in_disease	-	-	-	0.5712351503891357	-
e_1302	involved_in_disease	-	-	-	0.5712351503891357	-
e_1303	involved_in_disease	-	-	-	0.5712351503891357	-
e_1304	involved_in_disease	-	-	-	0.5712351503891357	-
e_1305	involved_in_disease	-	-	-	0.6815579561223558	-
e_1306	involved_in_disease	-	-	-	0.5712351503891357	-
e_1307	involved_in_disease	-	-	-	0.5712351503891357	-
e_1308	involved_in_disease	-	-	-	0.5712351503891357	-
e_1309	involved_in_disease	-	-	-	0.5712351503891357	-
e_1310	involved_in_disease	-	-	-	0.6822181529721194	-
e_1311	involved_in_disease	-	-	-	0.5712351503891357	-
e_1312	involved_in_disease	-	-	-	0.5712351503891357	-
e_1313	involved_in_disease	-	-	-	0.5712351503891357	-
e_1314	involved_in_disease	-	-	-	0.6815579561223558	-
e_1315	involved_in_disease	-	-	-	0.5712351503891357	-
e_1316	involved_in_disease	-	-	-	0.5712351503891357	-
e_1317	involved_in_disease	-	-	-	0.5712351503891357	-
e_1318	involved_in_disease	-	-	-	0.5516140286661002	-
e_1319	involved_in_disease	-	-	-	0.5712351503891357	-
e_1320	involved_in_disease	-	-	-	0.5712351503891357	-
e_1321	involved_in_disease	-	-	-	0.5712351503891357	-
e_1322	involved_in_disease	-	-	-	0.5712351503891357	-
e_1323	involved_in_disease	-	-	-	0.6815579561223558	-
e_1324	involved_in_disease	-	-	-	0.5712351503891357	-
e_1325	involved_in_disease	-	-	-	0.5712351503891357	-
e_1326	involved_in_disease	-	-	-	0.5712351503891357	-
e_1327	involved_in_disease	-	-	-	0.6815579561223558	-
e_1328	involved_in_disease	-	-	-	0.5712351503891357	-
e_1329	involved_in_disease	-	-	-	0.5712351503891357	-
e_1330	involved_in_disease	-	-	-	0.5712351503891357	-
e_1331	involved_in_disease	-	-	-	0.5712351503891357	-
e_1332	involved_in_disease	-	-	-	0.5712351503891357	-
e_1333	involved_in_disease	-	-	-	0.6937916675257039	-
e_1334	involved_in_disease	-	-	-	0.5712351503891357	-
e_1335	involved_in_disease	-	-	-	0.5712351503891357	-
e_1336	involved_in_disease	-	-	-	0.5712351503891357	-
e_1337	involved_in_disease	-	-	-	0.5712351503891357	-
e_1338	involved_in_disease	-	-	-	0.5549150129149185	-
e_1339	involved_in_disease	-	-	-	0.5712351503891357	-
e_1340	involved_in_disease	-	-	-	0.5712351503891357	-
e_1341	involved_in_disease	-	-	-	0.9555427923803657	-
e_1342	involved_in_disease	-	-	-	0.5712351503891357	-
e_1343	involved_in_disease	-	-	-	0.5712351503891357	-
e_1344	involved_in_disease	-	-	-	0.5712351503891357	-
e_1345	involved_in_disease	-	-	-	0.5712351503891357	-
e_1346	involved_in_disease	-	-	-	0.5712351503891357	-
e_1347	involved_in_disease	-	-	-	0.5712351503891357	-
e_1348	involved_in_disease	-	-	-	0.5549150129149185	-
e_1349	involved_in_disease	-	-	-	0.5712351503891357	-
e_1350	involved_in_disease	-	-	-	0.5712351503891357	-
e_1351	involved_in_disease	-	-	-	0.6822181529721194	-
e_1352	involved_in_disease	-	-	-	0.5712351503891357	-
e_1353	involved_in_disease	-	-	-	0.5712351503891357	-
e_1354	involved_in_disease	-	-	-	0.5712351503891357	-
e_1355	involved_in_disease	-	-	-	0.5712351503891357	-
e_1356	involved_in_disease	-	-	-	0.5712351503891357	-
e_1357	involved_in_disease	-	-	-	0.5549150129149185	-
e_1358	involved_in_disease	-	-	-	0.5712351503891357	-
e_1359	involved_in_disease	-	-	-	0.5712351503891357	-
e_1360	involved_in_disease	-	-	-	0.8080386976035311	-
e_1361	involved_in_disease	-	-	-	0.5516140286661002	-
e_1362	involved_in_disease	-	-	-	0.5712351503891357	-
e_1363	involved_in_disease	-	-	-	0.5712351503891357	-
e_1364	involved_in_disease	-	-	-	0.5712351503891357	-
e_1365	involved_in_disease	-	-	-	0.5712351503891357	-
e_1366	involved_in_disease	-	-	-	0.5516140286661002	-
e_1367	involved_in_disease	-	-	-	0.5712351503891357	-
e_1368	involved_in_disease	-	-	-	0.6822181529721194	-
e_1369	involved_in_disease	-	-	-	0.5712351503891357	-
e_1370	involved_in_disease	-	-	-	0.5712351503891357	-
e_1371	involved_in_disease	-	-	-	0.5712351503891357	-
e_1372	involved_in_disease	-	-	-	0.5712351503891357	-
e_1373	involved_in_disease	-	-	-	0.5712351503891357	-
e_1374	involved_in_disease	-	-	-	0.5712351503891357	-
e_1375	involved_in_disease	-	-	-	0.5712351503891357	-
e_1376	involved_in_disease	-	-	-	0.5712351503891357	-
e_1377	involved_in_disease	-	-	-	0.5712351503891357	-
e_1378	involved_in_disease	-	-	-	0.5712351503891357	-
e_1379	involved_in_disease	-	-	-	0.5712351503891357	-
e_1380	involved_in_disease	-	-	-	0.5516140286661002	-
e_1381	involved_in_disease	-	-	-	0.5712351503891357	-
e_1382	involved_in_disease	-	-	-	0.5712351503891357	-
e_1383	involved_in_disease	-	-	-	0.5712351503891357	-
e_1384	involved_in_disease	-	-	-	0.5712351503891357	-
e_1385	involved_in_disease	-	-	-	0.5712351503891357	-
e_1386	involved_in_disease	-	-	-	0.5712351503891357	-
e_1387	involved_in_disease	-	-	-	0.5712351503891357	-
e_1388	involved_in_disease	-	-	-	0.5712351503891357	-
e_1389	involved_in_disease	-	-	-	0.5549150129149185	-
e_1390	involved_in_disease	-	-	-	0.5516140286661002	-
e_1391	involved_in_disease	-	-	-	0.5516140286661002	-
e_1392	involved_in_disease	-	-	-	0.6937916675257039	-
e_1393	involved_in_disease	-	-	-	0.5516140286661002	-
e_1394	involved_in_disease	-	-	-	0.5549150129149185	-
e_1395	involved_in_disease	-	-	-	0.5549150129149185	-
e_1396	involved_in_disease	-	-	-	0.5549150129149185	-
e_1397	involved_in_disease	-	-	-	0.5549150129149185	-
e_1398	involved_in_disease	-	-	-	0.5516140286661002	-
e_1399	involved_in_disease	-	-	-	0.5516140286661002	-
e_1400	involved_in_disease	-	-	-	0.5516140286661002	-
e_1401	involved_in_disease	-	-	-	0.9776073535270098	-
e_1402	involved_in_disease	-	-	-	0.6937916675257039	-
e_1403	involved_in_disease	-	-	-	0.5549150129149185	-
e_1404	involved_in_disease	-	-	-	0.5516140286661002	-
e_1405	involved_in_disease	-	-	-	0.5516140286661002	-
e_1406	involved_in_disease	-	-	-	0.5549150129149185	-
e_1407	involved_in_disease	-	-	-	0.5516140286661002	-
e_1408	involved_in_disease	-	-	-	0.5516140286661002	-
e_1409	involved_in_disease	-	-	-	0.9555427923803657	-
e_1410	involved_in_disease	-	-	-	0.5712351503891357	-
e_1411	involved_in_disease	-	-	-	0.5549150129149185	-
e_1412	involved_in_disease	-	-	-	0.5549150129149185	-
e_1413	is_encoded_by	-	-	-	-	-
e_1414	involved_in_disease	-	-	-	0.5516140286661002	-
e_1415	involved_in_disease	-	-	-	0.6937916675257039	-
e_1416	involved_in_disease	-	-	-	0.6937916675257039	-
e_1417	involved_in_disease	-	-	-	0.6937916675257039	-
e_1418	involved_in_disease	-	-	-	0.5712351503891357	-
e_1419	involved_in_disease	-	-	-	0.5712351503891357	-
e_1420	involved_in_disease	-	-	-	0.5516140286661002	-
e_1421	involved_in_disease	-	-	-	0.6937916675257039	-
e_1422	involved_in_disease	-	-	-	0.6937916675257039	-
e_1423	involved_in_disease	-	-	-	0.5516140286661002	-
e_1424	involved_in_disease	-	-	-	0.8041144732589239	-
e_1425	involved_in_disease	-	-	-	0.6937916675257039	-
e_1426	involved_in_disease	-	-	-	0.6937916675257039	-
e_1427	is_a_disease	-	-	-	-	-
e_1428	is_encoded_by	-	-	-	-	-
e_1429	is_a_disease	-	-	-	-	-
e_1430	is_a_disease	-	-	-	-	-
e_1431	is_a_disease	-	-	-	-	-
e_1432	is_a_disease	-	-	-	-	-
e_1433	is_a_disease	-	-	-	-	-
e_1434	is_a_disease	-	-	-	-	-
e_1435	is_a_disease	-	-	-	-	-
e_1436	is_a_disease	-	-	-	-	-
e_1437	involved_in_disease	-	-	-	0.5516140286661002	-
e_1438	involved_in_disease	-	-	-	0.5516140286661002	-
e_1439	involved_in_disease	-	-	-	0.5516140286661002	-
e_1440	involved_in_disease	-	-	-	0.5516140286661002	-
e_1441	involved_in_disease	-	-	-	0.5712351503891357	-
e_1442	involved_in_disease	-	-	-	0.6937916675257039	-
e_1443	involved_in_disease	-	-	-	0.5516140286661002	-
e_1444	involved_in_disease	-	-	-	0.6142860645911554	-
e_1445	involved_in_disease	-	-	-	0.5516140286661002	-
e_1446	involved_in_disease	-	-	-	0.5516140286661002	-
e_1447	involved_in_disease	-	-	-	0.5516140286661002	-
e_1448	involved_in_disease	-	-	-	0.5712351503891357	-
e_1449	involved_in_disease	-	-	-	0.5516140286661002	-
e_1450	involved_in_disease	-	-	-	0.5516140286661002	-
e_1451	involved_in_disease	-	-	-	0.5516140286661002	-
e_1452	involved_in_disease	-	-	-	0.5516140286661002	-
e_1453	involved_in_disease	-	-	-	0.5712351503891357	-
e_1454	involved_in_disease	-	-	-	0.5516140286661002	-
e_1455	involved_in_disease	-	-	-	0.5712351503891357	-
e_1456	involved_in_disease	-	-	-	0.5516140286661002	-
e_1457	involved_in_disease	-	-	-	0.5516140286661002	-
e_1458	involved_in_disease	-	-	-	0.5712351503891357	-
e_1459	involved_in_disease	-	-	-	0.5516140286661002	-
e_1460	involved_in_disease	-	-	-	0.5516140286661002	-
e_1461	involved_in_disease	-	-	-	0.5712351503891357	-
e_1462	involved_in_disease	-	-	-	0.7285330946689825	-
e_1463	involved_in_disease	-	-	-	0.5516140286661002	-
e_1464	involved_in_disease	-	-	-	0.5516140286661002	-
e_1465	involved_in_disease	-	-	-	0.5516140286661002	-
e_1466	involved_in_disease	-	-	-	0.6815579561223558	-
e_1467	involved_in_disease	-	-	-	0.5516140286661002	-
e_1468	involved_in_disease	-	-	-	0.6937916675257039	-
e_1469	involved_in_disease	-	-	-	0.6815579561223558	-
e_1470	involved_in_disease	-	-	-	0.5516140286661002	-
e_1471	involved_in_disease	-	-	-	0.5516140286661002	-
e_1472	involved_in_disease	-	-	-	0.5712351503891357	-
e_1473	involved_in_disease	-	-	-	0.915525388026328	-
e_1474	involved_in_disease	-	-	-	0.5516140286661002	-
e_1475	is_a_disease	-	-	-	-	-
e_1476	is_a_disease	-	-	-	-	-
e_1477	is_a_disease	-	-	-	-	-
e_1478	is_a_disease	-	-	-	-	-
e_1479	is_a_disease	-	-	-	-	-
e_1480	is_a_disease	-	-	-	-	-
e_1481	is_a_disease	-	-	-	-	-
e_1482	is_a_disease	-	-	-	-	-
e_1483	is_a_disease	-	-	-	-	-
e_1484	is_a_disease	-	-	-	-	-
e_1485	involved_in_disease	-	-	-	0.5516140286661002	-
e_1486	involved_in_disease	-	-	-	0.5712351503891357	-
e_1487	involved_in_disease	-	-	-	0.6937916675257039	-
e_1488	involved_in_disease	-	-	-	0.5712351503891357	-
e_1489	involved_in_disease	-	-	-	0.5712351503891357	-
e_1490	involved_in_disease	-	-	-	0.5712351503891357	-
e_1491	involved_in_disease	-	-	-	0.5712351503891357	-
e_1492	involved_in_disease	-	-	-	0.6937916675257039	-
e_1493	involved_in_disease	-	-	-	0.5712351503891357	-
e_1494	involved_in_disease	-	-	-	0.5516140286661002	-
e_1495	involved_in_disease	-	-	-	0.8080386976035311	-
e_1496	involved_in_disease	-	-	-	0.8080386976035311	-
e_1497	involved_in_disease	-	-	-	0.5516140286661002	-
e_1498	involved_in_disease	-	-	-	0.5516140286661002	-
e_1499	involved_in_disease	-	-	-	0.5516140286661002	-
e_1500	involved_in_disease	-	-	-	0.5712351503891357	-
e_1501	involved_in_disease	-	-	-	0.5516140286661002	-
e_1502	involved_in_disease	-	-	-	0.5712351503891357	-
e_1503	involved_in_disease	-	-	-	0.5516140286661002	-
e_1504	involved_in_disease	-	-	-	0.5712351503891357	-
e_1505	involved_in_disease	-	-	-	0.5516140286661002	-
e_1506	involved_in_disease	-	-	-	0.6815579561223558	-
e_1507	involved_in_disease	-	-	-	0.6815579561223558	-
e_1508	involved_in_disease	-	-	-	0.6815579561223558	-
e_1509	involved_in_disease	-	-	-	0.5712351503891357	-
e_1510	involved_in_disease	-	-	-	0.5516140286661002	-
e_1511	involved_in_disease	-	-	-	0.5712351503891357	-
e_1512	involved_in_disease	-	-	-	0.5516140286661002	-
e_1513	involved_in_disease	-	-	-	0.5516140286661002	-
e_1514	involved_in_disease	-	-	-	0.6815579561223558	-
e_1515	involved_in_disease	-	-	-	0.8167844588752249	-
e_1516	involved_in_disease	-	-	-	0.8167844588752249	-
e_1517	is_a_disease	-	-	-	-	-
e_1518	is_a_disease	-	-	-	-	-
e_1519	is_a_disease	-	-	-	-	-
e_1520	involved_in_disease	-	-	-	0.5516140286661002	-
e_1521	involved_in_disease	-	-	-	0.5516140286661002	-
e_1522	involved_in_disease	-	-	-	0.5516140286661002	-
e_1523	involved_in_disease	-	-	-	0.8041144732589239	-
e_1524	involved_in_disease	-	-	-	0.5516140286661002	-
e_1525	involved_in_disease	-	-	-	0.5516140286661002	-
e_1526	involved_in_disease	-	-	-	0.5516140286661002	-
e_1527	involved_in_disease	-	-	-	0.5516140286661002	-
e_1528	involved_in_disease	-	-	-	0.5516140286661002	-
e_1529	involved_in_disease	-	-	-	0.5516140286661002	-
e_1530	involved_in_disease	-	-	-	0.5516140286661002	-
e_1531	involved_in_disease	-	-	-	0.5516140286661002	-
e_1532	involved_in_disease	-	-	-	0.5516140286661002	-
e_1533	involved_in_disease	-	-	-	0.5516140286661002	-
e_1534	involved_in_disease	-	-	-	0.5516140286661002	-
e_1535	involved_in_disease	-	-	-	0.5516140286661002	-
e_1536	involved_in_disease	-	-	-	0.5516140286661002	-
e_1537	involved_in_disease	-	-	-	0.5516140286661002	-
e_1538	involved_in_disease	-	-	-	0.5516140286661002	-
e_1539	is_a_disease	-	-	-	-	-
e_1540	involved_in_disease	-	-	-	0.6937916675257039	-
e_1541	is_a_disease	-	-	-	-	-
e_1542	is_a_disease	-	-	-	-	-
e_1543	is_a_disease	-	-	-	-	-
e_1544	involved_in_disease	-	-	-	0.5712351503891357	-
e_1545	involved_in_disease	-	-	-	0.5712351503891357	-
e_1546	involved_in_disease	-	-	-	0.5712351503891357	-
e_1547	involved_in_disease	-	-	-	0.5516140286661002	-
e_1548	involved_in_disease	-	-	-	0.8041144732589239	-
e_1549	involved_in_disease	-	-	-	0.5516140286661002	-
e_1550	involved_in_disease	-	-	-	0.5516140286661002	-
e_1551	involved_in_disease	-	-	-	0.6937916675257039	-
e_1552	involved_in_disease	-	-	-	0.5712351503891357	-
e_1553	involved_in_disease	-	-	-	0.5516140286661002	-
e_1554	involved_in_disease	-	-	-	0.5516140286661002	-
e_1555	involved_in_disease	-	-	-	0.5712351503891357	-
e_1556	involved_in_disease	-	-	-	0.5516140286661002	-
e_1557	involved_in_disease	-	-	-	0.5516140286661002	-
e_1558	involved_in_disease	-	-	-	0.6815579561223558	-
e_1559	involved_in_disease	-	-	-	0.5516140286661002	-
e_1560	involved_in_disease	-	-	-	0.5516140286661002	-
e_1561	involved_in_disease	-	-	-	0.5516140286661002	-
e_1562	involved_in_disease	-	-	-	0.6815579561223558	-
e_1563	involved_in_disease	-	-	-	0.5712351503891357	-
e_1564	involved_in_disease	-	-	-	0.5516140286661002	-
e_1565	involved_in_disease	-	-	-	0.5712351503891357	-
e_1566	involved_in_disease	-	-	-	0.5712351503891357	-
e_1567	involved_in_disease	-	-	-	0.5712351503891357	-
e_1568	involved_in_disease	-	-	-	0.5712351503891357	-
e_1569	involved_in_disease	-	-	-	0.5516140286661002	-
e_1570	involved_in_disease	-	-	-	0.6815579561223558	-
e_1571	involved_in_disease	-	-	-	0.5516140286661002	-
e_1572	involved_in_disease	-	-	-	0.5516140286661002	-
e_1573	involved_in_disease	-	-	-	0.5516140286661002	-
e_1574	involved_in_disease	-	-	-	0.5712351503891357	-
e_1575	involved_in_disease	-	-	-	0.5516140286661002	-
e_1576	involved_in_disease	-	-	-	0.5712351503891357	-
e_1577	involved_in_disease	-	-	-	0.5516140286661002	-
e_1578	involved_in_disease	-	-	-	0.6815579561223558	-
e_1579	involved_in_disease	-	-	-	0.5712351503891357	-
e_1580	involved_in_disease	-	-	-	0.5516140286661002	-
e_1581	involved_in_disease	-	-	-	0.6815579561223558	-
e_1582	involved_in_disease	-	-	-	0.8041144732589239	-
e_1583	involved_in_disease	-	-	-	0.5712351503891357	-
e_1584	involved_in_disease	-	-	-	0.5712351503891357	-
e_1585	involved_in_disease	-	-	-	0.5712351503891357	-
e_1586	involved_in_disease	-	-	-	0.5712351503891357	-
e_1587	involved_in_disease	-	-	-	0.5712351503891357	-
e_1588	involved_in_disease	-	-	-	0.5516140286661002	-
e_1589	involved_in_disease	-	-	-	0.6815579561223558	-
e_1590	involved_in_disease	-	-	-	0.5712351503891357	-
e_1591	involved_in_disease	-	-	-	0.6815579561223558	-
e_1592	involved_in_disease	-	-	-	0.5516140286661002	-
e_1593	involved_in_disease	-	-	-	0.5516140286661002	-
e_1594	involved_in_disease	-	-	-	0.5516140286661002	-
e_1595	involved_in_disease	-	-	-	0.5516140286661002	-
e_1596	involved_in_disease	-	-	-	0.6815579561223558	-
e_1597	involved_in_disease	-	-	-	0.6815579561223558	-
e_1598	involved_in_disease	-	-	-	0.5516140286661002	-
e_1599	involved_in_disease	-	-	-	0.5516140286661002	-
e_1600	involved_in_disease	-	-	-	0.5712351503891357	-
e_1601	involved_in_disease	-	-	-	0.5712351503891357	-
e_1602	involved_in_disease	-	-	-	0.5516140286661002	-
e_1603	involved_in_disease	-	-	-	0.6815579561223558	-
e_1604	involved_in_disease	-	-	-	0.5516140286661002	-
e_1605	involved_in_disease	-	-	-	0.5516140286661002	-
e_1606	involved_in_disease	-	-	-	0.5516140286661002	-
e_1607	involved_in_disease	-	-	-	0.5712351503891357	-
e_1608	involved_in_disease	-	-	-	0.5516140286661002	-
e_1609	involved_in_disease	-	-	-	0.6815579561223558	-
e_1610	involved_in_disease	-	-	-	0.5516140286661002	-
e_1611	involved_in_disease	-	-	-	0.6815579561223558	-
e_1612	involved_in_disease	-	-	-	0.5516140286661002	-
e_1613	involved_in_disease	-	-	-	0.5712351503891357	-
e_1614	involved_in_disease	-	-	-	0.5516140286661002	-
e_1615	involved_in_disease	-	-	-	0.5516140286661002	-
e_1616	involved_in_disease	-	-	-	0.5516140286661002	-
e_1617	involved_in_disease	-	-	-	0.5516140286661002	-
e_1618	involved_in_disease	-	-	-	0.5516140286661002	-
e_1619	involved_in_disease	-	-	-	0.5516140286661002	-
e_1620	involved_in_disease	-	-	-	0.5712351503891357	-
e_1621	involved_in_disease	-	-	-	0.5712351503891357	-
e_1622	involved_in_disease	-	-	-	0.6815579561223558	-
e_1623	involved_in_disease	-	-	-	0.5516140286661002	-
e_1624	involved_in_disease	-	-	-	0.5712351503891357	-
e_1625	involved_in_disease	-	-	-	0.5516140286661002	-
e_1626	involved_in_disease	-	-	-	0.5712351503891357	-
e_1627	involved_in_disease	-	-	-	0.5712351503891357	-
e_1628	involved_in_disease	-	-	-	0.5516140286661002	-
e_1629	involved_in_disease	-	-	-	0.5516140286661002	-
e_1630	involved_in_disease	-	-	-	0.6815579561223558	-
e_1631	involved_in_disease	-	-	-	0.5516140286661002	-
e_1632	involved_in_disease	-	-	-	0.5516140286661002	-
e_1633	involved_in_disease	-	-	-	0.5712351503891357	-
e_1634	involved_in_disease	-	-	-	0.6815579561223558	-
e_1635	involved_in_disease	-	-	-	0.5516140286661002	-
e_1636	involved_in_disease	-	-	-	0.5516140286661002	-
e_1637	involved_in_disease	-	-	-	0.5516140286661002	-
e_1638	involved_in_disease	-	-	-	0.5516140286661002	-
e_1639	involved_in_disease	-	-	-	0.5712351503891357	-
e_1640	involved_in_disease	-	-	-	0.5516140286661002	-
e_1641	involved_in_disease	-	-	-	0.5516140286661002	-
e_1642	involved_in_disease	-	-	-	0.5516140286661002	-
e_1643	involved_in_disease	-	-	-	0.5516140286661002	-
e_1644	involved_in_disease	-	-	-	0.5516140286661002	-
e_1645	involved_in_disease	-	-	-	0.5516140286661002	-
e_1646	involved_in_disease	-	-	-	0.5712351503891357	-
e_1647	involved_in_disease	-	-	-	0.8041144732589239	-
e_1648	involved_in_disease	-	-	-	0.6815579561223558	-
e_1649	involved_in_disease	-	-	-	0.5712351503891357	-
e_1650	involved_in_disease	-	-	-	0.5516140286661002	-
e_1651	involved_in_disease	-	-	-	0.5516140286661002	-
e_1652	involved_in_disease	-	-	-	0.8041144732589239	-
e_1653	involved_in_disease	-	-	-	0.6815579561223558	-
e_1654	involved_in_disease	-	-	-	0.5516140286661002	-
e_1655	involved_in_disease	-	-	-	0.5516140286661002	-
e_1656	involved_in_disease	-	-	-	0.5712351503891357	-
e_1657	involved_in_disease	-	-	-	0.5712351503891357	-
e_1658	involved_in_disease	-	-	-	0.5712351503891357	-
e_1659	involved_in_disease	-	-	-	0.6937916675257039	-
e_1660	involved_in_disease	-	-	-	0.5516140286661002	-
e_1661	involved_in_disease	-	-	-	0.5516140286661002	-
e_1662	involved_in_disease	-	-	-	0.5516140286661002	-
e_1663	involved_in_disease	-	-	-	0.6937916675257039	-
e_1664	involved_in_disease	-	-	-	0.5516140286661002	-
e_1665	involved_in_disease	-	-	-	0.5516140286661002	-
e_1666	involved_in_disease	-	-	-	0.5712351503891357	-
e_1667	involved_in_disease	-	-	-	0.5712351503891357	-
e_1668	involved_in_disease	-	-	-	0.5712351503891357	-
e_1669	involved_in_disease	-	-	-	0.5712351503891357	-
e_1670	involved_in_disease	-	-	-	0.5516140286661002	-
e_1671	involved_in_disease	-	-	-	0.5516140286661002	-
e_1672	involved_in_disease	-	-	-	0.5516140286661002	-
e_1673	involved_in_disease	-	-	-	0.5712351503891357	-
e_1674	involved_in_disease	-	-	-	0.6815579561223558	-
e_1675	involved_in_disease	-	-	-	0.5516140286661002	-
e_1676	involved_in_disease	-	-	-	0.5516140286661002	-
e_1677	involved_in_disease	-	-	-	0.5516140286661002	-
e_1678	involved_in_disease	-	-	-	0.5516140286661002	-
e_1679	involved_in_disease	-	-	-	0.5516140286661002	-
e_1680	involved_in_disease	-	-	-	0.5712351503891357	-
e_1681	involved_in_disease	-	-	-	0.5516140286661002	-
e_1682	involved_in_disease	-	-	-	0.5516140286661002	-
e_1683	involved_in_disease	-	-	-	0.5712351503891357	-
e_1684	involved_in_disease	-	-	-	0.5516140286661002	-
e_1685	involved_in_disease	-	-	-	0.5712351503891357	-
e_1686	involved_in_disease	-	-	-	0.5516140286661002	-
e_1687	involved_in_disease	-	-	-	0.5712351503891357	-
e_1688	involved_in_disease	-	-	-	0.5516140286661002	-
e_1689	involved_in_disease	-	-	-	0.5712351503891357	-
e_1690	involved_in_disease	-	-	-	0.5516140286661002	-
e_1691	involved_in_disease	-	-	-	0.5712351503891357	-
e_1692	involved_in_disease	-	-	-	0.5516140286661002	-
e_1693	involved_in_disease	-	-	-	0.5516140286661002	-
e_1694	involved_in_disease	-	-	-	0.5516140286661002	-
e_1695	involved_in_disease	-	-	-	0.5516140286661002	-
e_1696	involved_in_disease	-	-	-	0.5516140286661002	-
e_1697	involved_in_disease	-	-	-	0.5516140286661002	-
e_1698	involved_in_disease	-	-	-	0.5712351503891357	-
e_1699	involved_in_disease	-	-	-	0.6815579561223558	-
e_1700	involved_in_disease	-	-	-	0.5516140286661002	-
e_1701	involved_in_disease	-	-	-	0.5516140286661002	-
e_1702	involved_in_disease	-	-	-	0.5516140286661002	-
e_1703	involved_in_disease	-	-	-	0.5712351503891357	-
e_1704	involved_in_disease	-	-	-	0.5712351503891357	-
e_1705	involved_in_disease	-	-	-	0.5516140286661002	-
e_1706	involved_in_disease	-	-	-	0.5516140286661002	-
e_1707	involved_in_disease	-	-	-	0.5516140286661002	-
e_1708	involved_in_disease	-	-	-	0.5516140286661002	-
e_1709	involved_in_disease	-	-	-	0.5712351503891357	-
e_1710	involved_in_disease	-	-	-	0.5516140286661002	-
e_1711	involved_in_disease	-	-	-	0.5712351503891357	-
e_1712	involved_in_disease	-	-	-	0.5516140286661002	-
e_1713	involved_in_disease	-	-	-	0.5712351503891357	-
e_1714	involved_in_disease	-	-	-	0.5712351503891357	-
e_1715	involved_in_disease	-	-	-	0.5516140286661002	-
e_1716	involved_in_disease	-	-	-	0.5712351503891357	-
e_1717	involved_in_disease	-	-	-	0.5712351503891357	-
e_1718	involved_in_disease	-	-	-	0.5516140286661002	-
e_1719	involved_in_disease	-	-	-	0.5516140286661002	-
e_1720	involved_in_disease	-	-	-	0.5712351503891357	-
e_1721	involved_in_disease	-	-	-	0.8301032587501751	-
e_1722	involved_in_disease	-	-	-	0.5516140286661002	-
e_1723	involved_in_disease	-	-	-	0.6937916675257039	-
e_1724	involved_in_disease	-	-	-	0.6815579561223558	-
e_1725	involved_in_disease	-	-	-	0.5516140286661002	-
e_1726	involved_in_disease	-	-	-	0.5516140286661002	-
e_1727	involved_in_disease	-	-	-	0.5516140286661002	-
e_1728	involved_in_disease	-	-	-	0.5516140286661002	-
e_1729	involved_in_disease	-	-	-	0.5516140286661002	-
e_1730	involved_in_disease	-	-	-	0.5516140286661002	-
e_1731	involved_in_disease	-	-	-	0.5712351503891357	-
e_1732	involved_in_disease	-	-	-	0.5516140286661002	-
e_1733	involved_in_disease	-	-	-	0.5712351503891357	-
e_1734	involved_in_disease	-	-	-	0.5516140286661002	-
e_1735	involved_in_disease	-	-	-	0.5516140286661002	-
e_1736	involved_in_disease	-	-	-	0.5516140286661002	-
e_1737	involved_in_disease	-	-	-	0.5712351503891357	-
e_1738	involved_in_disease	-	-	-	0.5712351503891357	-
e_1739	involved_in_disease	-	-	-	0.6815579561223558	-
e_1740	involved_in_disease	-	-	-	0.5516140286661002	-
e_1741	involved_in_disease	-	-	-	0.5516140286661002	-
e_1742	involved_in_disease	-	-	-	0.5516140286661002	-
e_1743	involved_in_disease	-	-	-	0.5516140286661002	-
e_1744	involved_in_disease	-	-	-	0.6815579561223558	-
e_1745	involved_in_disease	-	-	-	0.5712351503891357	-
e_1746	involved_in_disease	-	-	-	0.6815579561223558	-
e_1747	involved_in_disease	-	-	-	0.5712351503891357	-
e_1748	involved_in_disease	-	-	-	0.5516140286661002	-
e_1749	involved_in_disease	-	-	-	0.5712351503891357	-
e_1750	involved_in_disease	-	-	-	0.5516140286661002	-
e_1751	involved_in_disease	-	-	-	0.5516140286661002	-
e_1752	involved_in_disease	-	-	-	0.5516140286661002	-
e_1753	involved_in_disease	-	-	-	0.5516140286661002	-
e_1754	involved_in_disease	-	-	-	0.6815579561223558	-
e_1755	involved_in_disease	-	-	-	0.5516140286661002	-
e_1756	involved_in_disease	-	-	-	0.5516140286661002	-
e_1757	involved_in_disease	-	-	-	0.5712351503891357	-
e_1758	involved_in_disease	-	-	-	0.5516140286661002	-
e_1759	involved_in_disease	-	-	-	0.5712351503891357	-
e_1760	involved_in_disease	-	-	-	0.5516140286661002	-
e_1761	involved_in_disease	-	-	-	0.5516140286661002	-
e_1762	involved_in_disease	-	-	-	0.5516140286661002	-
e_1763	involved_in_disease	-	-	-	0.6815579561223558	-
e_1764	involved_in_disease	-	-	-	0.5712351503891357	-
e_1765	involved_in_disease	-	-	-	0.5516140286661002	-
e_1766	involved_in_disease	-	-	-	0.5516140286661002	-
e_1767	involved_in_disease	-	-	-	0.6815579561223558	-
e_1768	involved_in_disease	-	-	-	0.5712351503891357	-
e_1769	involved_in_disease	-	-	-	0.6815579561223558	-
e_1770	involved_in_disease	-	-	-	0.5516140286661002	-
e_1771	involved_in_disease	-	-	-	0.5712351503891357	-
e_1772	involved_in_disease	-	-	-	0.5516140286661002	-
e_1773	involved_in_disease	-	-	-	0.5516140286661002	-
e_1774	involved_in_disease	-	-	-	0.6815579561223558	-
e_1775	involved_in_disease	-	-	-	0.5712351503891357	-
e_1776	involved_in_disease	-	-	-	0.5516140286661002	-
e_1777	involved_in_disease	-	-	-	0.5516140286661002	-
e_1778	involved_in_disease	-	-	-	0.5516140286661002	-
e_1779	involved_in_disease	-	-	-	0.5516140286661002	-
e_1780	involved_in_disease	-	-	-	0.5516140286661002	-
e_1781	involved_in_disease	-	-	-	0.5712351503891357	-
e_1782	involved_in_disease	-	-	-	0.6815579561223558	-
e_1783	involved_in_disease	-	-	-	0.6815579561223558	-
e_1784	involved_in_disease	-	-	-	0.5516140286661002	-
e_1785	involved_in_disease	-	-	-	0.5712351503891357	-
e_1786	involved_in_disease	-	-	-	0.5516140286661002	-
e_1787	involved_in_disease	-	-	-	0.6815579561223558	-
e_1788	involved_in_disease	-	-	-	0.5516140286661002	-
e_1789	involved_in_disease	-	-	-	0.5516140286661002	-
e_1790	involved_in_disease	-	-	-	0.5516140286661002	-
e_1791	involved_in_disease	-	-	-	0.5712351503891357	-
e_1792	involved_in_disease	-	-	-	0.5516140286661002	-
e_1793	involved_in_disease	-	-	-	0.5516140286661002	-
e_1794	involved_in_disease	-	-	-	0.8041144732589239	-
e_1795	involved_in_disease	-	-	-	0.5516140286661002	-
e_1796	involved_in_disease	-	-	-	0.6815579561223558	-
e_1797	involved_in_disease	-	-	-	0.6937916675257039	-
e_1798	involved_in_disease	-	-	-	0.5516140286661002	-
e_1799	involved_in_disease	-	-	-	0.5516140286661002	-
e_1800	involved_in_disease	-	-	-	0.5516140286661002	-
e_1801	involved_in_disease	-	-	-	0.5712351503891357	-
e_1802	involved_in_disease	-	-	-	0.5712351503891357	-
e_1803	involved_in_disease	-	-	-	0.5712351503891357	-
e_1804	involved_in_disease	-	-	-	0.5712351503891357	-
e_1805	involved_in_disease	-	-	-	0.5516140286661002	-
e_1806	involved_in_disease	-	-	-	0.5516140286661002	-
e_1807	involved_in_disease	-	-	-	0.6815579561223558	-
e_1808	involved_in_disease	-	-	-	0.6815579561223558	-
e_1809	involved_in_disease	-	-	-	0.5712351503891357	-
e_1810	involved_in_disease	-	-	-	0.5516140286661002	-
e_1811	involved_in_disease	-	-	-	0.5516140286661002	-
e_1812	involved_in_disease	-	-	-	0.5516140286661002	-
e_1813	involved_in_disease	-	-	-	0.5712351503891357	-
e_1814	involved_in_disease	-	-	-	0.5516140286661002	-
e_1815	involved_in_disease	-	-	-	0.5516140286661002	-
e_1816	involved_in_disease	-	-	-	0.5712351503891357	-
e_1817	involved_in_disease	-	-	-	0.5516140286661002	-
e_1818	involved_in_disease	-	-	-	0.5712351503891357	-
e_1819	involved_in_disease	-	-	-	0.5712351503891357	-
e_1820	involved_in_disease	-	-	-	0.5516140286661002	-
e_1821	involved_in_disease	-	-	-	0.5516140286661002	-
e_1822	involved_in_disease	-	-	-	0.5712351503891357	-
e_1823	involved_in_disease	-	-	-	0.5712351503891357	-
e_1824	involved_in_disease	-	-	-	0.5516140286661002	-
e_1825	involved_in_disease	-	-	-	0.8301032587501751	-
e_1826	involved_in_disease	-	-	-	0.5516140286661002	-
e_1827	involved_in_disease	-	-	-	0.5516140286661002	-
e_1828	involved_in_disease	-	-	-	0.6822181529721194	-
e_1829	involved_in_disease	-	-	-	0.6815579561223558	-
e_1830	involved_in_disease	-	-	-	0.6815579561223558	-
e_1831	involved_in_disease	-	-	-	0.5516140286661002	-
e_1832	involved_in_disease	-	-	-	0.5516140286661002	-
e_1833	involved_in_disease	-	-	-	0.5516140286661002	-
e_1834	involved_in_disease	-	-	-	0.5516140286661002	-
e_1835	involved_in_disease	-	-	-	0.5516140286661002	-
e_1836	involved_in_disease	-	-	-	0.5516140286661002	-
e_1837	involved_in_disease	-	-	-	0.5516140286661002	-
e_1838	involved_in_disease	-	-	-	0.5516140286661002	-
e_1839	involved_in_disease	-	-	-	0.5516140286661002	-
e_1840	involved_in_disease	-	-	-	0.6815579561223558	-
e_1841	involved_in_disease	-	-	-	0.6815579561223558	-
e_1842	involved_in_disease	-	-	-	0.5516140286661002	-
e_1843	involved_in_disease	-	-	-	0.5516140286661002	-
e_1844	involved_in_disease	-	-	-	0.6815579561223558	-
e_1845	involved_in_disease	-	-	-	0.5516140286661002	-
e_1846	involved_in_disease	-	-	-	0.5516140286661002	-
e_1847	involved_in_disease	-	-	-	0.5712351503891357	-
e_1848	involved_in_disease	-	-	-	0.5712351503891357	-
e_1849	involved_in_disease	-	-	-	0.5516140286661002	-
e_1850	involved_in_disease	-	-	-	0.5516140286661002	-
e_1851	involved_in_disease	-	-	-	0.5516140286661002	-
e_1852	involved_in_disease	-	-	-	0.5516140286661002	-
e_1853	involved_in_disease	-	-	-	0.5712351503891357	-
e_1854	involved_in_disease	-	-	-	0.5516140286661002	-
e_1855	involved_in_disease	-	-	-	0.5516140286661002	-
e_1856	involved_in_disease	-	-	-	0.5516140286661002	-
e_1857	involved_in_disease	-	-	-	0.8080386976035311	-
e_1858	involved_in_disease	-	-	-	0.6815579561223558	-
e_1859	involved_in_disease	-	-	-	0.5712351503891357	-
e_1860	involved_in_disease	-	-	-	0.5712351503891357	-
e_1861	involved_in_disease	-	-	-	0.5516140286661002	-
e_1862	involved_in_disease	-	-	-	0.6937916675257039	-
e_1863	involved_in_disease	-	-	-	0.5516140286661002	-
e_1864	involved_in_disease	-	-	-	0.5516140286661002	-
e_1865	involved_in_disease	-	-	-	0.8041144732589239	-
e_1866	involved_in_disease	-	-	-	0.8047746701086876	-
e_1867	involved_in_disease	-	-	-	0.5516140286661002	-
e_1868	involved_in_disease	-	-	-	0.5516140286661002	-
e_1869	involved_in_disease	-	-	-	0.5516140286661002	-
e_1870	involved_in_disease	-	-	-	0.5516140286661002	-
e_1871	involved_in_disease	-	-	-	0.5516140286661002	-
e_1872	involved_in_disease	-	-	-	0.5712351503891357	-
e_1873	involved_in_disease	-	-	-	0.6815579561223558	-
e_1874	involved_in_disease	-	-	-	0.5516140286661002	-
e_1875	involved_in_disease	-	-	-	0.5516140286661002	-
e_1876	involved_in_disease	-	-	-	0.5712351503891357	-
e_1877	involved_in_disease	-	-	-	0.5712351503891357	-
e_1878	involved_in_disease	-	-	-	0.5516140286661002	-
e_1879	involved_in_disease	-	-	-	0.6937916675257039	-
e_1880	involved_in_disease	-	-	-	0.5712351503891357	-
e_1881	involved_in_disease	-	-	-	0.5516140286661002	-
e_1882	involved_in_disease	-	-	-	0.6815579561223558	-
e_1883	involved_in_disease	-	-	-	0.5712351503891357	-
e_1884	involved_in_disease	-	-	-	0.5712351503891357	-
e_1885	involved_in_disease	-	-	-	0.5712351503891357	-
e_1886	involved_in_disease	-	-	-	0.9555427923803657	-
e_1887	involved_in_disease	-	-	-	0.5712351503891357	-
e_1888	involved_in_disease	-	-	-	0.6815579561223558	-
e_1889	involved_in_disease	-	-	-	0.5516140286661002	-
e_1890	involved_in_disease	-	-	-	0.5516140286661002	-
e_1891	involved_in_disease	-	-	-	0.5712351503891357	-
e_1892	involved_in_disease	-	-	-	0.5516140286661002	-
e_1893	involved_in_disease	-	-	-	0.8041144732589239	-
e_1894	involved_in_disease	-	-	-	0.5516140286661002	-
e_1895	involved_in_disease	-	-	-	0.5516140286661002	-
e_1896	involved_in_disease	-	-	-	0.5712351503891357	-
e_1897	involved_in_disease	-	-	-	0.5516140286661002	-
e_1898	involved_in_disease	-	-	-	0.5516140286661002	-
e_1899	involved_in_disease	-	-	-	0.8041144732589239	-
e_1900	involved_in_disease	-	-	-	0.5712351503891357	-
e_1901	involved_in_disease	-	-	-	0.5712351503891357	-
e_1902	involved_in_disease	-	-	-	0.5712351503891357	-
e_1903	involved_in_disease	-	-	-	0.5712351503891357	-
e_1904	involved_in_disease	-	-	-	0.5712351503891357	-
e_1905	involved_in_disease	-	-	-	0.5712351503891357	-
e_1906	involved_in_disease	-	-	-	0.5712351503891357	-
e_1907	involved_in_disease	-	-	-	0.5712351503891357	-
e_1908	involved_in_disease	-	-	-	0.5712351503891357	-
e_1909	involved_in_disease	-	-	-	0.5712351503891357	-
e_1910	involved_in_disease	-	-	-	0.5712351503891357	-
e_1911	involved_in_disease	-	-	-	0.5712351503891357	-
e_1912	involved_in_disease	-	-	-	0.5712351503891357	-
e_1913	involved_in_disease	-	-	-	0.5712351503891357	-
e_1914	involved_in_disease	-	-	-	0.5712351503891357	-
e_1915	involved_in_disease	-	-	-	0.5712351503891357	-
e_1916	is_encoded_by	-	-	-	-	-
e_1917	involved_in_disease	-	-	-	0.5516140286661002	-
e_1918	involved_in_disease	-	-	-	0.5516140286661002	-
e_1919	involved_in_disease	-	-	-	0.5516140286661002	-
e_1920	involved_in_disease	-	-	-	0.5516140286661002	-
e_1921	involved_in_disease	-	-	-	0.5712351503891357	-
e_1922	involved_in_disease	-	-	-	0.5516140286661002	-
e_1923	involved_in_disease	-	-	-	0.5516140286661002	-
e_1924	involved_in_disease	-	-	-	0.5516140286661002	-
e_1925	involved_in_disease	-	-	-	0.5516140286661002	-
e_1926	involved_in_disease	-	-	-	0.5516140286661002	-
e_1927	involved_in_disease	-	-	-	0.5516140286661002	-
e_1928	involved_in_disease	-	-	-	0.5516140286661002	-
e_1929	involved_in_disease	-	-	-	0.5516140286661002	-
e_1930	involved_in_disease	-	-	-	0.5516140286661002	-
e_1931	involved_in_disease	-	-	-	0.5516140286661002	-
e_1932	involved_in_disease	-	-	-	0.5516140286661002	-
e_1933	involved_in_disease	-	-	-	0.5516140286661002	-
e_1934	involved_in_disease	-	-	-	0.5516140286661002	-
e_1935	involved_in_disease	-	-	-	0.5516140286661002	-
e_1936	involved_in_disease	-	-	-	0.5516140286661002	-
e_1937	involved_in_disease	-	-	-	0.5516140286661002	-
e_1938	involved_in_disease	-	-	-	0.5516140286661002	-
e_1939	involved_in_disease	-	-	-	0.5516140286661002	-
e_1940	involved_in_disease	-	-	-	0.5516140286661002	-
e_1941	involved_in_disease	-	-	-	0.5516140286661002	-
e_1942	involved_in_disease	-	-	-	0.5516140286661002	-
e_1943	involved_in_disease	-	-	-	0.5516140286661002	-
e_1944	involved_in_disease	-	-	-	0.5516140286661002	-
e_1945	involved_in_disease	-	-	-	0.5516140286661002	-
e_1946	involved_in_disease	-	-	-	0.5516140286661002	-
e_1947	involved_in_disease	-	-	-	0.5516140286661002	-
e_1948	involved_in_disease	-	-	-	0.5516140286661002	-
e_1949	involved_in_disease	-	-	-	0.5516140286661002	-
e_1950	involved_in_disease	-	-	-	0.5516140286661002	-
e_1951	involved_in_disease	-	-	-	0.5516140286661002	-
e_1952	involved_in_disease	-	-	-	0.5516140286661002	-
e_1953	involved_in_disease	-	-	-	0.5712351503891357	-
e_1954	involved_in_disease	-	-	-	0.5516140286661002	-
e_1955	involved_in_disease	-	-	-	0.5516140286661002	-
e_1956	involved_in_disease	-	-	-	0.5712351503891357	-
e_1957	involved_in_disease	-	-	-	0.5712351503891357	-
e_1958	involved_in_disease	-	-	-	0.5712351503891357	-
e_1959	involved_in_disease	-	-	-	0.5516140286661002	-
e_1960	involved_in_disease	-	-	-	0.5516140286661002	-
e_1961	involved_in_disease	-	-	-	0.5516140286661002	-
e_1962	involved_in_disease	-	-	-	0.5516140286661002	-
e_1963	involved_in_disease	-	-	-	0.5516140286661002	-
e_1964	involved_in_disease	-	-	-	0.5712351503891357	-
e_1965	involved_in_disease	-	-	-	0.5516140286661002	-
e_1966	involved_in_disease	-	-	-	0.5516140286661002	-
e_1967	involved_in_disease	-	-	-	0.5516140286661002	-
e_1968	involved_in_disease	-	-	-	0.5516140286661002	-
e_1969	involved_in_disease	-	-	-	0.5516140286661002	-
e_1970	involved_in_disease	-	-	-	0.5516140286661002	-
e_1971	involved_in_disease	-	-	-	0.5516140286661002	-
e_1972	involved_in_disease	-	-	-	0.5516140286661002	-
e_1973	involved_in_disease	-	-	-	0.5516140286661002	-
e_1974	involved_in_disease	-	-	-	0.5516140286661002	-
e_1975	involved_in_disease	-	-	-	0.5516140286661002	-
e_1976	is_encoded_by	-	-	-	-	-
e_1977	is_a_disease	-	-	-	-	-
e_1978	is_encoded_by	-	-	-	-	-
e_1979	is_a_disease	-	-	-	-	-
e_1980	involved_in_disease	-	-	-	0.5516140286661002	-
e_1981	involved_in_disease	-	-	-	0.5516140286661002	-
e_1982	involved_in_disease	-	-	-	0.5516140286661002	-
e_1983	involved_in_disease	-	-	-	0.5516140286661002	-
e_1984	involved_in_disease	-	-	-	0.5516140286661002	-
e_1985	involved_in_disease	-	-	-	0.5712351503891357	-
e_1986	involved_in_disease	-	-	-	0.5516140286661002	-
e_1987	involved_in_disease	-	-	-	0.5516140286661002	-
e_1988	involved_in_disease	-	-	-	0.5712351503891357	-
e_1989	involved_in_disease	-	-	-	0.5516140286661002	-
e_1990	involved_in_disease	-	-	-	0.5516140286661002	-
e_1991	involved_in_disease	-	-	-	0.5516140286661002	-
e_1992	involved_in_disease	-	-	-	0.5516140286661002	-
e_1993	involved_in_disease	-	-	-	0.5516140286661002	-
e_1994	involved_in_disease	-	-	-	0.5516140286661002	-
e_1995	involved_in_disease	-	-	-	0.6937916675257039	-
e_1996	involved_in_disease	-	-	-	0.5516140286661002	-
e_1997	involved_in_disease	-	-	-	0.5516140286661002	-
e_1998	involved_in_disease	-	-	-	0.5712351503891357	-
[truncated: 527,739 more rows]
