# Supplementary material for: An Integrated Data Driven Approach to Drug Repositioning Using Gene-Disease Associations
Source: PLoS One. 2016 May 19;11(5):e0155811. doi: 10.1371/journal.pone.0155811 (PMC4873016; doi:10.1371/journal.pone.0155811)
Supplement: S2 Data — (ZIP) [file pone.0155811.s014.zip › PLOS_CSV/README.tsv]

This folder contains 3 tab-separated files (PLOS_CSV_edgeList, PLOS_CSV_NodeSem and PLOS_CSV_RelSem) containing all the data required to build the drug repositioning integrated dataset described in the accompanying manuscript.
PLOS_CSV_edgeList
	File contains all edges captured in the graph in the form:
	[from_vertex_ID]	[to_vertex_ID]	[Edge_ID]
PLOS_CSV_NodeSem
	File contains all data regarding each node in the graph, including all associated attributes. Attributes are as follows*:
		Node_ID- identifier of the node, e.g. ‘v_1’
		type- the semantic ‘type’ of that node e.g. ‘Protein’
		Category- drug category(s) assigned by DrugBank (only for drugs) e.g. ‘antineoplastic agent’
		DBID- DrugBank Identifier(s)
		OMIM- OMIM Identifier(s)
		MeSHHeader- MeSHeader terms(s)
		MeSH- MeSH identifier, if a Common_Disease
		MESH- MeSH identifier(s) if multiple mapped to the same Rare_Disease
		UniProtUID- UniProt unique identifier
		Group- drug group(s) as assigned by DrugBank (only for drugs) e.g. ‘experimental’, ‘approved’
		EntrezGeneID- numeric value e.g. ‘11219’
		Name- string name if available from any sources
		UID- unique identifier assigned to nodes in the Neo4J graph
		UniProtID- main UniProt accession
		Drug_Mechanism- drug mechanism as assigned by ChEMBL e.g. ‘agonist’, ‘inhibitor’
		UMLS- umls identifier(s) for diseases if captured in OMIM
		AffectedOrganism- organism(s) drug effects as stated in DrugBank. e.g. ‘Fungi’, ‘Humans and other mammals’
		MeSHTree- MeSH tree term(s) for diseases. (appended with .supp if the disease was a C record)
		EntrezGeneSymbol- entrez gene symbol as defined by the HGNC. e.g. ‘CY1B1’
*in instances where there are multiple values for a particular attribute they are separated with ‘;’.
PLOS_CSV_RelSem
	File contains all data regarding each edge in the graph, including all associated attributes. Attributes are as follows:
		Edge_ID- identifier of the edge, e.g. ‘e_1’
		type- the semantic ‘type’ of that edge e.g. ‘involved_in_disease’
		ActivityType- ‘binds_to’ activity type as taken from ChEML, e.g. ‘IC50’
		ActivityValue-	activity value attached to the activity type, as taken from ChEMBL, e.g. ’34.99’
		EvidenceScore- evidence score attached to the gene-disease associations that were created during the work
		Action- drug actions (attached to edges) as taken from DrugBank. e.g. ‘antagonist’
		KnownAction- states whether the action of a drug on a target is known, taken from DrugBank. e.g. ‘yes’
