# Supplementary material for: An Integrated Data Driven Approach to Drug Repositioning Using Gene-Disease Associations
Source: PLoS One. 2016 May 19;11(5):e0155811. doi: 10.1371/journal.pone.0155811 (PMC4873016; doi:10.1371/journal.pone.0155811)
Supplement: S3 Data — (TXT) [file pone.0155811.s015.txt]

MEFV	D010505	20.28869007148837
JAK2	D011087	20.287846426025702
HTT	D006816	20.287186600291946
OTC	D020163	20.287186600291946
ATP7B	D006527	20.287186600291946
AQP2	D018500	20.287186600291946
EDNRB	D006627	20.287186600291946
RET	D006627	20.28714983071861
PORCN	D005489	20.28644891137684
CENPJ	C537533	20.28644891137684
NIPBL	D003635	20.28644891137684
GPC3	C537340	20.28644891137684
BBS2	D020788	20.28644891137684
BBS1	D020788	20.28644891137684
BBS4	D020788	20.28644891137684
ICOS	D017074	20.28644891137684
IKBKG	D007184	20.28644891137684
TBX5	C535326	20.28644891137684
FGFR3	D000130	20.28644891137684
ELN	D021921	20.28644891137684
FGFR2	D000168	20.28644891137684
SCN5A	D053840	20.28644891137684
HRAS	D056685	20.28644891137684
FECH	D046351	20.28644891137684
AVPR2	D018500	20.28644891137684
SH2D1A	D008232	20.28644891137684
PRNP	D016098	20.28644891137684
FANCC	D005199	20.28644891137684
FANCA	D005199	20.28644891137684
ATR	C537533	20.28644891137684
ATP2A2	D007644	20.28644891137684
ARG1	D020162	20.28644891137684
CTSA	C536411	20.28644891137684
MITF	C536919	20.28644891137684
EPM2A	D020192	20.28644891137684
CACNA1S	D020514	20.28644891137684
GRK1	C537743	20.28644891137684
CASR	C537145	20.28644891137684
ALMS1	D056769	20.28644891137684
SLC35D1	C536637	20.28644891137684
COL5A1	C536195	20.28644891137684
BTK	C537409	20.28644891137684
AGA	D054880	20.28644891137684
UBE3A	D017204	20.28644891137684
ACVR1	D009221	20.28644891137684
RPS6KA3	D038921	20.28644891137684
GP1BB	D001606	20.28644891137684
SERPINA1	D019896	20.28644891137684
POMGNT1	D058494	20.28644891137684
ATM	D001260	20.28644891137684
PTPN11	D044542	20.28644891137684
EFHC1	D020190	20.28644891137684
LMNA	D020389	20.28644891137684
BTD	D028921	20.28644891137684
CRB1	D057130	20.28644891137684
ASL	D056807	20.28644891137684
KCNQ1	D029597	20.28644891137684
KCNQ1	D029593	20.28644891137684
FKTN	D058494	20.28644891137684
EYA1	D019280	20.28644891137684
CHM	D015794	20.28644891137684
WAS	D014923	20.28644891137684
NF1	D009456	20.28644891137684
FRAS1	D058497	20.28644891137684
PEX2	D015211	20.28644891137684
PEX1	D015211	20.28644891137684
PHYH	D012035	20.28644891137684
MECP2	D015518	20.28644891137684
JAK2	D013920	20.28644891137684
ITGB2	C535887	20.28644891137684
FREM2	D058497	20.28644891137684
EIF2AK3	C536739	20.28644891137684
FMR1	D005600	20.28644891137684
CPOX	D046349	20.28644891137684
IKBKAP	D004402	20.28644891137684
SLC26A4	C536648	20.28644891137684
SH3BP2	D002636	20.28644891137684
SLC12A6	C536446	20.28644891137684
PDE6B	D012174	20.28644891137684
PDE6G	D012174	20.28644891137684
SALL1	C536974	20.28644891137684
RUNX2	D002973	20.28644891137684
ACADM	C536038	20.28644891137684
GLA	D000795	20.28644891137684
CRX	D057130	20.28644891137684
PTEN	D006223	20.28644891137684
GUSB	D016538	20.28644891137684
FAS	D056735	20.28644891137684
SLC6A19	D006250	20.28644891137684
SCNN1B	D056929	20.28644891137684
TINF2	D019871	20.28644891137684
HGD	D000474	20.28644891137684
IRF6	C536528	20.28644891137684
PRNP	D034062	20.28644891137684
LMNA	D011371	20.28644891137684
RPGRIP1	D057130	20.28644891137684
SLC12A3	D053579	20.28644891137684
CTSK	D058631	20.28644891137684
DHCR7	D019082	20.28644891137684
EVC	D004613	20.28644891137684
TGM1	D017490	20.28644891137684
GABRA1	D020190	20.28644891137684
NBEAL2	D055652	20.28644891137684
NPHS1	C535761	20.28644891137684
WFS1	D014929	20.28644891137684
MPL	C535982	20.28644891137684
WT1	D030321	20.28644891137684
RPS19	D029503	20.28644891137684
VHL	D006623	20.28644891137684
FBN1	D056846	20.28644891137684
CFTR	D003550	20.28644891137684
PABPN1	D039141	20.28644891137684
GNAS	D011556	20.28644891137684
DKC1	D019871	20.28644891137684
ABCC6	D011561	20.28644891137684
STK11	D010580	20.28644891137684
SCN4A	D020513	20.28644891137684
GLI3	C537300	20.28644891137684
TTC8	D020788	20.28644891137684
COMP	C535819	20.28644891137684
EFNB1	C536456	20.28644891137684
FANCD2	D005199	20.28644891137684
UBR1	C535880	20.28644891137684
NHLRC1	D020192	20.28644891137684
KIT	D016116	20.28644891137684
NDP	C537849	20.28644891137684
HMBS	D017118	20.28644891137684
PRKAR1A	D056733	20.28644891137684
SMPD1	D052537	20.28644891137684
SMPD1	D052536	20.28644891137684
GLI3	D054975	20.28644891137684
ABCA1	D013631	20.28644891137684
MKKS	D020788	20.28644891137684
GHR	D046150	20.28644891137684
RPE65	D012174	20.28644891137684
ASAH1	D055577	20.28644891137684
RAI1	D058496	20.28644891137684
DMD	D020388	20.28644891137684
AGXT	C536414	20.28644891137684
NHS	C538336	20.28644891137684
EGR2	C535301	20.28644891137684
LRP5	C536063	20.28644891137684
MEN1	D018761	20.28591912863902
NDRG1	C535716	20.28223068406351
ITM2B	C538208	20.28223068406351
ITM2B	C538209	20.28223068406351
NF1	D054429	20.28223068406351
COL1A2	C536044	20.28223068406351
COL1A1	C536044	20.28223068406351
PTPN11	D054429	20.28223068406351
OPA3	C535311	20.28223068406351
FOXC2	C537710	20.28223068406351
FOXE1	C537901	20.28223068406351
SEC63	C536330	20.28223068406351
MYC	D002051	20.28223068406351
LARGE	D058494	20.28223068406351
PITX2	C535679	20.28223068406351
PAX6	C537884	20.28223068406351
SH3TC2	C535423	20.28223068406351
TTPA	C535393	20.28223068406351
TBX3	C536937	20.28223068406351
FLNA	C538089	20.28223068406351
ENPP1	C537440	20.28223068406351
ETHE1	C535737	20.28223068406351
CTH	C535408	20.28223068406351
COL2A1	C535788	20.28223068406351
AIRE	C538275	20.28223068406351
HOXA1	C535397	20.28223068406351
FLNA	D054091	20.28223068406351
KIT	D046152	20.28223068406351
KRT16	D053549	20.28223068406351
SLC25A19	C538247	20.28223068406351
COL2A1	C536017	20.28223068406351
BCS1L	C537934	20.28223068406351
DBH	C535600	20.28223068406351
DYM	C535726	20.28223068406351
SPAST	C536865	20.28223068406351
GAMT	C537622	20.28223068406351
COL5A1	C536194	20.28223068406351
GP1BA	D001606	20.28223068406351
COL6A1	C535436	20.28223068406351
AMER1	C536053	20.28223068406351
TYR	C537729	20.28223068406351
ACOX1	C536662	20.28223068406351
BRAF	C535579	20.28223068406351
KCNQ2	C535466	20.28223068406351
SOX9	D055036	20.28223068406351
KCNQ3	C535466	20.28223068406351
ROR2	C535863	20.28223068406351
PRKCSH	C536330	20.28223068406351
SBF2	C535421	20.28223068406351
NOTCH3	D046589	20.28223068406351
KRT2	D053560	20.28223068406351
MATN3	C535505	20.28223068406351
EDN3	D006627	20.28223068406351
DYSF	C537480	20.28223068406351
FLCN	D058249	20.28223068406351
RET	D018814	20.28223068406351
COL18A1	C537209	20.28223068406351
PAX3	D018232	20.28223068406351
HR	C535912	20.28223068406351
FKRP	D058494	20.28223068406351
CP	C536004	20.28223068406351
GDF5	C537089	20.28223068406351
GDF5	C537093	20.28223068406351
MMP2	C536051	20.28223068406351
OCA2	C537730	20.28223068406351
TFR2	C537248	20.28223068406351
LAMB2	C537185	20.28223068406351
CNGB1	D012174	20.28223068406351
MTMR2	C535420	20.28223068406351
WNT7A	C538189	20.28223068406351
FBN2	C536211	20.28223068406351
GNE	C536816	20.28223068406351
DLL3	C535781	20.28223068406351
PEX5	D015211	20.28223068406351
GPR143	C537863	20.28223068406351
CACNA1F	C536122	20.28223068406351
CRYGD	C537955	20.28223068406351
CACNA1C	C536962	20.28223068406351
CTNS	D003554	20.28223068406351
L1CAM	C536029	20.28223068406351
ACADS	C537596	20.28223068406351
PDE6A	D012174	20.28223068406351
MECP2	C537723	20.28223068406351
SLC27A4	C536271	20.28223068406351
TRIP11	C536015	20.28223068406351
PTPN11	D009634	20.28223068406351
SGCE	C536096	20.28223068406351
GJB1	C535919	20.28223068406351
IHH	C537088	20.28223068406351
VWF	D056725	20.28223068406351
LMX1B	D009261	20.28223068406351
GAN	D056768	20.28223068406351
PLP1	C536857	20.28223068406351
TYROBP	C536329	20.28223068406351
TREX1	C535607	20.28223068406351
JUP	C538346	20.28223068406351
PSTPIP1	C536253	20.28223068406351
ZFPM2	D013771	20.28223068406351
CLCN5	C538212	20.28223068406351
SLC40A1	C537249	20.28223068406351
CXCR4	C536697	20.28223068406351
CFC1	D004310	20.28223068406351
MGP	C536167	20.28223068406351
HSPD1	C537485	20.28223068406351
BUB1B	C536987	20.28223068406351
FZD4	C536382	20.28223068406351
ADA	C531816	20.28223068406351
SLC16A2	C537047	20.28223068406351
SMARCAL1	C536629	20.28223068406351
CSTB	D020194	20.28223068406351
SPRED1	C548032	20.28223068406351
SEPN1	C535683	20.28223068406351
GDNF	D006627	20.28223068406351
POLH	C536766	20.28223068406351
CHD7	D058747	20.28223068406351
EDAR	D053360	20.28223068406351
NYX	C536122	20.28223068406351
FGFR3	C537369	20.28223068406351
COMP	C535501	20.28223068406351
COL10A1	C537352	20.28223068406351
COL11A1	C536025	20.28223068406351
HSF4	C535342	20.28223068406351
MTM1	C538647	20.28223068406351
SLC19A2	C536510	20.28223068406351
LITAF	C537984	20.28223068406351
SERPINI1	C536841	20.28223068406351
PTS	C535325	20.28223068406351
COL11A1	C537493	20.28223068406351
DYNC2H1	C537602	20.28223068406351
LRP2	C536390	20.28223068406351
AMACR	C535444	20.264324242356803
PAX6	C537022	20.264324242356803
HSD17B4	C536663	20.264324242356803
MYO5A	C537301	20.264324242356803
NPR2	C535661	20.264324242356803
COL4A4	C536587	20.264324242356803
COL4A3	C536587	20.264324242356803
ERCC2	C536559	20.264324242356803
PEX13	D052919	20.264324242356803
HR	C537055	20.264324242356803
KIF7	C536079	20.264324242356803
CRYBB2	C535341	20.264324242356803
LMNA	C537990	20.264324242356803
GNPTAB	C538602	20.264324242356803
NDP	C536382	20.264324242356803
ABCG5	C537345	20.264324242356803
ABCG8	C537345	20.264324242356803
COL11A2	C537494	20.264324242356803
KISS1R	D017436	20.26233859452411
HSD11B2	D043204	20.26233859452411
NFKB2	D017074	20.26233859452411
BMPR2	D006976	20.249428326248506
SCN1A	D004831	20.249428326248506
CLCN7	D010022	20.249428326248506
FLT4	D008209	20.249428326248506
FLNA	D010009	20.249428326248506
TPH2	D003865	20.245210098935175
FLT3	D015470	20.245210098935175
PAX3	D014849	20.245210098935175
CEBPA	D015470	20.245210098935175
JAK2	D055728	20.245210098935175
MC4R	D009765	20.242611889608142
IRS1	D003924	20.24191097026637
PKD1	D007690	20.24191097026637
ARSB	D009087	20.24191097026637
KRT1	D017488	20.24191097026637
AVP	D020790	20.24191097026637
GCK	D003924	20.24191097026637
ASPA	D017825	20.24191097026637
PRNP	D007562	20.24172712239972
HNF1A	D003924	20.24172712239972
CDKAL1	D003924	20.24172712239972
IFT140	C535463	20.241247457957456
COL4A1	C536850	20.241247457957456
GRIP1	D058497	20.241247457957456
TBX1	D058165	20.241247457957456
SLC26A3	C536210	20.241247457957456
DMPK	C538008	20.241247457957456
FIG4	C536719	20.241247457957456
TWIST2	C536385	20.241247457957456
SLC1A1	C536171	20.241247457957456
SQSTM1	D010001	20.238222525690862
GLB1	D016537	20.238222525690862
MCOLN1	D009081	20.238222525690862
GJB6	D004476	20.238222525690862
TWIST1	D000168	20.238222525690862
ATXN3	D017827	20.238222525690862
PNP	C562587	20.238222525690862
IRS2	D003924	20.238222525690862
UROS	D017092	20.238222525690862
PMP22	C536965	20.238222525690862
COL1A1	D010013	20.238222525690862
OAT	D015799	20.238222525690862
HMGA1	D003924	20.238222525690862
FBN1	D008382	20.238222525690862
RYR1	C564969	20.238222525690862
PLOD1	C536198	20.238222525690862
SMN1	D014897	20.238222525690862
ARSA	D007966	20.238222525690862
FGFR2	D003394	20.238222525690862
SLC5A1	C562602	20.238222525690862
CHRNE	D020294	20.238222525690862
ABHD5	C536560	20.238222525690862
PRSS1	C537262	20.238222525690862
HEXB	D012497	20.238222525690862
VDR	D010024	20.238222525690862
ALDH5A1	C535803	20.238222525690862
PLG	C566897	20.238222525690862
ASS1	D020159	20.238222525690862
APP	D000544	20.238222525690862
HEXA	D013661	20.238222525690862
TYR	C537728	20.238222525690862
OPA1	D029241	20.238222525690862
KRT10	D017488	20.238222525690862
CSF3R	C563010	20.238222525690862
SLC3A1	D003555	20.238222525690862
SLC22A5	C536778	20.238222525690862
ALPL	C562646	20.238222525690862
ATN1	D020191	20.238222525690862
PLP1	D020371	20.238222525690862
LPL	D008072	20.238222525690862
RS1	D041441	20.238222525690862
PMP22	D002607	20.238222525690862
ADAMTS13	D011697	20.238222525690862
SGSH	D009084	20.238222525690862
GFAP	D038261	20.238222525690862
ENG	D013683	20.238222525690862
SIM1	D009765	20.238222525690862
NPC1	D052556	20.238222525690862
COL6A3	C537521	20.238222525690862
CDKN1C	D001506	20.238222525690862
TRIM32	C535897	20.238222525690862
POMC	D009765	20.238222525690862
NOD2	D015212	20.238222525690862
IDUA	D008059	20.238222525690862
LAMP2	D052120	20.238222525690862
MAN2B1	D008363	20.238222525690862
SURF1	D007888	20.238222525690862
TBX19	C562707	20.238222525690862
CLRN1	D052245	20.238222525690862
TGFBR2	D008382	20.238222525690862
NAGS	C536109	20.238222525690862
PHEX	D053098	20.238222525690862
AKT2	D003924	20.238222525690862
SLC26A2	C536170	20.238222525690862
TBX1	D004062	20.238222525690862
EPOR	C536842	20.238222525690862
SLC7A9	D003555	20.238222525690862
COL3A1	D004535	20.238222525690862
PPARG	D052496	20.238222525690862
SERPINC1	D020152	20.238222525690862
SYNE1	D020389	20.238222525690862
LAMB3	D016109	20.238222525690862
ERCC3	C562590	20.238222525690862
ERCC2	C562591	20.238222525690862
LAMC2	D016109	20.238222525690862
RYR1	D020512	20.238222525690862
EHMT1	C563043	20.238222525690862
NLRP3	D056587	20.238222525690862
MUSK	D020294	20.238222525690862
F9	D002836	20.238222525690862
GJB2	C536168	20.238222525690862
LBR	D010381	20.238222525690862
RECQL4	D011038	20.238222525690862
COL7A1	D016108	20.238222525690862
GALC	D007965	20.238222525690862
SPG20	C536858	20.238222525690862
SNCA	D020961	20.238222525690862
NDUFS4	D007888	20.238222525690862
GBE1	D006011	20.238222525690862
CBS	D006712	20.238222525690862
IDS	D016532	20.238222525690862
MPZ	C535301	20.238222525690862
SUMF1	D052517	20.238222525690862
HBB	D017086	20.238222525690862
PFKM	D006014	20.238222525690862
AGPAT2	D052497	20.238222525690862
F10	D005171	20.238222525690862
ATP7A	D007706	20.238222525690862
GJA1	C563160	20.238222525690862
DBT	D008375	20.238222525690862
GBA	D005776	20.238222525690862
PAH	D010661	20.238222525690862
ERCC6	D003057	20.238222525690862
SIL1	D013132	20.238222525690862
PKD2	D016891	20.238222525690862
KIF7	D055673	20.238222525690862
GAA	D006009	20.238222525690862
ABCD1	D000326	20.238222525690862
NR3C2	D011546	20.238222525690862
F8	D006467	20.238222525690862
ICAM1	D008288	20.238222525690862
HFE	D006432	20.238222525690862
COL4A5	D009394	20.238222525690862
PRODH	C538384	20.238222525690862
SLC17A5	D029461	20.238222525690862
PAFAH1B1	D054082	20.238222525690862
SALL4	D004370	20.238222525690862
GALNS	D009085	20.238222525690862
MYO7A	C536485	20.235573612001755
RET	D010673	20.235573612001755
GNMT	C564683	20.220316083984155
MAOA	C563156	20.220316083984155
PEX7	C531651	20.21713138912421
FLNB	C535780	20.21713138912421
FOXP3	C562780	20.21713138912421
ABHD12	C567203	20.21713138912421
SGCA	D058088	20.21713138912421
SH3PXD2B	C537274	20.21713138912421
GLRA1	C538136	20.21713138912421
FLNA	C536065	20.21713138912421
FGFR2	C565129	20.21713138912421
DSPP	C538216	20.21713138912421
ACADVL	C536353	20.21713138912421
COCH	C563335	20.21713138912421
MSX2	C565753	20.21713138912421
AGPS	C537608	20.21713138912421
ATP6V0A4	C537758	20.21713138912421
INSL3	D003456	20.21713138912421
COL1A1	C536042	20.21713138912421
MYOT	C535906	20.21713138912421
PRPF8	C564008	20.21713138912421
CAPN3	C535895	20.21713138912421
MOCS1	C535811	20.21713138912421
MC2R	C565974	20.21713138912421
PAX6	C536372	20.21713138912421
PRG4	C537560	20.21713138912421
MYH9	C535507	20.21713138912421
CD2AP	D005923	20.21713138912421
MAPT	D057180	20.21713138912421
PDCD10	C566393	20.21713138912421
APC	D011125	20.21713138912421
PAPSS2	C567551	20.21713138912421
FOXL2	C562419	20.21713138912421
PSAP	C562609	20.21713138912421
HESX1	C531815	20.21713138912421
BMPR1A	C537702	20.21713138912421
ADAMTS2	C567527	20.21713138912421
HCCS	C537466	20.21713138912421
FOXE3	C537775	20.21713138912421
LDLRAP1	C566331	20.21713138912421
MSX2	C566826	20.21713138912421
PPT1	C564953	20.21713138912421
SLITRK1	D005879	20.21713138912421
GUCA1A	C566579	20.21713138912421
HPD	D020176	20.21713138912421
C1QTNF5	C565309	20.21713138912421
PIK3CA	D001943	20.21713138912421
FGFR3	C566844	20.21713138912421
PAX2	C537168	20.21713138912421
ELOVL4	C535805	20.21713138912421
FIG4	C566984	20.21713138912421
PCDH15	C536489	20.21713138912421
TGFBR1	D055947	20.21713138912421
CDKL5	C564064	20.21713138912421
SLC45A2	C564696	20.21713138912421
NDUFS4	C537475	20.21713138912421
POU3F4	C536424	20.21713138912421
USH1C	C536486	20.21713138912421
NR2E3	C564835	20.21713138912421
USH2A	C536490	20.21713138912421
LIPA	C531854	20.21713138912421
SLC6A8	C535598	20.21713138912421
TPP1	C566857	20.21713138912421
DYSF	C535899	20.21713138912421
DDB2	C564732	20.21713138912421
MITF	C536464	20.21713138912421
AIPL1	C565778	20.21713138912421
SPR	C562657	20.21713138912421
PINK1	C565276	20.21713138912421
CRB1	C563999	20.21713138912421
RP1	C538365	20.21713138912421
COL11A2	C566612	20.21713138912421
GARS	C537993	20.21713138912421
CASR	C563375	20.21713138912421
PITX3	C537775	20.21713138912421
SCN1B	C565809	20.21713138912421
CYP27B1	C562688	20.21713138912421
MYOT	C563775	20.21713138912421
SCN5A	C565840	20.21713138912421
PMP22	C566136	20.21713138912421
FMR1	C564105	20.21713138912421
CAV3	C563362	20.21713138912421
MKS1	C536133	20.21713138912421
TSC1	C565346	20.21713138912421
TDP1	C537313	20.21713138912421
ALPL	C562647	20.21713138912421
ALPL	C562440	20.21713138912421
PTEN	D016889	20.21713138912421
ARX	C564563	20.21713138912421
COL2A1	C563627	20.21713138912421
KRT4	D053529	20.21713138912421
TBP	C564616	20.21713138912421
EPCAM	C567703	20.21713138912421
SCN4A	C567635	20.21713138912421
TMEM67	C536132	20.21713138912421
TIMP3	C564992	20.21713138912421
IGHMBP2	C536880	20.21713138912421
COL4A1	C564372	20.21713138912421
COL8A2	C535478	20.21713138912421
TSC2	C566021	20.21713138912421
EFEMP1	C535602	20.21713138912421
SLC37A4	C562594	20.21713138912421
GDF5	C537915	20.21713138912421
GDF5	C537931	20.21713138912421
VCP	C563476	20.21713138912421
UMOD	C548033	20.21713138912421
AMELX	C538243	20.21713138912421
HOXD13	C566094	20.21713138912421
PRPF31	C563991	20.21713138912421
MYO7A	C564007	20.21713138912421
NEFH	C531617	20.21713138912421
DYSF	C564664	20.21713138912421
ENAM	C562879	20.21713138912421
EBP	C538416	20.21713138912421
STAR	C537027	20.21713138912421
LAMA2	C537384	20.21713138912421
CD36	C564245	20.21713138912421
GNPAT	C537607	20.21713138912421
TCOF1	D008342	20.21713138912421
SCNN1B	D011546	20.21713138912421
SCNN1G	D011546	20.21713138912421
SCNN1A	D011546	20.21713138912421
ARX	C567924	20.21713138912421
OTOF	C563396	20.21713138912421
PTRF	C567642	20.21713138912421
KCNA1	C563278	20.21713138912421
AR	C537017	20.21713138912421
CTSD	C566438	20.21713138912421
PER2	C565789	20.21713138912421
ITGB4	C535377	20.21713138912421
DYM	C564589	20.21713138912421
JPH3	C564708	20.21713138912421
MID1	C567932	20.21713138912421
CREBBP	D012415	20.21713138912421
HNF4A	C565101	20.21713138912421
GSN	C537459	20.21713138912421
TFAP2B	C566815	20.21713138912421
PITX1	D003025	20.21713138912421
GM2A	D049290	20.21713138912421
TBX22	C536426	20.21713138912421
APC	D006528	20.21713138912421
RPGR	C564520	20.21713138912421
ERCC5	C562593	20.21713138912421
ERCC4	C562592	20.21713138912421
DCN	C566452	20.21713138912421
SLC39A4	C538178	20.21713138912421
HNF1A	C563933	20.21713138912421
MLH1	D055847	20.21713138912421
TULP1	C563992	20.21713138912421
SGCG	C535900	20.21713138912421
SGCB	C535902	20.21713138912421
SGCD	C535896	20.21713138912421
CASP8	D056735	20.21713138912421
MAGEL2	D011218	20.21713138912421
MARVELD2	C565717	20.21713138912421
CPS1	D020165	20.21713138912421
SNRPN	D011218	20.21713138912421
GCK	C564219	20.21713138912421
LIG4	C564694	20.21713138912421
HSPB1	C535413	20.21713138912421
CYBB	C564417	20.21713138912421
FXN	C565561	20.21713138912421
LCAT	D007863	20.21713138912421
KERA	C565677	20.21713138912421
STRC	C566339	20.21713138912421
BSND	C566530	20.21713138912421
G6PC	C538655	20.21713138912421
HYAL1	C563209	20.21713138912421
JAG1	D016738	20.21713138912421
AP3B1	C537709	20.21713138912421
IRF6	C562509	20.21713138912421
UNC13D	C537251	20.21713138912421
NDN	D011218	20.21713138912421
CLN5	C575534	20.21713138912421
INVS	C566582	20.21713138912421
PTCH1	D001478	20.21713138912421
PLAU	D000544	20.21713138912421
VAPB	C563895	20.21713138912421
NAGLU	D009084	20.21713138912421
FCGR2B	D008288	20.21713138912421
HSPG2	C537998	20.21713138912421
GYS2	C565485	20.21713138912421
XPC	C567886	20.21713138912421
VANGL2	D009436	20.21713138912421
BRCA2	D001943	20.21713138912421
CDH23	C536487	20.21713138912421
SHANK2	D001321	20.21713138912421
SOD1	C531617	20.21713138912421
ATRX	C538258	20.21713138912421
NEU1	C537366	20.21713138912421
GATA3	C537907	20.21713138912421
NEFL	C537994	20.21713138912421
GJC2	C563855	20.21713138912421
TNFRSF1A	C536657	20.21713138912421
ACVRL1	C537139	20.21713138912421
MGAT2	C535752	20.21713138912421
BARD1	D001943	20.21713138912421
ABCA4	C535804	20.21713138912421
SPINK5	D056770	20.21713138912421
TNXB	C536193	20.21713138912421
CDH23	C563327	20.21713138912421
MPO	C562864	20.21713138912421
FGD4	C563740	20.21713138912421
RNF168	C567453	20.21713138912421
ZEB2	C536990	20.21713138912421
NPHP3	C565780	20.21713138912421
SOX18	C564327	20.21713138912421
GPR98	C536492	20.21713138912421
VPS13A	D054546	20.21713138912421
SIX3	C563579	20.21713138912421
HOXA13	C535627	20.21713138912421
FGFR3	C536508	20.21713138912421
FGF23	C562791	20.21713138912421
RPE65	C536601	20.21713138912421
ALOX12B	C538603	20.21713138912421
TPMT	C536512	20.21713138912421
TMC1	C564675	20.21713138912421
HPS1	C538539	20.21713138912421
CRYBA1	C563435	20.21713138912421
MSX1	D000848	20.21713138912421
GNAS	C537045	20.21713138912421
NEB	C538349	20.21713138912421
SCN9A	D004916	20.192166019138263
GATA2	D009190	20.187947791824932
GATA2	D015470	20.187947791824932
UROD	D017119	20.18464866315613
USH2A	D012174	20.18464866315613
ABCC2	D007566	20.18464866315613
PROK2	D017436	20.18096021858062
FGF8	D017436	20.18096021858062
OCRL	D009800	20.18096021858062
TIMM8A	C535808	20.18096021858062
DCXR	C536652	20.18096021858062
COL1A2	C536045	20.18096021858062
BBS7	D020788	20.18096021858062
RET	C536209	20.18096021858062
CYP11B1	C535978	20.18096021858062
TRIM32	D020788	20.18096021858062
SNAI2	D016116	20.18096021858062
POLG	D002549	20.18096021858062
VLDLR	C535731	20.18096021858062
ARID1B	C536436	20.18096021858062
APOA1	D052456	20.18096021858062
COL2A1	C537207	20.18096021858062
PROKR2	D017436	20.18096021858062
TTC8	D012174	20.18096021858062
CTSC	D010214	20.18096021858062
SKI	C537328	20.18096021858062
HPRT1	D007926	20.18096021858062
FANCM	D005199	20.18096021858062
ARL6	D020788	20.18096021858062
COL2A1	C535799	20.18096021858062
SOST	C537525	20.18096021858062
CEP152	C537533	20.18096021858062
FGFR1	D017436	20.18096021858062
SAG	C537743	20.18096021858062
BCS1L	C537633	20.18096021858062
SMARCB1	C536436	20.18096021858062
FAM161A	D012174	20.18096021858062
AASS	D020167	20.18096021858062
OPTN	D000690	20.18096021858062
SLC36A2	C536285	20.18096021858062
MERTK	D012174	20.18096021858062
TGFBI	C535474	20.18096021858062
ALDH3A2	D016111	20.18096021858062
PEX2	D052919	20.18096021858062
PEX1	D052919	20.18096021858062
GORAB	C537799	20.18096021858062
PCCA	D056693	20.18096021858062
PCCB	D056693	20.18096021858062
LEMD3	C537415	20.18096021858062
TRIM37	D050336	20.18096021858062
SLX4	D005199	20.18096021858062
ALAS2	C536761	20.18096021858062
TAZ	D056889	20.18096021858062
PHF6	C536575	20.18096021858062
PEX3	D015211	20.18096021858062
PEX6	D015211	20.18096021858062
STAT1	D002178	20.18096021858062
MNX1	C536221	20.18096021858062
CD19	D017074	20.18096021858062
HLA-B	D013262	20.18096021858062
TNFRSF13B	D017074	20.18096021858062
LIFR	C537502	20.18096021858062
KAL1	D017436	20.18096021858062
PEX14	D015211	20.18096021858062
PEX13	D015211	20.18096021858062
PEX19	D015211	20.18096021858062
PEX16	D015211	20.18096021858062
BMPR2	D011668	20.18096021858062
CHMP2B	D000690	20.18096021858062
DLX3	C536549	20.18096021858062
RPL5	D029503	20.18096021858062
PEPD	D056732	20.18096021858062
AAAS	C536008	20.18096021858062
SCNN1G	D056929	20.18096021858062
LMNA	C535705	20.18096021858062
ATP1A3	C536589	20.18096021858062
GP9	D001606	20.18096021858062
SLC52A3	C537111	20.18096021858062
RECQL4	C536788	20.18096021858062
HBB	D000755	20.18096021858062
VWF	D056729	20.18096021858062
TULP1	D057130	20.18096021858062
TREX1	C535924	20.18096021858062
ADAMTS10	D056846	20.18096021858062
IVD	C538167	20.18096021858062
TERT	D019871	20.18096021858062
CYP27A1	D019294	20.18096021858062
TGFB1	D003550	20.18096021858062
HFE	D017119	20.18096021858062
MCCC1	C535308	20.18096021858062
VPS13B	C536438	20.18096021858062
ABCB4	C535932	20.18096021858062
HLA-DRB1	D012507	20.18096021858062
ASCL1	C536209	20.18096021858062
KHK	C538068	20.18096021858062
BTNL2	D012507	20.18096021858062
INSR	D056731	20.18096021858062
RAD51C	D005199	20.18096021858062
PYGM	D006012	20.18096021858062
ELANE	C536227	20.18096021858062
CHD7	D017436	20.18096021858062
NSD1	D058495	20.18096021858062
BBS12	D020788	20.18096021858062
BBS10	D020788	20.18096021858062
MLYCD	C535702	20.18096021858062
CHN1	D004370	20.18096021858062
ADSL	C538235	20.18096021858062
NRL	D012174	20.18096021858062
KRT14	C535374	20.18096021858062
MPL	D013920	20.18096021858062
MVK	D054078	20.18096021858062
PIGA	D006457	20.18096021858062
ATP8B1	C535933	20.18096021858062
ABCA1	D052456	20.18096021858062
JAK2	D006502	20.18096021858062
PEX12	D015211	20.178311304891512
ARID1A	C536436	20.163053776873912
SMARCA4	C536436	20.163053776873912
TF	C538259	20.163053776873912
CEP57	C536987	20.159869082013966
CACNB4	D020190	20.159869082013966
CCND1	D009101	20.159869082013966
SLC19A3	C537658	20.159869082013966
TP63	C538052	20.159869082013966
WT1	D009396	20.159869082013966
WDPCP	D020788	20.159869082013966
KCNJ13	C536677	20.159869082013966
FLNB	C535396	20.159869082013966
PMS2	D003123	20.159869082013966
POU6F2	D009396	20.159869082013966
LHCGR	C536961	20.159869082013966
MSH2	D055653	20.159869082013966
MKS1	D020788	20.159869082013966
COL1A1	C536045	20.159869082013966
COL1A1	C536194	20.159869082013966
RET	C536482	20.159869082013966
BBS5	D020788	20.159869082013966
TSEN54	C536716	20.159869082013966
TMC6	D004819	20.159869082013966
TMC8	D004819	20.159869082013966
SRY	D050090	20.159869082013966
IMPDH1	D057130	20.159869082013966
PAX3	C536453	20.159869082013966
MYH3	C535483	20.159869082013966
FLNB	C536573	20.159869082013966
PTEN	C535575	20.159869082013966
RGR	D012174	20.159869082013966
FOXE3	C537786	20.159869082013966
NF2	D016518	20.159869082013966
ATP6V0A2	C536750	20.159869082013966
MSH6	D003123	20.159869082013966
ZNF513	D012174	20.159869082013966
BMPR1B	C537089	20.159869082013966
EGR2	C537985	20.159869082013966
RET	C536911	20.159869082013966
WNT10A	C537742	20.159869082013966
AMH	C536665	20.159869082013966
KRAS	C535579	20.159869082013966
ESCO2	C535687	20.159869082013966
SFTPA2	D054990	20.159869082013966
SFTPA1	D054990	20.159869082013966
KRT5	C535959	20.159869082013966
FLNA	C538064	20.159869082013966
MYH6	D012804	20.159869082013966
SAG	D012174	20.159869082013966
GRM6	C536122	20.159869082013966
ISPD	D058494	20.159869082013966
SLC6A20	C536285	20.159869082013966
SLC6A19	C536285	20.159869082013966
SMARCB1	C536641	20.159869082013966
HOXA13	C538278	20.159869082013966
KRT1	C536088	20.159869082013966
SHH	C537342	20.159869082013966
EXT1	D002813	20.159869082013966
FANCF	D005199	20.159869082013966
FANCE	D005199	20.159869082013966
PUS1	C536101	20.159869082013966
TNFRSF10B	C535575	20.159869082013966
EDARADD	D053360	20.159869082013966
AK2	C538361	20.159869082013966
KRT17	D053549	20.159869082013966
KRT12	D053559	20.159869082013966
SIX5	D019280	20.159869082013966
EXOSC3	C548069	20.159869082013966
TGFBR2	D003123	20.159869082013966
KRT6B	D053549	20.159869082013966
KRT6A	D053549	20.159869082013966
RARS2	C548074	20.159869082013966
CA2	C536058	20.159869082013966
RMRP	C535916	20.159869082013966
CLCN2	D020190	20.159869082013966
PITX2	C537884	20.159869082013966
ALS2	C536416	20.159869082013966
COL5A2	C536194	20.159869082013966
DSP	C535493	20.159869082013966
NTRK1	C536911	20.159869082013966
HNF1B	C535520	20.159869082013966
TCF4	C537403	20.159869082013966
PEX7	D012035	20.159869082013966
KRT81	D056734	20.159869082013966
KRT83	D056734	20.159869082013966
FLVCR1	C536343	20.159869082013966
KRT86	D056734	20.159869082013966
GCDH	C536833	20.159869082013966
TNFRSF11A	C536335	20.159869082013966
CTSC	C537627	20.159869082013966
PDYN	C537201	20.159869082013966
COL6A3	C535436	20.159869082013966
COL6A2	C535436	20.159869082013966
FTL	C548080	20.159869082013966
ATP7A	C537860	20.159869082013966
NIPAL4	D017490	20.159869082013966
TGFBI	C535476	20.159869082013966
CABP4	C536122	20.159869082013966
SACS	C536787	20.159869082013966
TGFBI	C535942	20.159869082013966
ALDH7A1	C536254	20.159869082013966
TRPM1	C536122	20.159869082013966
KRT3	D053559	20.159869082013966
ALDH4A1	C538385	20.159869082013966
HOXD13	C538155	20.159869082013966
GNAQ	D019339	20.159869082013966
KMT2D	C537705	20.159869082013966
EPHB2	C537243	20.159869082013966
GDF5	C536223	20.159869082013966
TRPV4	C535797	20.159869082013966
CYP1B1	C537884	20.159869082013966
ORC1	C538012	20.159869082013966
ORC4	C538012	20.159869082013966
ORC6	C538012	20.159869082013966
ACAD8	C535541	20.159869082013966
MS4A1	D017074	20.159869082013966
TSHR	C566384	20.159869082013966
ING1	C535575	20.159869082013966
EMG1	C537081	20.159869082013966
KIF5A	C537482	20.159869082013966
RET	D018813	20.159869082013966
TBX15	C535550	20.159869082013966
PAX7	D018232	20.159869082013966
RMRP	C538256	20.159869082013966
GDF1	D013771	20.159869082013966
STS	D016114	20.159869082013966
UGT1A1	C536213	20.159869082013966
COL7A1	C536979	20.159869082013966
MAP2K2	C535579	20.159869082013966
MAP2K1	C535579	20.159869082013966
PEX26	D052919	20.159869082013966
ZFYVE26	C536642	20.159869082013966
CDC6	C538012	20.159869082013966
CFTR	C535984	20.159869082013966
TGFBI	C537881	20.159869082013966
VRK1	C548069	20.159869082013966
CNGA1	D012174	20.159869082013966
APCDD1	C537160	20.159869082013966
CYP4V2	C535440	20.159869082013966
MKKS	C538159	20.159869082013966
CDT1	C538012	20.159869082013966
TRPV4	C537172	20.159869082013966
PHF8	C537333	20.159869082013966
SLC26A2	C535395	20.159869082013966
HPD	C535845	20.159869082013966
ASPSCR1	D018234	20.159869082013966
MMAB	C537361	20.159869082013966
DCAF17	C536742	20.159869082013966
TRPV4	C537356	20.159869082013966
WT1	D052159	20.159869082013966
CARD9	D002178	20.159869082013966
NKX2-5	D013771	20.159869082013966
TSC1	D018192	20.159869082013966
TSC2	D018192	20.159869082013966
WISP3	C535387	20.159869082013966
SLC26A2	C535504	20.159869082013966
LIPH	C536745	20.159869082013966
B4GALT7	C536201	20.159869082013966
TP53	D020288	20.159869082013966
CYLD	C536552	20.159869082013966
CYLD	C536611	20.159869082013966
TNFRSF13C	D017074	20.159869082013966
JAG1	D013771	20.159869082013966
FSHB	C537070	20.159869082013966
ARSE	C535941	20.159869082013966
SLC26A2	C536016	20.159869082013966
LPIN2	C537839	20.159869082013966
FTL	C538137	20.159869082013966
FH	C538191	20.159869082013966
PEX26	D015211	20.159869082013966
PDGFRA	D046152	20.159869082013966
PEX10	D015211	20.159869082013966
MLH1	D055653	20.159869082013966
VIPAS39	C535382	20.159869082013966
PKP1	C536183	20.159869082013966
HAL	C538320	20.159869082013966
AMHR2	C536665	20.159869082013966
SLC4A11	C535473	20.159869082013966
OPN1MW	C536238	20.159869082013966
CD81	D017074	20.159869082013966
YARS2	C536101	20.159869082013966
OPN1LW	C536238	20.159869082013966
MLH3	D003123	20.159869082013966
FSHR	D016471	20.159869082013966
HLCS	D028922	20.159869082013966
CYP19A1	C537436	20.159869082013966
MUC5B	D054990	20.159869082013966
BEST1	C536352	20.159869082013966
TTC21B	C537571	20.159869082013966
F12	D056828	20.159869082013966
BEST1	D012174	20.159869082013966
ANTXR2	D057770	20.159869082013966
RBM10	C536942	20.159869082013966
RBP3	D012174	20.159869082013966
GRIN2A	D018887	20.159869082013966
CTNNB1	D018296	20.159869082013966
ATL1	C536864	20.159869082013966
VCAN	C536075	20.159869082013966
ATP2A1	C536607	20.159869082013966
TREM2	C536329	20.159869082013966
SPG11	C537483	20.159869082013966
APOA5	D006954	20.159869082013966
APOA5	D006953	20.159869082013966
RECQL4	C535288	20.159869082013966
TGFB1	D003966	20.159869082013966
GDF1	D004310	20.159869082013966
ABCB11	C535934	20.159869082013966
HPSE2	C536480	20.159869082013966
ADAR	C535729	20.159869082013966
PRKCG	C537196	20.159869082013966
ADAR	C535607	20.159869082013966
ATRX	C537457	20.159869082013966
RNASEH2B	C535607	20.159869082013966
GRN	D057178	20.159869082013966
ABCB4	C535935	20.159869082013966
CHEK2	C537243	20.159869082013966
RNASEL	C537243	20.159869082013966
POMT1	D058494	20.159869082013966
ALK	D009447	20.159869082013966
GDAP1	C535419	20.159869082013966
TYRP1	C537731	20.159869082013966
SOX10	C536463	20.159869082013966
GJA1	C538154	20.159869082013966
POMT2	D058494	20.159869082013966
SHOX	C537119	20.159869082013966
SHOX	C537267	20.159869082013966
RARA	D015473	20.159869082013966
GNAS	C548075	20.159869082013966
PRPS1	C535388	20.159869082013966
IMPG2	D012174	20.159869082013966
CRLF1	C536214	20.159869082013966
UBIAD1	C535475	20.159869082013966
ADAMTSL4	D004479	20.159869082013966
UBA1	C535380	20.159869082013966
FBN1	D004479	20.159869082013966
NIPA1	C536866	20.159869082013966
CEP290	D020788	20.159869082013966
ABCC9	C535572	20.159869082013966
NF2	C536641	20.159869082013966
TP63	C535903	20.159869082013966
CHEK2	D012516	20.159869082013966
SAR1B	C535460	20.159869082013966
FUCA1	D005645	20.159869082013966
TP63	C535289	20.159869082013966
RAB27A	C537302	20.159869082013966
TACSTD2	C535480	20.159869082013966
ALDOB	D005633	20.159869082013966
MC1R	C537730	20.159869082013966
FGFR2	C537559	20.159869082013966
KIAA1279	C537279	20.159869082013966
NOG	C536943	20.159869082013966
NOG	C536223	20.159869082013966
INPP5E	C536984	20.159869082013966
F5	D006502	20.159869082013966
NF1	C537393	20.159869082013966
POLG	C537583	20.159869082013966
GUCA1B	D012174	20.159869082013966
FGFR1	C536050	20.159869082013966
VPS33B	C535382	20.159869082013966
SARDH	C537236	20.159869082013966
DDIT3	D018208	20.159869082013966
GNAQ	D013341	20.159869082013966
BRAF	D009634	20.159869082013966
FOXC1	C535679	20.159869082013966
MBTPS2	C536085	20.159869082013966
CANT1	C535943	20.159869082013966
CDHR1	D012174	20.159869082013966
DPYD	D054067	20.159869082013966
ALAS2	D046351	20.159869082013966
ASXL1	D009190	20.152608807648775
KRT71	C536745	20.151715249423923
KRAS	C535837	20.151715249423923
LCAT	C538467	20.151715249423923
TTN	C536815	20.151715249423923
PMP22	C538392	20.151715249423923
EPHA2	C535341	20.151715249423923
DMD	C537666	20.151715249423923
CRYGB	C535341	20.151715249423923
BBIP1	D020788	20.151715249423923
CRYAB	C535342	20.151715249423923
GDF5	C537088	20.151715249423923
WDR35	C537602	20.151715249423923
MIP	C535341	20.151715249423923
MPZ	C538392	20.151715249423923
GJB6	C567134	20.127599180590675
GJB2	C567134	20.127599180590675
MAF	C565703	20.127599180590675
TSPAN12	C567648	20.127599180590675
DCLRE1C	C537589	20.127599180590675
AHI1	C536295	20.127599180590675
SOS1	C548082	20.127599180590675
CSRP3	C564390	20.127599180590675
HMX1	C567416	20.127599180590675
PRF1	C537250	20.127599180590675
HSPB1	C567084	20.127599180590675
MUT	C565390	20.127599180590675
MANBA	C538599	20.127599180590675
LMNA	C567708	20.127599180590675
ABCA4	C565827	20.127599180590675
FSCN2	C564310	20.127599180590675
SLC17A8	C565319	20.127599180590675
LRP4	C538150	20.127599180590675
POMC	C565726	20.127599180590675
PRPH2	C564284	20.127599180590675
FOXN1	C536781	20.127599180590675
FGFR1	C538582	20.127599180590675
FGFR2	C538582	20.127599180590675
CLN6	C566627	20.127599180590675
RYR2	C563409	20.127599180590675
TPM3	C538348	20.127599180590675
SLC39A13	C567340	20.127599180590675
KCNJ11	C563425	20.127599180590675
LCA5	C536602	20.127599180590675
DUOX2	C564608	20.127599180590675
MFSD8	C563989	20.127599180590675
CRTAP	C536048	20.127599180590675
ABCA3	C567046	20.127599180590675
CEP290	C537688	20.127599180590675
ATG16L1	C567021	20.127599180590675
PSEN1	C564330	20.127599180590675
MFN2	C563757	20.127599180590675
NDUFS6	C537475	20.127599180590675
ABCA4	C566637	20.127599180590675
KRT14	C563408	20.127599180590675
ZIC3	C538116	20.127599180590675
SLC35C1	C535755	20.127599180590675
PROM1	C567422	20.127599180590675
HCRT	C563534	20.127599180590675
MTHFR	C536409	20.127599180590675
EDN3	C567680	20.127599180590675
TUBB3	C567572	20.127599180590675
PHKA1	C564485	20.127599180590675
LDB3	C563307	20.127599180590675
LRP5	C566619	20.127599180590675
OPHN1	C537456	20.127599180590675
HAMP	C566557	20.127599180590675
MYL2	C563865	20.127599180590675
MYO6	C564331	20.127599180590675
MAT1A	C562681	20.127599180590675
LRAT	C567636	20.127599180590675
CNTNAP2	C566482	20.127599180590675
SNCA	C565324	20.127599180590675
COL17A1	C562639	20.127599180590675
SHH	C564181	20.127599180590675
PAX8	C566852	20.127599180590675
NPC2	C536119	20.127599180590675
SMARCB1	C563738	20.127599180590675
TNNT2	C563306	20.127599180590675
COL2A1	C563709	20.127599180590675
TTN	C563854	20.127599180590675
DDC	C537437	20.127599180590675
PRKAG2	C563436	20.127599180590675
SCN3B	C567734	20.127599180590675
CYP1B1	C565547	20.127599180590675
ZIC2	C566464	20.127599180590675
RHO	C566706	20.127599180590675
VDR	C562794	20.127599180590675
RHO	C566474	20.127599180590675
LHX3	C536710	20.127599180590675
RAF1	C548083	20.127599180590675
TNNT2	C566171	20.127599180590675
MYO3A	C564624	20.127599180590675
GDF5	C537380	20.127599180590675
PRKAG2	C564888	20.127599180590675
PAX9	C567036	20.127599180590675
TTN	C565824	20.127599180590675
LAMC2	C562639	20.127599180590675
MYBPC3	C566169	20.127599180590675
LAMA3	C562639	20.127599180590675
CEP290	C565720	20.127599180590675
LAMB3	C562639	20.127599180590675
KCNJ1	C537651	20.127599180590675
TMEM67	C537689	20.127599180590675
F13A1	C567691	20.127599180590675
VHL	C563918	20.127599180590675
SLC4A1	C567208	20.127599180590675
SOX3	C567485	20.127599180590675
APP	C567787	20.127599180590675
TCAP	C566599	20.127599180590675
MYH6	C567684	20.127599180590675
DES	C565752	20.127599180590675
TG	C562769	20.127599180590675
OSTM1	C566883	20.127599180590675
CPT1A	C535588	20.127599180590675
OTOA	C564633	20.127599180590675
KCNH2	C566506	20.127599180590675
DNAH11	C567504	20.127599180590675
CHRNE	C536091	20.127599180590675
CISD2	C565733	20.127599180590675
MMP20	C567279	20.127599180590675
SLC12A1	C537652	20.127599180590675
TRPC6	C565831	20.127599180590675
GLIS3	C565705	20.127599180590675
FLG	C565293	20.127599180590675
HADHB	C566945	20.127599180590675
DHH	C567773	20.127599180590675
SPTA1	C567489	20.127599180590675
ITGB4	C562639	20.127599180590675
ACTA1	C538350	20.127599180590675
STAT3	C567925	20.127599180590675
CRYGC	C565133	20.127599180590675
STX11	C537252	20.127599180590675
RAG2	C538564	20.127599180590675
HR	C565924	20.127599180590675
RAG2	C563311	20.127599180590675
KCNE1	C567343	20.127599180590675
GALNT3	C566870	20.127599180590675
DNAH5	C535278	20.127599180590675
ANK1	C567159	20.127599180590675
CRYAB	C563848	20.127599180590675
ATCAY	C563363	20.127599180590675
KIF1B	C566138	20.127599180590675
CD151	C563798	20.127599180590675
APOE	C566411	20.127599180590675
PDE6B	C566869	20.127599180590675
LMBR1	C536014	20.127599180590675
FUS	C567699	20.127599180590675
GLIS2	C566930	20.127599180590675
BRCA2	C563980	20.127599180590675
MSH2	C537261	20.127599180590675
SGCD	C564679	20.127599180590675
GFI1	C567748	20.127599180590675
TECTA	C563295	20.127599180590675
ABCA12	C538424	20.127599180590675
GATA4	C538263	20.127599180590675
NCF1	C565532	20.127599180590675
THRB	C567936	20.127599180590675
THRB	C567934	20.127599180590675
TARDBP	C567429	20.127599180590675
TCIRG1	C564915	20.127599180590675
RYR1	C535694	20.127599180590675
TMC1	C563417	20.127599180590675
PRKAR1A	C566469	20.127599180590675
IFT80	C566982	20.127599180590675
MSX1	C563843	20.127599180590675
ITGA7	C567709	20.127599180590675
PROP1	C563172	20.127599180590675
GRHPR	C536415	20.127599180590675
ABCC8	C563672	20.127599180590675
RLBP1	C564392	20.127599180590675
JUP	C566925	20.127599180590675
SNAI2	C563839	20.127599180590675
PTEN	C572845	20.127599180590675
ZEB1	C563788	20.127599180590675
ACTC1	C567419	20.127599180590675
GJB3	C566591	20.127599180590675
GJA8	C566158	20.127599180590675
KIT	D008415	20.117670941427214
COX10	D030401	20.117670941427214
CLRN1	D012174	20.078850857194517
AMPD1	C538234	20.070336873480432
GJA1	D018636	20.070336873480432
QDPR	C537896	20.070336873480432
KIAA0196	C536867	20.070336873480432
ZMPSTE24	C535706	20.070336873480432
KRT74	C536745	20.070336873480432
RNASET2	C567845	20.070336873480432
IFIH1	C535607	20.070336873480432
HOXD13	C536534	20.070336873480432
HES7	C535781	20.070336873480432
PITX2	C535684	20.070336873480432
SCN4A	C538616	20.070336873480432
OPA3	C537128	20.070336873480432
PCK2	C536655	20.070336873480432
COL2A1	C537492	20.070336873480432
MPLKIP	D054463	20.070336873480432
CHRNA1	C537378	20.070336873480432
PTDSS1	C537115	20.070336873480432
LFNG	C535781	20.070336873480432
PDP1	C536258	20.070336873480432
FSHR	D023961	20.070336873480432
KCNC3	C537195	20.070336873480432
ATXN8OS	C537307	20.070336873480432
PEX5	D052919	20.070336873480432
MESP2	C535781	20.070336873480432
SAT1	C536159	20.070336873480432
EVC	C536695	20.070336873480432
BRAF	C537116	20.070336873480432
KCNJ5	D029597	20.070336873480432
IDH3B	D012174	20.070336873480432
ERCC3	C536559	20.070336873480432
CHRM3	D011535	20.070336873480432
PEX10	D052919	20.070336873480432
MLPH	C537303	20.070336873480432
ADAMTSL2	C537677	20.070336873480432
MMAA	C537360	20.070336873480432
HSD3B7	C535442	20.070336873480432
AFG3L2	C537205	20.070336873480432
CYP7B1	C536871	20.070336873480432
CHRND	C537378	20.070336873480432
CHRNG	C537378	20.070336873480432
SEMA3E	D058747	20.070336873480432
MED25	C537991	20.070336873480432
BCOR	C537465	20.070336873480432
ARL6	D012174	20.070336873480432
ABAT	C535407	20.070336873480432
UMPS	C537136	20.070336873480432
LMNA	C535852	20.070336873480432
ATP1A2	C536589	20.070336873480432
GJB2	C536152	20.070336873480432
CRYBA4	C535342	20.070336873480432
AKR1D1	C535443	20.070336873480432
PRKAR1A	C538262	20.070336873480432
AASS	C537218	20.070336873480432
HDAC4	C538317	20.070336873480432
AP2S1	C537147	20.070336873480432
ABCB11	C535931	20.070336873480432
ATXN8	C537307	20.070336873480432
NKX2-6	D004310	20.070336873480432
DRD5	C535428	20.070336873480432
GTF2H5	C536559	20.070336873480432
LBR	C537299	20.070336873480432
NPHP1	C537580	20.070336873480432
RELN	C537848	20.070336873480432
LZTR1	C536641	20.070336873480432
GLE1	C537194	20.070336873480432
DRD2	C536096	20.070336873480432
FGFR2	C537780	20.070336873480432
FGF14	C537204	20.070336873480432
LMBR1	C536563	20.070336873480432
LIPI	D006953	20.070336873480432
LRP5	C536056	20.070336873480432
PIK3R1	C537327	20.06040863431697
INPPL1	C537122	20.06040863431697
EZH2	C536687	20.06040863431697
IL17RA	D002178	20.06040863431697
KDM6A	C537705	20.06040863431697
ACTA2	D009072	20.06040863431697
WRAP53	D019871	20.06040863431697
LTBP2	D056846	20.06040863431697
RPL15	D029503	20.06040863431697
RPL26	D029503	20.06040863431697
SEMA3A	D017436	20.06040863431697
MOG	D009290	20.06040863431697
RTEL1	D019871	20.06040863431697
PFN1	D000690	20.06040863431697
WIPF1	D014923	20.06040863431697
VCP	D000690	20.06040863431697
ANKRD11	C537015	20.06040863431697
CR2	D017074	20.06040863431697
EOGT	C538225	20.06040863431697
SDCCAG8	D020788	20.06040863431697
IL17F	D002178	20.06040863431697
DOCK6	C538225	20.06040863431697
SLC52A2	C537111	20.06040863431697
PRKAR1A	C538179	20.06040863431697
PDE4D	C538179	20.06040863431697
ARHGAP31	C538225	20.06040863431697
ERCC4	D005199	20.06040863431697
NKX2-5	D018636	20.06040863431697
MAK	D012174	20.06040863431697
HDAC8	D003635	20.06040863431697
UBQLN2	D000690	20.06040863431697
WDR11	D017436	20.06040863431697
LZTFL1	D020788	20.06040863431697
SRCAP	C537062	20.06040863431697
ATP8B1	C535932	20.06040863431697
PTEN	C537243	20.012215258593937
AR	C537243	20.012215258593937
CDON	D016142	20.012215258593937
PPM1K	D008375	20.012215258593937
CRYAA	C565815	20.012215258593937
SUFU	D001478	20.012215258593937
SLC17A5	C538523	20.012215258593937
F2	D019851	19.999545737514467
LRP5	D010024	19.995857292938958
LEMD3	D008557	19.995857292938958
RUNX1	D015470	19.974766156372304
JAK2	D015470	19.974766156372304
KIT	D015470	19.974766156372304
SLC6A4	D009771	19.974766156372304
TET2	D009190	19.974766156372304
ETV6	D015470	19.974766156372304
SIAE	D001327	19.974766156372304
GFI1B	D055652	19.970876425783437
CALR	D013920	19.970876425783437
LRBA	D017074	19.970876425783437
SAMHD1	C535924	19.970876425783437
DUSP6	D017436	19.970876425783437
PEX6	D052919	19.970876425783437
MATR3	D000690	19.970876425783437
SPRY4	D017436	19.970876425783437
RAD21	D003635	19.970876425783437
FLRT3	D017436	19.970876425783437
PRPF4	D012174	19.970876425783437
SOX11	C536436	19.970876425783437
ATP8A2	C535731	19.970876425783437
TCF7L2	D003924	19.961775109737147
PAX4	D003924	19.961775109737147
PDE4D	D020521	19.95827051302829
ACE	D000544	19.95827051302829
DSPP	D003811	19.95827051302829
PPARG	D009765	19.95827051302829
CLCN1	D009224	19.95827051302829
CCL11	D001249	19.95827051302829
IL13	D001249	19.95827051302829
MMP1	D029424	19.95827051302829
AGRP	D009765	19.95827051302829
IL6	D003924	19.95827051302829
IGF2BP2	D003924	19.95735127369503
TNFRSF11A	D010001	19.95735127369503
SLC30A8	D003924	19.95735127369503
KCNJ11	D003924	19.95735127369503
MTNR1B	D003924	19.95735127369503
HNF4A	D003924	19.95735127369503
HNF1B	D003924	19.95735127369503
PPARG	D003924	19.95735127369503
ENPP1	D009765	19.95735127369503
MAPT	D013494	19.95735127369503
LRIT3	C536122	19.954952951483694
SDHC	D046152	19.954952951483694
SDHB	D046152	19.954952951483694
LRIG2	C536480	19.954952951483694
SF3B4	C538184	19.954952951483694
NCF4	D006105	19.954952951483694
MMP14	C536051	19.954952951483694
BMP2	C537089	19.954952951483694
WNT1	C536044	19.954952951483694
CARD14	D010916	19.954952951483694
COL2A1	C535766	19.954952951483694
AGK	C538280	19.954952951483694
NFIX	D058495	19.954952951483694
KIF22	C535784	19.954952951483694
RPL21	C537160	19.954952951483694
IFT172	C535463	19.954952951483694
TRAF3IP2	D002178	19.954952951483694
FASLG	D056735	19.954952951483694
POMGNT2	D058494	19.954952951483694
DHDDS	D012174	19.954952951483694
KLLN	D006223	19.954952951483694
ERMARD	D054091	19.954952951483694
GLYCTK	C535767	19.954952951483694
COL4A2	C536850	19.954952951483694
MYD88	D008258	19.954952951483694
STAC3	C538343	19.954952951483694
TBX22	C535559	19.954952951483694
PIK3CA	D006223	19.954952951483694
ARL2BP	D012174	19.954952951483694
KIF11	C537711	19.954952951483694
OPLAH	C535322	19.954952951483694
SLC24A1	C536122	19.954952951483694
GPR179	C536122	19.954952951483694
SH2B3	D013920	19.954952951483694
TERC	C538494	19.954952951483694
FBN1	C535662	19.954952951483694
HNRNPA1	D000690	19.954952951483694
AKT1	D016715	19.954952951483694
WDR34	C537602	19.954952951483694
BRCA1	C535837	19.954952951483694
BRCA2	C535837	19.954952951483694
WDR19	C537571	19.954952951483694
ERBB4	D000690	19.954952951483694
SLC25A4	C538280	19.954952951483694
AKT1	D006223	19.954952951483694
PLAU	C536260	19.954952951483694
GDF6	D057130	19.954952951483694
RIT1	D009634	19.954952951483694
BRCA2	C537243	19.954952951483694
KCTD1	C536623	19.954952951483694
B3GALT6	C536201	19.954952951483694
GNAI3	C538270	19.954952951483694
PLCB4	C538270	19.954952951483694
PRPF6	D012174	19.954952951483694
ELAC2	C537243	19.954952951483694
RBPJ	C538225	19.954952951483694
PDGFB	C538219	19.954952951483694
NFIX	C536026	19.954952951483694
SNRPE	C537160	19.954952951483694
LIPN	D017490	19.954952951483694
GATA4	D013771	19.954952951483694
GATA6	D013771	19.954952951483694
NSMF	D017436	19.954952951483694
TP53	C535837	19.954952951483694
MSR1	C537243	19.954952951483694
FAM20A	C538241	19.954952951483694
EDN1	C538270	19.954952951483694
ZC4H2	C536703	19.954952951483694
MBTPS2	C536159	19.954952951483694
SDHD	D006223	19.954952951483694
ABCC6	C537440	19.954952951483694
KISS1R	C562787	19.939828290150743
DOCK8	D007589	19.939828290150743
PTPN11	C562938	19.939828290150743
SLURP1	D007645	19.939828290150743
HAX1	C537592	19.939828290150743
EMD	D020389	19.939828290150743
SERPINA1	D029424	19.939828290150743
GNS	D009084	19.939828290150743
GBA	D020961	19.939828290150743
PTPN22	D001172	19.939828290150743
IFNG	D014376	19.939828290150743
RETN	D003924	19.939828290150743
MYH8	C535857	19.939828290150743
GATA1	D004314	19.939828290150743
COL1A2	D010024	19.939828290150743
COL1A1	D010024	19.939828290150743
MUC7	D001249	19.939828290150743
MPZ	D002607	19.939828290150743
SLC46A1	C562799	19.939828290150743
KCNJ2	D050030	19.939828290150743
IFNG	D015658	19.939828290150743
ARX	C536300	19.939828290150743
DNAI1	D007619	19.939828290150743
FMO3	C536561	19.939828290150743
IFNG	D000741	19.939828290150743
BLMH	D000544	19.939828290150743
SCGB3A2	D001249	19.939828290150743
MYCN	C537734	19.939828290150743
SMS	C536678	19.939828290150743
CTLA4	D050031	19.939828290150743
SLC25A20	C562812	19.939828290150743
SCN5A	D013398	19.939828290150743
ABCC8	D003924	19.939828290150743
AD8	D000544	19.939828290150743
GP1BA	C536458	19.939828290150743
SLC4A1	D000141	19.939828290150743
A2M	D000544	19.939828290150743
SLC25A15	C538380	19.939828290150743
LHCGR	C562567	19.939828290150743
SLC34A2	C562405	19.939828290150743
OPTN	C562750	19.939828290150743
TIRAP	D008288	19.939828290150743
PLA2G7	D001249	19.939828290150743
RASA1	D013341	19.939828290150743
NEUROD1	D003924	19.939828290150743
ALOX5AP	D002544	19.939828290150743
ETFDH	D054069	19.939828290150743
COL4A3	C562476	19.939828290150743
HBA2	D017085	19.939828290150743
HBA1	D017085	19.939828290150743
FMR1	D016649	19.939828290150743
ECM1	D008065	19.939828290150743
PRKAG2	D014927	19.939828290150743
IFNGR1	D014376	19.939828290150743
KRT14	D016110	19.939828290150743
IL2RG	D053632	19.939828290150743
MAPT	D020774	19.939828290150743
GLB1	D009085	19.939828290150743
SEPT9	D020968	19.939828290150743
SP110	D014376	19.939828290150743
COL6A2	C537521	19.939828290150743
COL6A1	C537521	19.939828290150743
ENPP1	D003924	19.939828290150743
NR0B2	D009765	19.939828290150743
SBDS	C537330	19.939828290150743
TNF	D001249	19.939828290150743
PAX4	D003922	19.939828290150743
CCL2	D014376	19.939828290150743
UNG	D053306	19.939828290150743
IL12B	D001249	19.939828290150743
NFKBIL1	D001172	19.939828290150743
AR	D013734	19.939828290150743
GABRB3	D004832	19.939828290150743
ADRB2	D001249	19.939828290150743
CYP2C9	C563039	19.939828290150743
APOE	D012618	19.939828290150743
PADI4	D001172	19.939828290150743
IL10	D015658	19.939828290150743
IL10	D001172	19.939828290150743
IFNG	D006526	19.939828290150743
NOD2	D015535	19.939828290150743
NOS3	D000544	19.939828290150743
XDH	C562584	19.939828290150743
ALOX5	D001249	19.939828290150743
SLC22A4	D001172	19.939828290150743
CCL3	D015658	19.939828290150743
CCL2	D015658	19.939828290150743
FCGR2C	D016553	19.939828290150743
CXCL12	D015658	19.939828290150743
ANO6	C563120	19.939828290150743
DCX	D054221	19.939828290150743
KRT5	D016110	19.939828290150743
GLDC	D020158	19.939828290150743
COL1A1	D006958	19.939828290150743
COL7A1	C563192	19.939828290150743
LMNB2	C562448	19.939828290150743
HLA-B	D013167	19.939828290150743
FTCD	C537425	19.939828290150743
TBX1	D004310	19.939828290150743
CILP	C535531	19.939828290150743
GK	C538138	19.939828290150743
NGF	D009477	19.939828290150743
APBB2	D000544	19.939828290150743
GCGR	D003924	19.939828290150743
SYNE2	D020389	19.939828290150743
LAMA3	D016109	19.939828290150743
GALT	D005693	19.939828290150743
PC	D015324	19.939828290150743
CYP17A1	C538237	19.939828290150743
CACNA1F	C562664	19.939828290150743
UCP3	D009765	19.939828290150743
UCP1	D009765	19.939828290150743
MTHFR	D019851	19.939828290150743
COL9A2	C535531	19.939828290150743
MED12	C537923	19.939828290150743
COL9A3	C535531	19.939828290150743
SLC5A2	D006030	19.939828290150743
AGL	D006010	19.939828290150743
THPO	D013920	19.939828290150743
NR5A1	D058490	19.939828290150743
UGT1A1	D003414	19.939828290150743
HLA-C	D015658	19.939828290150743
MMP1	D016108	19.939828290150743
HPGD	D010004	19.939828290150743
HLA-G	D001249	19.939828290150743
HPRT1	C562583	19.939828290150743
MECP2	D017204	19.939828290150743
PTPN1	D003924	19.939828290150743
H19	D001506	19.939828290150743
ERF	D003398	19.939828290150743
FLG	D016112	19.939828290150743
SLC4A1	D008288	19.939828290150743
ITGB3	D013915	19.939828290150743
HFE	D000544	19.939828290150743
NKX2-1	D002819	19.939828290150743
PYY	D009765	19.939828290150743
VWF	D056728	19.939828290150743
DMP1	C562792	19.939828290150743
COL2A1	D007873	19.939828290150743
CD209	D014376	19.939828290150743
KCNK18	D008881	19.939828290150743
HOGA1	D006959	19.939828290150743
CCR5	D006526	19.939828290150743
PSEN1	D020774	19.939828290150743
FGD1	C535331	19.939828290150743
TIRAP	D014376	19.939828290150743
NSD1	D001506	19.939828290150743
SORL1	D000544	19.939828290150743
SPINT2	C562576	19.939828290150743
KCNQ1OT1	D001506	19.939828290150743
RPS14	C535323	19.939828290150743
SNCB	D020961	19.939828290150743
SPINK1	C537262	19.939828290150743
VSX1	C562745	19.939828290150743
B3GALTL	C537617	19.939828290150743
UGT1A1	D005878	19.939828290150743
IRGM	D014376	19.939828290150743
PMS2	C536928	19.939828290150743
TNF	D008288	19.939828290150743
PHF11	D001249	19.939828290150743
LIPC	D003924	19.939828290150743
PRKCH	D002544	19.939828290150743
F11	D005173	19.939828290150743
RDH5	C562733	19.939828290150743
NDUFAF6	D007888	19.939828290150743
VKORC1	C563039	19.939828290150743
IL6	D015212	19.939828290150743
MSH6	C536928	19.939828290150743
RAPSN	D020294	19.939828290150743
KIR3DL1	D015658	19.939828290150743
CD36	D008288	19.939828290150743
MSX1	C536736	19.939828290150743
RLBP1	C562733	19.939828290150743
NSDHL	C562515	19.939828290150743
IFNGR1	D009165	19.939828290150743
F7	D005168	19.939828290150743
F5	D005166	19.939828290150743
CR1	D008288	19.939828290150743
ERCC8	D003057	19.939828290150743
CD209	D015658	19.939828290150743
ATP2C1	D016506	19.939828290150743
FGF10	C538132	19.939828290150743
GLI3	C562429	19.939828290150743
ETFB	D054069	19.939828290150743
HLA-DRB1	D001172	19.939828290150743
LOXL1	D017889	19.939828290150743
PDHA1	D015325	19.939828290150743
KLF1	D000742	19.939828290150743
CCND1	D006623	19.939828290150743
BCKDHA	D008375	19.939828290150743
BCKDHB	D008375	19.939828290150743
WFS1	D003924	19.939828290150743
ITGA2B	D013915	19.939828290150743
APOB	D006938	19.939828290150743
ADRB2	D009765	19.939828290150743
ADRB3	D009765	19.939828290150743
CD209	D003715	19.939828290150743
MPO	D000544	19.939828290150743
MC3R	D014376	19.939828290150743
MET	D006528	19.926583721705203
SLC6A4	D001008	19.926583721705203
PPARGC1B	D009765	19.921987525038897
TACC3	D001749	19.921987525038897
ADH1B	D000437	19.921987525038897
ADH1C	D000437	19.921987525038897
KRT75	C563016	19.85029608161721
STOX1	D011225	19.85029608161721
SLC7A7	C562687	19.85029608161721
C1GALT1C1	C562719	19.85029608161721
LCT	C562600	19.85029608161721
DPYS	C562815	19.85029608161721
COX6B1	D030401	19.85029608161721
POLG	C564926	19.834372607317466
KNG1	C537060	19.834372607317466
TP53	C538639	19.834372607317466
TP53	C538339	19.834372607317466
TMEM67	D020788	19.834372607317466
FLNA	C535576	19.834372607317466
ASXL1	C537419	19.834372607317466
MET	D002292	19.834372607317466
LOR	C565826	19.834372607317466
SUFU	D008527	19.834372607317466
MSH6	D016889	19.834372607317466
PIK3CA	D013274	19.834372607317466
CFI	C572568	19.834372607317466
PRPS1	C564433	19.834372607317466
SDHA	D007888	19.834372607317466
ZNF469	C536192	19.834372607317466
CC2D2A	C536430	19.834372607317466
PTH	C537156	19.834372607317466
STXBP1	C567404	19.834372607317466
AXIN2	C563898	19.834372607317466
WWOX	D004938	19.834372607317466
CTDP1	C565822	19.834372607317466
NOTCH2	D016738	19.834372607317466
COL1A2	C536042	19.834372607317466
SDHAF2	C566646	19.834372607317466
FGFR3	D001749	19.834372607317466
ATP6V0A2	C562632	19.834372607317466
PRRX1	C537996	19.834372607317466
ATP13A2	C537177	19.834372607317466
GPSM2	C535459	19.834372607317466
PHGDH	C566618	19.834372607317466
YARS	C564257	19.834372607317466
RBM28	C567425	19.834372607317466
PNPO	C566449	19.834372607317466
AVPR2	C564491	19.834372607317466
PPIB	C564921	19.834372607317466
TPH2	D001289	19.834372607317466
TACO1	D030401	19.834372607317466
HRAS	D001749	19.834372607317466
TP53	D001943	19.834372607317466
PAX6	C536370	19.834372607317466
TPM2	C538400	19.834372607317466
FGFR2	C538132	19.834372607317466
FGFR3	C538132	19.834372607317466
TBX4	C535540	19.834372607317466
IMPDH1	C566715	19.834372607317466
TSHB	C536917	19.834372607317466
PANK2	C564603	19.834372607317466
RB1	D012516	19.834372607317466
CAV3	C535686	19.834372607317466
TALDO1	C563207	19.834372607317466
LIG4	D009101	19.834372607317466
MFN2	C562851	19.834372607317466
KLKB1	C562725	19.834372607317466
KIF1B	D009447	19.834372607317466
EP300	D012415	19.834372607317466
CXCR1	D015658	19.834372607317466
SLC25A13	C536398	19.834372607317466
MSX2	C566825	19.834372607317466
APC	C535944	19.834372607317466
FKBP5	D003865	19.834372607317466
RB1	D012175	19.834372607317466
GPC6	C537746	19.834372607317466
RGS9	C564243	19.834372607317466
FBXO7	C538104	19.834372607317466
WNT7A	C535612	19.834372607317466
BRCA2	D008527	19.834372607317466
KRT10	C564367	19.834372607317466
TP53	C565972	19.834372607317466
PTCH2	D008527	19.834372607317466
PITX2	C535536	19.834372607317466
PRPH2	C567750	19.834372607317466
PRPS1	C567064	19.834372607317466
POMP	C566600	19.834372607317466
EYA1	C563481	19.834372607317466
POR	D054882	19.834372607317466
CPT2	C563462	19.834372607317466
TP63	C565344	19.834372607317466
SCN4A	C538353	19.834372607317466
PRPH2	D057826	19.834372607317466
EYA4	C563354	19.834372607317466
FLNB	C537873	19.834372607317466
HOXD10	C536345	19.834372607317466
PHB	D001943	19.834372607317466
NCOA4	C536915	19.834372607317466
GYPC	D008288	19.834372607317466
GYPA	D008288	19.834372607317466
CHRNA4	C563930	19.834372607317466
GLUD1	C538375	19.834372607317466
FHL1	C567480	19.834372607317466
FHL1	C567481	19.834372607317466
PCM1	C536915	19.834372607317466
ITPR1	C537206	19.834372607317466
FGFR3	C567382	19.834372607317466
ARHGEF12	D015470	19.834372607317466
IGF1	C563867	19.834372607317466
ROBO3	C564593	19.834372607317466
ZNF592	C537311	19.834372607317466
NUBPL	C537475	19.834372607317466
GPR98	C565788	19.834372607317466
EWSR1	D012512	19.834372607317466
SDC3	D009765	19.834372607317466
RHO	C562733	19.834372607317466
FAM83H	C562880	19.834372607317466
CTSC	D010520	19.834372607317466
SECISBP2	C566454	19.834372607317466
BRIP1	D001943	19.834372607317466
COL2A1	C537501	19.834372607317466
PRCC	D002292	19.834372607317466
NDUFS1	C537475	19.834372607317466
NDUFS2	C537475	19.834372607317466
RFT1	C567437	19.834372607317466
DCTN1	C531617	19.834372607317466
KRT14	C538331	19.834372607317466
LMBR1	C566092	19.834372607317466
AUH	C562801	19.834372607317466
NDUFV1	C537475	19.834372607317466
SLC20A2	C536275	19.834372607317466
AD9	D000544	19.834372607317466
AD6	D000544	19.834372607317466
AD5	D000544	19.834372607317466
RAPSN	C536647	19.834372607317466
GABRA2	D000437	19.834372607317466
XRCC3	D001943	19.834372607317466
MDD1	D003865	19.834372607317466
MDD2	D003865	19.834372607317466
ALG8	C535746	19.834372607317466
ALG1	C535749	19.834372607317466
BRIP1	C563801	19.834372607317466
ALG3	C535742	19.834372607317466
TBCE	C537021	19.834372607317466
DARS2	C567009	19.834372607317466
HSPD1	C567390	19.834372607317466
TBCE	C537157	19.834372607317466
OXCT1	C537527	19.834372607317466
MTHFR	C537357	19.834372607317466
FGFR3	D002583	19.834372607317466
SLC25A13	C538053	19.834372607317466
MYH8	C563845	19.834372607317466
BDNF	D009771	19.834372607317466
TUBA8	C567715	19.834372607317466
NEUROG3	C563673	19.834372607317466
VHL	D010673	19.834372607317466
COLQ	C566415	19.834372607317466
TSPYL1	C563856	19.834372607317466
TSHR	C563786	19.834372607317466
MYH3	C538400	19.834372607317466
IGF2R	D006528	19.834372607317466
CUL7	C535314	19.834372607317466
CHIC2	D015470	19.834372607317466
CYP11B2	C537806	19.834372607317466
COG8	C566987	19.834372607317466
CISH	D008288	19.834372607317466
APC	D013274	19.834372607317466
CCL3L1	D015658	19.834372607317466
GPR56	C564652	19.834372607317466
CLCNKB	C537653	19.834372607317466
HMOX1	D029424	19.834372607317466
PIK3R2	C566381	19.834372607317466
BCS1L	C565128	19.834372607317466
LTA	D007918	19.834372607317466
CDKL5	D017204	19.834372607317466
DDR2	C564794	19.834372607317466
CHRNB2	C565334	19.834372607317466
SCN1A	C565810	19.834372607317466
DPAGT1	C535748	19.834372607317466
DSP	C535581	19.834372607317466
APOA1	C538249	19.834372607317466
PDGFRA	D017681	19.834372607317466
CST3	D028243	19.834372607317466
TAF1	C564048	19.834372607317466
PSEN1	D057180	19.834372607317466
AIP	D015175	19.834372607317466
RIMS1	C566350	19.834372607317466
CDH3	C536190	19.834372607317466
RB1	D001749	19.834372607317466
FAM58A	C567475	19.834372607317466
PRNP	C566398	19.834372607317466
MYOC	C564234	19.834372607317466
GABRG2	C565811	19.834372607317466
GUCY2D	C536600	19.834372607317466
PPM1D	D001943	19.834372607317466
CTRC	C537262	19.834372607317466
CYP11B1	C563177	19.834372607317466
CTNS	C562683	19.834372607317466
MYO5B	C537470	19.834372607317466
GHRL	D009765	19.834372607317466
ALAD	C562618	19.834372607317466
PIK3CA	D017492	19.834372607317466
MYH7	C564253	19.834372607317466
KRT5	C562924	19.834372607317466
PCDH15	C563705	19.834372607317466
GDNF	D010673	19.834372607317466
TLR1	D007918	19.834372607317466
TLR2	D007918	19.834372607317466
TLR5	D007877	19.834372607317466
GHRHR	C567564	19.834372607317466
FLCN	C566795	19.834372607317466
PCDH19	C564715	19.834372607317466
CA4	C563437	19.834372607317466
PAX6	D003103	19.834372607317466
TAP2	C565759	19.834372607317466
BRCA2	D009396	19.834372607317466
CBFB	D015470	19.834372607317466
LMBRD1	C564747	19.834372607317466
CASP10	D008228	19.834372607317466
ACADSB	C566487	19.834372607317466
SLC2A9	C567426	19.834372607317466
GARS	C563443	19.834372607317466
KCNMA1	C563719	19.834372607317466
BCR	D015464	19.834372607317466
ALS2	C537217	19.834372607317466
PANK2	D006211	19.834372607317466
KRT9	D053546	19.834372607317466
FASTKD2	D030401	19.834372607317466
IFNAR2	D006509	19.834372607317466
SCN5A	C563907	19.834372607317466
KRT1	D053546	19.834372607317466
HSD17B3	C537805	19.834372607317466
CDH1	C537243	19.834372607317466
MLC1	C536141	19.834372607317466
GDNF	C536209	19.834372607317466
HTR2A	D009771	19.834372607317466
GDF6	C536887	19.834372607317466
GCH1	C562656	19.834372607317466
ATM	D001943	19.834372607317466
KIF1B	D010673	19.834372607317466
GPD2	D003924	19.834372607317466
TNNI2	C538400	19.834372607317466
AFF2	D005600	19.834372607317466
SLC1A3	C567207	19.834372607317466
SLC2A10	C565942	19.834372607317466
NIDDM4	D003924	19.834372607317466
TNNT1	C538397	19.834372607317466
TNNT3	C538400	19.834372607317466
MYH2	C565311	19.834372607317466
KRT5	C563730	19.834372607317466
H6PD	C536447	19.834372607317466
CDKN2A	C563985	19.834372607317466
TGFBI	C563923	19.834372607317466
FAM126A	C567166	19.834372607317466
SRD5A2	C535830	19.834372607317466
RASA1	C564254	19.834372607317466
SALL4	C535544	19.834372607317466
PIK3CA	D006528	19.834372607317466
PITPNM3	C563415	19.834372607317466
PSAP	C567125	19.834372607317466
PSAP	C567097	19.834372607317466
CRB1	C566801	19.834372607317466
SOX2	C565948	19.834372607317466
MLH1	C536928	19.834372607317466
RMRP	C563574	19.834372607317466
RIN2	C567770	19.834372607317466
SLC25A12	C567847	19.834372607317466
TMEM67	C536430	19.834372607317466
CDH3	C537698	19.834372607317466
SPTA1	C563004	19.834372607317466
PLAGL1	C563322	19.834372607317466
SDHB	D010673	19.834372607317466
SDHD	D010673	19.834372607317466
ACAT1	C535434	19.834372607317466
TMPRSS6	C562385	19.834372607317466
RFXAP	C537079	19.834372607317466
NOD2	C563714	19.834372607317466
CASP8	D001943	19.834372607317466
BMP4	C567410	19.834372607317466
FN1	C536826	19.834372607317466
TINF2	C538371	19.834372607317466
AXIN1	D006528	19.834372607317466
AKT1	D001943	19.834372607317466
NOD2	C538157	19.834372607317466
ERBB2	D013274	19.834372607317466
KCNJ11	D044903	19.834372607317466
TP53	D006528	19.834372607317466
RFXANK	C537079	19.834372607317466
KRAS	D001749	19.834372607317466
PDHB	D015325	19.834372607317466
SDHD	D010235	19.834372607317466
KRAS	D001943	19.834372607317466
CREB1	C563181	19.834372607317466
PCNT	C565898	19.834372607317466
CD8A	C563824	19.834372607317466
AP1S2	C535773	19.834372607317466
DEC1	D004938	19.834372607317466
CERKL	C564249	19.834372607317466
CEBPE	C562873	19.834372607317466
TAS2R16	D000437	19.834372607317466
EDNRB	C535334	19.834372607317466
STIM1	C557827	19.834372607317466
CEL	C565225	19.834372607317466
RAB23	C563187	19.834372607317466
SP110	C537257	19.834372607317466
TNNI3	C566168	19.834372607317466
WNT10A	C565607	19.834372607317466
PDGFRL	D006528	19.834372607317466
COL7A1	C535494	19.834372607317466
CACNA1A	C535506	19.834372607317466
CNGB3	C535804	19.834372607317466
LAMA3	C537032	19.834372607317466
IL4R	D015658	19.834372607317466
TGM5	C536316	19.834372607317466
KCNH2	C563614	19.834372607317466
SLC34A2	C566478	19.834372607317466
COL7A1	C535956	19.834372607317466
PNPLA2	C565192	19.834372607317466
HOXD13	C565193	19.834372607317466
GSS	C536835	19.834372607317466
G6PC3	C567260	19.834372607317466
SLC33A1	C567262	19.834372607317466
EMX2	C538514	19.834372607317466
BSCL2	C536644	19.834372607317466
DSP	C564359	19.834372607317466
FBN1	C536030	19.834372607317466
TTR	D002349	19.834372607317466
SSTR5	D049912	19.834372607317466
CNGB3	C536129	19.834372607317466
SNAP29	C537943	19.834372607317466
STRA6	C537768	19.834372607317466
CNGA3	C536128	19.834372607317466
CHAT	C535759	19.834372607317466
MYO7A	C563353	19.834372607317466
SLC52A3	D010244	19.834372607317466
SSX1	D013584	19.834372607317466
SSX2	D013584	19.834372607317466
TRPV4	C562963	19.834372607317466
ANKH	C563162	19.834372607317466
RAB3GAP2	C536028	19.834372607317466
[truncated: 307,885 more rows]
