# Supplementary material for: An Integrated Data Driven Approach to Drug Repositioning Using Gene-Disease Associations
Source: PLoS One. 2016 May 19;11(5):e0155811. doi: 10.1371/journal.pone.0155811 (PMC4873016; doi:10.1371/journal.pone.0155811)
Supplement: S4 Data — (TXT) [file pone.0155811.s016.txt]

DB08877	D011087	0.9999792089716069
DB00897	D020190	0.9999447682402454
DB00862	D012174	0.9999447682402454
DB01054	D020514	0.9999447682402454
DB01068	D020190	0.9999447682402454
DB01205	D020190	0.9999447682402454
DB08877	D013920	0.9999447682402454
DB00675	D019082	0.9999447682402454
DB06809	C536697	0.9998408130982803
DB00786	C536051	0.9998408130982803
DB01254	D046152	0.9998408130982803
DB01268	D046152	0.9998408130982803
DB01115	C536962	0.9998408130982803
DB01054	C536122	0.9998408130982803
DB01054	C536962	0.9998408130982803
DB01268	D015470	0.9989284677226575
DB08877	D055728	0.9989284677226575
DB08901	D015470	0.9989284677226575
DB00136	D010024	0.9987562640658494
DB02300	D010024	0.9987562640658494
DB01420	C537017	0.9982364883560244
DB00481	C538416	0.9982364883560244
DB00675	C538416	0.9982364883560244
DB00834	C537017	0.9982364883560244
DB08877	D006502	0.9973450761846092
DB01254	C537243	0.9968253004747842
DB01043	D018887	0.9968253004747842
DB00869	C536058	0.9968253004747842
DB00819	C536058	0.9968253004747842
DB01194	C536058	0.9968253004747842
DB01254	C535341	0.9966243552052446
DB00398	C548083	0.99603003224136
DB00136	C562794	0.99603003224136
DB00279	C567936	0.99603003224136
DB00279	C567934	0.99603003224136
DB00637	C566506	0.99603003224136
DB00862	C566869	0.99603003224136
DB02300	C562794	0.99603003224136
DB01200	C536096	0.9946188443601198
DB01238	C536096	0.9946188443601198
DB00245	D011535	0.9946188443601198
DB00450	C536096	0.9946188443601198
DB00496	D011535	0.9946188443601198
DB00623	C536096	0.9946188443601198
DB00502	C536096	0.9946188443601198
DB00589	C536096	0.9946188443601198
DB00572	D011535	0.9946188443601198
DB00850	C536096	0.9946188443601198
DB00986	D011535	0.9946188443601198
DB00714	C536096	0.9946188443601198
DB00734	C536096	0.9946188443601198
DB00804	D011535	0.9946188443601198
DB01062	D011535	0.9946188443601198
DB06144	C536096	0.9946188443601198
DB01656	C538179	0.994374170132053
DB01254	C537409	0.9942476006249035
DB00834	C537243	0.9931864794641679
DB00476	D009771	0.9922635735966704
DB00472	D009771	0.9922635735966704
DB00458	D009771	0.9922635735966704
DB01254	D015470	0.9922635735966704
DB01175	D009771	0.9922635735966704
DB01104	D009771	0.9922635735966704
DB06684	D009771	0.9922635735966704
DB01242	D009771	0.9922635735966704
DB08877	D015470	0.9922635735966704
DB00321	D009771	0.9922635735966704
DB00215	D009771	0.9922635735966704
DB01197	D000544	0.9918570504725581
DB00519	D000544	0.9918570504725581
DB00786	D029424	0.9918570504725581
DB00722	D000544	0.9918570504725581
DB01656	D020521	0.9918570504725581
DB01065	D003924	0.9918343964882441
DB00980	D003924	0.9918343964882441
DB00571	D009765	0.99140255531263
DB01210	D001249	0.99140255531263
DB01420	D013734	0.99140255531263
DB01136	D001249	0.99140255531263
DB00960	D009765	0.99140255531263
DB00938	D009765	0.99140255531263
DB01068	D004832	0.99140255531263
DB00866	D009765	0.99140255531263
DB01205	D004832	0.99140255531263
DB00571	D001249	0.99140255531263
DB00775	D013915	0.99140255531263
DB01136	D009765	0.99140255531263
DB01210	D009765	0.99140255531263
DB00866	D001249	0.99140255531263
DB00786	D016108	0.99140255531263
DB01054	C562664	0.99140255531263
DB00897	D004832	0.99140255531263
DB06684	D001008	0.9910761525631456
DB01175	D001008	0.9910761525631456
DB01104	D001008	0.9910761525631456
DB00321	D001008	0.9910761525631456
DB00476	D001008	0.9910761525631456
DB00477	C536096	0.9906597820577385
DB01544	D004832	0.9893329210547188
DB06144	D003865	0.9888036767635049
DB06148	D003865	0.9888036767635049
DB00589	D009771	0.9888036767635049
DB00543	D009771	0.9888036767635049
DB01054	C564507	0.9888036767635049
DB01068	D000437	0.9888036767635049
DB00434	D009771	0.9888036767635049
DB00450	D009771	0.9888036767635049
DB01254	C564794	0.9888036767635049
DB01254	D015464	0.9888036767635049
DB00734	D009771	0.9888036767635049
DB01253	D000856	0.9888036767635049
DB01238	D000437	0.9888036767635049
DB01253	D000437	0.9888036767635049
DB01205	D000437	0.9888036767635049
DB01254	C563236	0.9888036767635049
DB01268	C563236	0.9888036767635049
DB01068	C565811	0.9888036767635049
DB01151	C567730	0.9888036767635049
DB01253	D003865	0.9888036767635049
DB01238	D003865	0.9888036767635049
DB01254	D017681	0.9888036767635049
DB01268	D017681	0.9888036767635049
DB01205	C565811	0.9888036767635049
DB00353	D000856	0.9888036767635049
DB00353	D000437	0.9888036767635049
DB06148	D009771	0.9888036767635049
DB06144	D009771	0.9888036767635049
DB00246	D000856	0.9888036767635049
DB00246	D000437	0.9888036767635049
DB00637	C563614	0.9888036767635049
DB00589	D000856	0.9888036767635049
DB00589	D000437	0.9888036767635049
DB00246	D003865	0.9888036767635049
DB00543	D000856	0.9888036767635049
DB00543	D000437	0.9888036767635049
DB00434	D000856	0.9888036767635049
DB00450	D000856	0.9888036767635049
DB00434	D000437	0.9888036767635049
DB00450	D000437	0.9888036767635049
DB00589	D003865	0.9888036767635049
DB00543	D003865	0.9888036767635049
DB00897	D000437	0.9888036767635049
DB00819	C563437	0.9888036767635049
DB00450	D003865	0.9888036767635049
DB00734	D000437	0.9888036767635049
DB00734	D000856	0.9888036767635049
DB00434	D003865	0.9888036767635049
DB01238	D009771	0.9888036767635049
DB01253	D009771	0.9888036767635049
DB00353	D003865	0.9888036767635049
DB00897	C565811	0.9888036767635049
DB00977	D001943	0.9888036767635049
DB00734	D003865	0.9888036767635049
DB04868	D015464	0.9888036767635049
DB00872	C564491	0.9888036767635049
DB01216	C535830	0.9888036767635049
DB08877	C566928	0.9888036767635049
DB00353	D009771	0.9888036767635049
DB08901	D015464	0.9888036767635049
DB00246	D009771	0.9888036767635049
DB06148	D000856	0.9888036767635049
DB06144	D000856	0.9888036767635049
DB06148	D000437	0.9888036767635049
DB06144	D000437	0.9888036767635049
DB00421	D011546	0.9885502649330531
DB08901	D046152	0.9883183670293667
DB00584	D000544	0.9878979881701768
DB06589	D046152	0.987077187843115
DB00696	C536096	0.9868520424868668
DB00477	D009771	0.9867340425055937
DB01544	D000437	0.9867340425055937
DB01544	C565811	0.9867340425055937
DB00477	D000856	0.9867340425055937
DB00477	D000437	0.9867340425055937
DB00477	D003865	0.9867340425055937
DB08911	C535579	0.986619301341988
DB00363	D000856	0.9848446144611236
DB00363	D000437	0.9848446144611236
DB00363	D003865	0.9848446144611236
DB00786	C566574	0.9848446144611236
DB00363	D009771	0.9848446144611236
DB00514	D009771	0.9843454489919079
DB08901	D008415	0.9842629119443793
DB00679	D009771	0.983958176113102
DB00679	D000437	0.983958176113102
DB00679	D000856	0.983958176113102
DB00679	D003865	0.983958176113102
DB00790	D000544	0.9830524875197739
DB06589	D008415	0.9830217327581278
DB01544	D020190	0.982823634199135
DB00775	C566061	0.982154198890846
DB00619	D046152	0.9817738006915853
DB00334	D000856	0.9810368748902518
DB00334	D000437	0.9810368748902518
DB00334	D003865	0.9810368748902518
DB00334	D009771	0.9810368748902518
DB00988	C536096	0.9807957541514576
DB00623	D009771	0.980586033974283
DB00623	D000856	0.980586033974283
DB00623	D000437	0.980586033974283
DB00623	D003865	0.980586033974283
DB00542	D000544	0.9803346044036444
DB06616	C537409	0.9800477678066435
DB06589	D015470	0.9794999483415051
DB00050	C537919	0.9788708224157838
DB00334	C536096	0.9785078796234239
DB00448	D057180	0.9783394879224225
DB01205	C562694	0.9777713961901828
DB01200	C536545	0.9777713961901828
DB06616	C564369	0.9777713961901828
DB01254	C565054	0.9777713961901828
DB00398	C535860	0.9777713961901828
DB01115	C567509	0.9777713961901828
DB01268	C565054	0.9777713961901828
DB01054	C567509	0.9777713961901828
DB01420	C567482	0.9777713961901828
DB00623	C536545	0.9777713961901828
DB00589	C536545	0.9777713961901828
DB00502	C536545	0.9777713961901828
DB00279	C564154	0.9777713961901828
DB00413	C536545	0.9777713961901828
DB00398	C537117	0.9777713961901828
DB00450	C536545	0.9777713961901828
DB00706	C536545	0.9777713961901828
DB01054	C535698	0.9777713961901828
DB01068	C562694	0.9777713961901828
DB01268	C535860	0.9777713961901828
DB00834	C567482	0.9777713961901828
DB00862	C567758	0.9777713961901828
DB00862	C566483	0.9777713961901828
DB00786	C567771	0.9777713961901828
DB08901	C563236	0.9772812306945913
DB00624	C537017	0.976668300148075
DB06589	C563236	0.9760400515083396
DB00696	D009771	0.9754450903433542
DB00696	D000856	0.9754450903433542
DB00696	D000437	0.9754450903433542
DB00696	D003865	0.9754450903433542
DB00603	C537017	0.9751165884610766
DB06144	C566506	0.9744618440334106
DB04868	C564794	0.9737521769803058
DB08916	D013274	0.9737521769803058
DB00398	D015470	0.9736709688066622
DB00433	D009771	0.9735361082911738
DB00433	D000856	0.9735361082911738
DB00433	D000437	0.9735361082911738
DB00433	D003865	0.9735361082911738
DB00246	C536096	0.9722609427930089
DB00050	C562785	0.9722213445431248
DB01064	D009765	0.9720330639956936
DB01100	C566506	0.9720296850935024
DB00448	D013494	0.9719373960546422
DB00655	D001943	0.9717814710214989
DB00448	D020774	0.9715055548790281
DB00983	D009765	0.9714188692385781
DB00691	D000544	0.9711083830740171
DB00320	C536096	0.9710542588071729
DB00320	D000856	0.9710023839038487
DB00320	D000437	0.9710023839038487
DB00320	D003865	0.9710023839038487
DB00320	D009771	0.9710023839038487
DB00603	C537243	0.9700665795692202
DB00624	D013734	0.9698343671046806
DB00376	D011535	0.9697033166706398
DB00408	D009771	0.9696129084644833
DB00408	D000437	0.9696129084644833
DB00408	D000856	0.9696129084644833
DB00408	D003865	0.9696129084644833
DB00696	C536545	0.969553753400961
DB01036	D011535	0.9693613454441246
DB00448	C537240	0.968906676329903
DB00603	D013734	0.9682826554176822
DB00421	C565359	0.9675653970573865
DB06144	C563614	0.9672354885555555
DB00917	C565935	0.9662489501212692
DB04868	C536058	0.9661861076387975
DB00035	D018500	0.9649962680234443
DB01207	C565551	0.9649476140275217
DB00320	C536545	0.9648874674467236
DB01100	C563614	0.9648033296156473
DB01186	C536545	0.9646488417036614
DB01186	C536096	0.9645158447937217
DB01069	D011535	0.9637164395245152
DB01254	C565634	0.9635536323042224
DB01171	C563156	0.9633664726261155
DB06589	C565054	0.9627198964069837
DB00289	D054971	0.9623965942945222
DB00285	D001008	0.9620299037793647
DB01268	D006627	0.9617906422091229
DB00178	D000544	0.96175405090616
DB01268	D018814	0.9616694134201335
DB01268	D010673	0.9605195838378057
DB01185	C537017	0.9604427455723998
DB06695	D019851	0.9602136226497138
DB00502	C535428	0.9596703441433189
DB01186	D000856	0.9592504464121799
DB01186	D000437	0.9592504464121799
DB01186	D003865	0.9592504464121799
DB01186	D009771	0.9592504464121799
DB01268	C536209	0.9591736765064623
DB01268	C536911	0.9586539007966375
DB01268	C536482	0.9586539007966375
DB01268	D018813	0.9586539007966375
DB00204	C563614	0.9581644839275181
DB00283	C536545	0.957961428835396
DB00321	D011535	0.9578388993752108
DB00714	C536545	0.957022728791642
DB06144	C536545	0.957022728791642
DB00321	D000856	0.9567796049149838
DB00321	D000437	0.9567796049149838
DB00321	D003865	0.9567796049149838
DB00398	D006627	0.9565004559007211
DB00398	D018814	0.9563792271117315
DB00624	C567482	0.9562032079822335
DB01259	D013274	0.9561430510747377
DB06695	D002544	0.9561430510747377
DB01185	C537243	0.9553927366805434
DB00398	D010673	0.9552293975294037
DB00603	C567482	0.954651496295235
DB00523	D015473	0.9545703984740714
DB00829	D020190	0.9545205172963128
DB06589	D017681	0.9542938727620792
DB01268	C537243	0.9542623830388306
DB01268	D012516	0.9542623830388306
DB01238	C536545	0.9539153334541997
DB00477	C536545	0.9539153334541997
DB00398	C536209	0.9538834901980604
DB00035	C564491	0.9538551765467039
DB01185	D013734	0.9536088125290054
DB00398	C536482	0.9533637144882354
DB00398	C536911	0.9533637144882354
DB00398	D018813	0.9533637144882354
DB00831	C538416	0.9530819890064273
DB00783	C563908	0.9525138972741876
DB00715	D006976	0.9522746683011127
DB01175	D006976	0.9522746683011127
DB01104	D006976	0.9522746683011127
DB06684	D006976	0.9522746683011127
DB01242	D006976	0.9522746683011127
DB00215	D006976	0.9522746683011127
DB00476	D006976	0.9522746683011127
DB00458	D006976	0.9522746683011127
DB00472	D006976	0.9522746683011127
DB00321	D006976	0.9522746683011127
DB01396	C536589	0.9521905768350121
DB00363	C536096	0.9520253643236315
DB06684	D013398	0.9518201731411847
DB01175	D013398	0.9518201731411847
DB01104	D013398	0.9518201731411847
DB00321	D013398	0.9518201731411847
DB00472	D013398	0.9518201731411847
DB00476	D013398	0.9518201731411847
DB00715	D013398	0.9518201731411847
DB08916	D000690	0.9518082641102488
DB00396	C537017	0.9517655420703097
DB00268	C536096	0.9517522195385564
DB01229	C567572	0.9517054959827359
DB01144	C536058	0.9516708011251871
DB04896	D009771	0.9516179057645275
DB00637	D009771	0.9514719668166259
DB00637	D000856	0.9514719668166259
DB00637	D000437	0.9514719668166259
DB00637	D003865	0.9514719668166259
DB00679	C536545	0.9514544323206906
DB00656	D009771	0.9513942754131949
DB00656	D000437	0.9513942754131949
DB00656	D000856	0.9513942754131949
DB00656	D003865	0.9513942754131949
DB00693	C537313	0.9507669880237788
DB01149	D000856	0.950632277085358
DB01149	D000437	0.950632277085358
DB01149	D003865	0.950632277085358
DB01149	D009771	0.950632277085358
DB06616	C537243	0.9506113361716901
DB00391	C536096	0.9505781647460803
DB01184	C536545	0.950567993972669
DB00665	C537017	0.9505243628840582
DB04896	D001008	0.9504304847310028
DB00829	D004832	0.9504253585355366
DB08907	D006030	0.9500988151775887
DB00540	D009771	0.9500708024655123
DB00398	D046152	0.9498408130982803
DB00540	D001008	0.9488833814319876
DB00283	D011535	0.9487961469326236
DB08916	D005909	0.9485021325210234
DB01268	C565634	0.9485021325210234
DB00543	C537313	0.9482364883560244
DB00398	C564794	0.9478264799864115
DB00829	D000437	0.9478264799864115
DB00829	C565811	0.9478264799864115
DB00420	D009771	0.9474999366284635
DB00420	D000437	0.9474999366284635
DB00420	D000856	0.9474999366284635
DB00420	D003865	0.9474999366284635
DB06616	C535579	0.9470435407449067
DB00396	C537243	0.9467155331784534
DB00245	D000856	0.9466420378586045
DB00245	D000437	0.9466420378586045
DB00245	D003865	0.9466420378586045
DB00245	D009771	0.9466420378586045
DB01268	D001943	0.9462407593275511
DB08901	C535860	0.9460979734112035
DB00308	C566506	0.94603003224136
DB00502	C566506	0.94603003224136
DB00661	C566506	0.94603003224136
DB00881	D000544	0.9459031458537543
DB00784	C537313	0.9457755872225153
DB00805	C537313	0.9457755872225153
DB00665	C537243	0.9454743539922017
DB00434	D011535	0.9453699880393451
DB00433	C536545	0.9453533956411362
DB00396	D013734	0.9449316090269153
DB00289	D009771	0.9447940732644248
DB00398	D044542	0.9447642337349842
DB02546	C538317	0.9446188443601198
DB00514	D006976	0.9443565436963504
DB00457	D001943	0.9441989466289809
DB00514	D013398	0.9439020485364222
DB01396	C538001	0.9436491774139077
DB00289	D001008	0.9436066522309
DB06589	C535860	0.9427795098968206
DB05294	D006627	0.9426556401033579
DB00425	D020190	0.9426383664563334
DB00675	D001943	0.9425897124604108
DB05294	D018814	0.9425344113143684
DB00862	C536122	0.9421653551858591
DB04868	D046152	0.9414749463608716
DB05294	D010673	0.9413845817320406
DB01100	C536096	0.9412095512728118
DB00920	D009771	0.9411398599301397
DB00920	D000856	0.9411398599301397
DB00920	D000437	0.9411398599301397
DB00920	D003865	0.9411398599301397
DB00398	C535579	0.9410362501454963
DB04839	C537017	0.9409300865721125
DB00283	D000856	0.9406142853962272
DB00283	D000437	0.9406142853962272
DB00283	D003865	0.9406142853962272
DB00283	D009771	0.9406142853962272
DB05294	C536209	0.9400386744006973
DB00967	D009771	0.9400320863380418
DB00967	D000856	0.9400320863380418
DB00967	D000437	0.9400320863380418
DB00967	D003865	0.9400320863380418
DB01185	C567482	0.9399776534065583
DB05294	C536482	0.9395188986908725
DB05294	C536911	0.9395188986908725
DB05294	D018813	0.9395188986908725
DB00598	D009765	0.9393329210547188
DB00598	D001249	0.9393329210547188
DB01268	C567809	0.9392287956080756
DB00706	C536096	0.938921676744778
DB01200	D000856	0.9388036767635048
DB01200	D000437	0.9388036767635048
DB00127	C563437	0.9388036767635048
DB01200	D003865	0.9388036767635048
DB00398	C563236	0.9388036767635048
DB00308	C563614	0.9388036767635048
DB00215	C563614	0.9388036767635048
DB00661	C563614	0.9388036767635048
DB00502	C563614	0.9388036767635048
DB00472	C563614	0.9388036767635048
DB01200	D009771	0.9388036767635048
DB00579	C567730	0.9388036767635048
DB08828	C537342	0.9380207375220002
DB08828	C564181	0.937225469288576
DB00834	D009765	0.9369656428784028
DB01420	D003924	0.9369656428784028
DB01420	D009765	0.9369656428784028
DB00834	D003924	0.9369656428784028
DB01142	D000856	0.9367340425055937
DB01184	D000437	0.9367340425055937
DB01184	D000856	0.9367340425055937
DB01142	D000437	0.9367340425055937
DB01184	D003865	0.9367340425055937
DB01142	D003865	0.9367340425055937
DB01184	D009771	0.9367340425055937
DB01142	D009771	0.9367340425055937
DB00988	D054971	0.9366957197699441
DB00619	D015470	0.9365664059813286
DB00734	C536545	0.9364676560551415
DB04839	C537243	0.935880077680256
DB00988	C535428	0.9358142814073358
DB01142	D011535	0.9358142814073358
DB01268	C563755	0.9352084787542291
DB00246	C536545	0.9349047713686194
DB00586	D015658	0.9348446144611237
DB01036	C566506	0.9345331479459633
DB01128	C537017	0.934298808308383
DB00783	C537017	0.934184819993638
DB08916	D001943	0.9341697948088605
DB08807	D009765	0.9340961535287181
DB04868	D015470	0.9338977068592615
DB06616	C535341	0.9338607299500793
DB08881	C535579	0.9337298483615843
DB06700	D009771	0.9334590106438863
DB00619	C563236	0.9331065091481631
DB00363	D011535	0.9330963982912062
DB01024	D057130	0.9328876204271428
DB01396	C537152	0.9326168968405857
DB00391	C536545	0.9326168968405857
DB00829	C562694	0.9323471452462504
DB01407	D009765	0.9314010919849415
DB05039	D009765	0.9313326990966074
DB00396	C567482	0.9313004499044681
DB01259	D005909	0.9308930066154553
DB08881	D009634	0.9307143357380883
DB00482	C536058	0.9307143357380883
DB00679	D011535	0.9306811643124784
DB04868	C563236	0.9304378100260962
DB05294	C535860	0.9300592707182166
DB00665	C567482	0.9300592707182166
DB00203	D012174	0.9300477678066434
DB00540	D000856	0.9299991138107209
DB00540	D000437	0.9299991138107209
DB00540	D003865	0.9299991138107209
DB00619	C564794	0.9299991138107209
DB01054	D008305	0.9299097034722024
DB00819	D012174	0.9299097034722024
DB00637	D029597	0.9299097034722024
DB06616	C536911	0.929704166433674
DB01128	C537243	0.9292487994165265
DB00783	C537243	0.9291348111017815
DB00502	D009771	0.9285976776307087
DB06701	C567730	0.9285976776307087
DB00502	D000856	0.9285976776307087
DB00502	D000437	0.9285976776307087
DB00502	D003865	0.9285976776307087
DB08881	D044542	0.9285078796234238
DB00413	C536096	0.9285078796234238
DB00623	C535428	0.9285078796234238
DB01118	C538416	0.9283394879224225
DB00543	D001008	0.9283125273079803
DB00678	D000544	0.9279193704249167
DB00398	C565054	0.9277713961901828
DB08896	C535579	0.9274829115311694
DB06589	D008209	0.927464234656673
DB00783	D013734	0.9273508869502436
DB01036	C563614	0.9273067924681082
DB00422	C567730	0.9272812306945912
DB01151	D009771	0.9272120738134713
DB01268	D012174	0.9265964087860683
DB00203	C566869	0.9261330318077581
DB00934	D009771	0.9260400515083396
DB00934	D000856	0.9260400515083396
DB00934	D000437	0.9260400515083396
DB00934	D003865	0.9260400515083396
DB01151	D001008	0.9260246527799465
DB00786	C537351	0.9259506411698211
DB08877	D009765	0.9259333623050807
DB00477	D001008	0.9249651878264497
DB01069	D000856	0.9248659967158634
DB01069	D000437	0.9248659967158634
DB01069	D003865	0.9248659967158634
DB01024	C566715	0.9248659967158634
DB01242	D000856	0.9248659967158634
DB01242	D000437	0.9248659967158634
DB01242	D003865	0.9248659967158634
DB01069	D009771	0.9248659967158634
DB00714	C535428	0.9247218439265179
DB08896	D009634	0.9244673989076733
DB08932	D004062	0.9239712501327773
DB06148	D003924	0.9239712501327773
DB06144	D003924	0.9239712501327773
DB00917	D004374	0.9239712501327773
DB00246	D011218	0.9239712501327773
DB00246	D003924	0.9239712501327773
DB06148	D011218	0.9239712501327773
DB06144	D011218	0.9239712501327773
DB00706	D001008	0.9239712501327773
DB00786	D001172	0.923962073479149
DB01142	D001008	0.9239550185220353
DB00334	D011535	0.9238701769615789
DB06616	D015464	0.9237521769803059
DB01274	D009765	0.9233161635117504
DB05294	D046152	0.9232668672461676
DB00908	C537313	0.9232521342251042
DB00619	C536058	0.9228249533269268
DB00285	D013398	0.9227739243574038
DB01136	D006333	0.9224100945043427
DB08896	D044542	0.9222609427930089
DB01268	C567815	0.922074228574841
DB00420	D054971	0.922074228574841
DB01068	D003294	0.9219555993444146
DB08877	D011086	0.9219555993444146
DB00897	D003294	0.9219555993444146
DB00988	C536545	0.9217426996298903
DB06684	D003866	0.9216291965949303
DB01242	D003866	0.9216291965949303
DB01175	D003866	0.9216291965949303
DB01104	D003866	0.9216291965949303
DB00321	D003866	0.9216291965949303
DB00458	D003866	0.9216291965949303
DB00476	D003866	0.9216291965949303
DB00472	D003866	0.9216291965949303
DB06616	D000690	0.921026624184387
DB01268	D010580	0.9209555884094047
DB01244	C563614	0.920802422304035
DB00809	D011535	0.9207627816241367
DB00450	C566506	0.9205296065943482
DB04839	C567482	0.9204649944062709
DB00425	D004832	0.9200769922444012
DB01544	D003294	0.9198859650865034
DB00775	D013921	0.9197491432297502
DB08877	D007938	0.9193567207952895
DB01259	D000230	0.9193567207952895
DB01248	D000230	0.9193567207952895
DB08877	D009196	0.9193567207952895
DB00317	D000230	0.9193567207952895
DB01054	D006929	0.9193567207952895
DB00530	D000230	0.9193567207952895
DB08916	D000230	0.9193567207952895
DB05294	D008415	0.9192114121611803
DB00490	C536545	0.9189668332373988
DB08828	C566899	0.9189668332373988
DB01104	C567730	0.918906676329903
DB06589	C565634	0.9186722777397004
DB00434	D011218	0.9186107516503839
DB00434	D003924	0.9186107516503839
DB00421	C537017	0.9184616772647457
DB00589	D009765	0.9182826554176822
DB00589	D001249	0.9182826554176822
DB00977	D001008	0.9179562526681978
DB01268	C563146	0.9175653970573866
DB00434	C536545	0.9175653970573866
DB00425	C565811	0.9174781136952761
DB00722	D008171	0.9173241051747283
DB00589	D020734	0.9173241051747283
DB08932	D003924	0.9173241051747283
DB00481	D009765	0.9173241051747283
DB00722	D006973	0.9173241051747283
DB00722	D006333	0.9173241051747283
DB08932	D006973	0.9173241051747283
DB00783	D009765	0.9173241051747283
DB00786	D009203	0.9173241051747283
DB00775	D009203	0.9173241051747283
DB00722	D009203	0.9173241051747283
DB00935	D006973	0.9173241051747283
DB04573	D009765	0.9173241051747283
DB00589	D010300	0.9173241051747283
DB00977	D009765	0.9173241051747283
DB01197	D003928	0.9173241051747283
DB01248	D002311	0.9173241051747283
DB00450	D010300	0.9173241051747283
DB01259	D002311	0.9173241051747283
DB01197	D006973	0.9173241051747283
DB01197	D006333	0.9173241051747283
DB06144	D020734	0.9173241051747283
DB00714	D010300	0.9173241051747283
DB06155	D009765	0.9173241051747283
DB01095	D006937	0.9173241051747283
DB01098	D006937	0.9173241051747283
DB01013	D006973	0.9173241051747283
DB01197	D009203	0.9173241051747283
DB00482	D001471	0.9173241051747283
DB01392	D006973	0.9173241051747283
DB00317	D002311	0.9173241051747283
DB00786	D001249	0.9173241051747283
DB00519	D003928	0.9173241051747283
DB00227	D006937	0.9173241051747283
DB00396	D004715	0.9173241051747283
DB01200	D020734	0.9173241051747283
DB00530	D002311	0.9173241051747283
DB06144	D010300	0.9173241051747283
DB01184	D020734	0.9173241051747283
DB01184	D010300	0.9173241051747283
DB00722	D003928	0.9173241051747283
DB00603	D004715	0.9173241051747283
DB00320	D006973	0.9173241051747283
DB08916	D002311	0.9173241051747283
DB00696	D006973	0.9173241051747283
DB00834	D004715	0.9173241051747283
DB00588	D006973	0.9173241051747283
DB00717	D004715	0.9173241051747283
DB01200	D010300	0.9173241051747283
DB01420	D000505	0.9172108352531585
DB00834	D000505	0.9172108352531585
DB01254	D015477	0.9169153107265767
DB01268	D015477	0.9169153107265767
DB00540	D011535	0.9168037193217555
DB01242	D011535	0.9168037193217555
DB00391	C536058	0.9167223009083862
DB01259	D001943	0.9165606689032924
DB01173	D011535	0.91620875815677
DB05294	D015470	0.9156896277445576
DB00715	D011535	0.9156296645292793
DB00624	D009765	0.9153974546704534
DB04573	D009203	0.9150516293750875
DB00834	D007248	0.9150516293750875
DB06809	D011658	0.9150516293750875
DB08916	D004715	0.9150516293750875
DB01118	D000690	0.9150516293750875
DB00850	D006973	0.9150516293750875
DB00850	D006966	0.9150516293750875
DB00722	D007674	0.9150516293750875
DB00675	D008103	0.9150516293750875
DB04573	D008881	0.9150516293750875
DB00783	D007248	0.9150516293750875
DB00543	D009765	0.9150516293750875
DB08916	D003924	0.9150516293750875
DB00481	D009203	0.9150516293750875
DB00714	D006973	0.9150516293750875
DB00434	D009765	0.9150516293750875
DB00714	D006966	0.9150516293750875
DB00722	D006976	0.9150516293750875
DB00734	D006966	0.9150516293750875
DB00450	D009765	0.9150516293750875
DB04573	D007248	0.9150516293750875
DB00834	D009798	0.9150516293750875
DB00860	D009203	0.9150516293750875
DB01029	D003930	0.9150516293750875
DB01197	D002318	0.9150516293750875
DB01254	D001172	0.9150516293750875
DB01068	D017204	0.9150516293750875
DB00786	D009765	0.9150516293750875
DB00714	D020820	0.9150516293750875
DB00786	D009914	0.9150516293750875
DB00734	D009765	0.9150516293750875
DB00977	D007248	0.9150516293750875
DB00783	D008881	0.9150516293750875
DB06155	D008103	0.9150516293750875
DB06616	D003092	0.9150516293750875
DB08877	D020246	0.9150516293750875
DB08932	D008881	0.9150516293750875
DB01248	D003924	0.9150516293750875
DB01259	D003924	0.9150516293750875
DB00482	D050197	0.9150516293750875
DB00481	D050197	0.9150516293750875
DB01254	D003092	0.9150516293750875
DB01205	D017204	0.9150516293750875
DB00977	D009203	0.9150516293750875
DB01068	D004831	0.9150516293750875
DB01068	D004827	0.9150516293750875
DB01197	D003327	0.9150516293750875
DB01197	D003324	0.9150516293750875
DB06155	D006816	0.9150516293750875
DB06144	D006973	0.9150516293750875
DB06144	D006966	0.9150516293750875
DB00977	D008881	0.9150516293750875
DB01200	D006973	0.9150516293750875
DB01200	D006966	0.9150516293750875
DB00783	D050197	0.9150516293750875
DB01197	D006976	0.9150516293750875
DB01184	D006966	0.9150516293750875
DB01184	D006973	0.9150516293750875
DB06144	D020820	0.9150516293750875
DB01656	D001249	0.9150516293750875
DB06148	D009765	0.9150516293750875
DB06144	D009765	0.9150516293750875
DB06155	D009069	0.9150516293750875
DB06155	D009103	0.9150516293750875
DB04573	D050197	0.9150516293750875
DB01248	D004715	0.9150516293750875
DB01259	D004715	0.9150516293750875
DB01205	D004827	0.9150516293750875
DB00317	D003924	0.9150516293750875
DB00862	D012162	0.9150516293750875
DB00977	D050197	0.9150516293750875
DB00481	D001851	0.9150516293750875
DB00398	D002312	0.9150516293750875
DB00563	D000749	0.9150516293750875
DB00502	D000690	0.9150516293750875
DB00482	D001172	0.9150516293750875
DB01013	D009798	0.9150516293750875
DB00678	C562386	0.9150516293750875
DB00481	D000544	0.9150516293750875
DB01238	D006966	0.9150516293750875
DB00786	D011658	0.9150516293750875
DB00530	D003924	0.9150516293750875
DB00519	D003324	0.9150516293750875
DB00637	D016171	0.9150516293750875
DB00775	D054058	0.9150516293750875
DB00775	D054098	0.9150516293750875
DB00917	D013167	0.9150516293750875
DB01268	D034721	0.9150516293750875
DB01200	D020820	0.9150516293750875
DB00317	D004715	0.9150516293750875
DB04573	D001851	0.9150516293750875
DB00481	D003324	0.9150516293750875
DB00482	D003324	0.9150516293750875
DB01238	D009765	0.9150516293750875
DB01254	D034721	0.9150516293750875
DB01253	D009765	0.9150516293750875
DB01234	D009203	0.9150516293750875
DB01254	D009080	0.9150516293750875
DB08877	D011248	0.9150516293750875
DB01184	D020820	0.9150516293750875
DB00675	D004715	0.9150516293750875
DB00450	D006966	0.9150516293750875
DB00450	D006973	0.9150516293750875
DB01151	D010300	0.9150516293750875
DB00977	D001851	0.9150516293750875
DB00786	D003093	0.9150516293750875
DB00775	D003328	0.9150516293750875
DB00783	D003324	0.9150516293750875
DB00722	D003327	0.9150516293750875
DB00722	D003324	0.9150516293750875
DB00786	D017544	0.9150516293750875
DB00530	D004715	0.9150516293750875
DB00675	D003324	0.9150516293750875
DB00977	D000544	0.9150516293750875
DB00277	D007511	0.9150516293750875
DB00722	D002318	0.9150516293750875
DB04573	D003324	0.9150516293750875
DB08877	D013922	0.9150516293750875
DB08877	D003093	0.9150516293750875
DB00966	D003930	0.9150516293750875
DB00481	D008881	0.9150516293750875
DB00897	D004827	0.9150516293750875
DB00897	D004831	0.9150516293750875
DB00977	D003324	0.9150516293750875
DB00678	D006333	0.9150516293750875
DB00623	D006966	0.9150516293750875
DB00623	D006973	0.9150516293750875
DB00396	D009203	0.9150516293750875
DB00353	D009765	0.9150516293750875
DB00589	D006966	0.9150516293750875
DB00246	D009765	0.9150516293750875
DB00783	D004715	0.9150516293750875
DB00502	D006966	0.9150516293750875
DB00481	D007248	0.9150516293750875
DB00457	D007511	0.9150516293750875
DB00519	D006976	0.9150516293750875
DB00897	D017204	0.9150516293750875
DB08877	D001172	0.9150516293750875
DB01254	C564369	0.9150077709350175
DB00402	D020190	0.9149528819468831
DB00860	D006973	0.9144788626079047
DB00547	D006973	0.9139148120874202
DB00603	D009765	0.913845742983455
DB00603	D003924	0.913845742983455
DB01128	C567482	0.9138337161425414
DB00268	C536545	0.9138337161425414
DB00783	C567482	0.9137197278277964
DB00514	D003866	0.9137110719901678
DB01182	D001249	0.9135874302742657
DB01182	D009765	0.9135874302742657
DB00907	C567730	0.9135461778475096
DB00519	D020521	0.9134196156276658
DB00786	D006973	0.9134196156276658
DB01238	D012559	0.9134196156276658
DB01253	D012559	0.9134196156276658
DB00482	D009362	0.9134196156276658
DB00482	D009062	0.9134196156276658
DB00850	D019970	0.9134196156276658
DB01136	D002311	0.9134196156276658
DB00775	D020521	0.9134196156276658
DB01013	D003866	0.9134196156276658
DB00786	D009362	0.9134196156276658
DB00722	D020521	0.9134196156276658
DB06144	D019970	0.9134196156276658
DB00786	D008103	0.9134196156276658
DB00353	D012559	0.9134196156276658
DB01234	D003866	0.9134196156276658
DB00246	D012559	0.9134196156276658
DB01197	D017379	0.9134196156276658
DB01210	D002311	0.9134196156276658
DB00482	D013276	0.9134196156276658
DB00589	D012559	0.9134196156276658
DB01238	D019970	0.9134196156276658
DB00543	D012559	0.9134196156276658
DB01200	D019970	0.9134196156276658
DB08932	D020181	0.9134196156276658
DB01184	D019970	0.9134196156276658
DB00434	D012559	0.9134196156276658
DB00450	D012559	0.9134196156276658
DB00482	D002292	0.9134196156276658
DB00786	D013276	0.9134196156276658
DB00502	D001289	0.9134196156276658
DB00734	D012559	0.9134196156276658
DB00413	D001289	0.9134196156276658
DB00482	D000230	0.9134196156276658
DB00588	D003866	0.9134196156276658
DB00482	D004938	0.9134196156276658
DB00786	D015179	0.9134196156276658
DB00519	D017379	0.9134196156276658
DB00482	D003110	0.9134196156276658
DB00571	D002311	0.9134196156276658
DB01197	D020521	0.9134196156276658
DB00482	D006930	0.9134196156276658
DB00482	D006528	0.9134196156276658
DB00866	D002311	0.9134196156276658
DB00786	D003110	0.9134196156276658
DB00589	D019970	0.9134196156276658
DB00786	D017545	0.9134196156276658
DB00502	D019970	0.9134196156276658
DB00722	D017379	0.9134196156276658
DB00786	D002545	0.9134196156276658
DB00482	D005355	0.9134196156276658
DB00450	D019970	0.9134196156276658
DB06148	D012559	0.9134196156276658
DB06144	D012559	0.9134196156276658
DB06155	D012559	0.9134196156276658
DB00734	D019970	0.9134196156276658
DB00482	D008175	0.9134196156276658
DB00783	D019048	0.9134196156276658
DB00714	D019970	0.9134196156276658
DB00834	D003866	0.9134196156276658
DB00960	D002311	0.9134196156276658
DB00786	D018805	0.9134196156276658
DB00623	D019970	0.9134196156276658
DB00938	D002311	0.9134196156276658
DB00675	D019048	0.9134196156276658
DB00421	C537243	0.9134116683728892
DB00584	D009203	0.913365042872347
DB00584	D008171	0.913365042872347
DB00584	D003928	0.913365042872347
DB00584	D006973	0.913365042872347
DB00584	D006333	0.913365042872347
DB00450	C563614	0.9133032511164931
DB00477	D009765	0.9129819951171763
DB01544	D017204	0.9129819951171763
DB01544	D004831	0.9129819951171763
DB01544	D004827	0.9129819951171763
DB06155	D050197	0.9129819951171763
DB00344	D007511	0.9129819951171763
DB01268	D038921	0.9129266337655331
DB01054	D001714	0.9128532660198165
DB01115	D001714	0.9128532660198165
DB00834	D011471	0.9128532660198165
DB00679	C563614	0.9127467725783031
DB01224	D000856	0.9124867128940126
DB01224	D000437	0.9124867128940126
DB01224	D003865	0.9124867128940126
DB01224	D009771	0.9124867128940126
DB00477	D011535	0.9124462105358104
DB00571	D006973	0.9123055779188501
DB05294	C563236	0.9122297309113921
DB08881	C548083	0.9119679703725807
DB00283	C536096	0.9119582186713526
DB00547	D009798	0.9116423362877795
DB04896	D006976	0.91162900046897
DB00619	C565634	0.9114839980463112
DB00477	D012559	0.9113499813697545
DB06155	D010195	0.9113499813697545
DB01186	D001008	0.911207624877612
DB00315	D001008	0.911207624877612
DB04896	D013398	0.9111745053090419
DB00584	D003324	0.9110925670727064
DB00584	D003327	0.9110925670727064
DB00584	D002318	0.9110925670727064
DB00477	D006966	0.9110925670727064
DB00477	D006973	0.9110925670727064
DB00584	D007674	0.9110925670727064
DB00363	D009765	0.9110925670727064
DB00584	D006976	0.9110925670727064
DB00408	C536545	0.9106502621490725
DB00670	D011535	0.9106202096462489
DB01254	C537089	0.9106115069947449
DB00860	D003866	0.9105743730608422
DB00367	D003924	0.9105563738031177
DB00679	D009765	0.9102061287246848
DB01136	C536096	0.9101090403586941
DB00540	D006976	0.9100818971699547
DB00547	D003866	0.9100103225403577
DB01268	C536408	0.9099497659411104
DB00591	D006973	0.9097096879555755
DB00540	D013398	0.9096274020100267
DB00907	D009771	0.9096029479079032
DB00696	D020734	0.9095573033014752
DB00696	D010300	0.9095573033014752
DB00584	D020521	0.9094605533252846
DB00363	D012559	0.9094605533252846
DB00584	D017379	0.9094605533252846
DB00988	D001289	0.9094605533252846
DB00477	D019970	0.9094605533252846
DB02546	D004715	0.9093544617597458
DB06616	D010300	0.9093544617597458
DB00543	D011218	0.9091379906197007
DB00543	D003924	0.9091379906197007
DB01231	D011535	0.9088186771783798
DB01197	D019851	0.9088121864697016
DB00679	D012559	0.908574114977263
DB00790	D006973	0.9085195422219442
DB00790	D006333	0.9085195422219442
DB00790	D009203	0.9085195422219442
DB00790	D003928	0.9085195422219442
DB00907	D001008	0.9084155268743784
DB06144	D029597	0.9083415152642529
DB08916	D018450	0.9083244402219675
DB01248	D018450	0.9083244402219675
DB01259	D018450	0.9083244402219675
DB00317	D018450	0.9083244402219675
DB00530	D018450	0.9083244402219675
DB00420	D001008	0.9079382609790669
DB00203	C567758	0.9078743957565809
DB00203	C566483	0.9078743957565809
DB01157	D000749	0.9077452275911757
DB00434	C536096	0.9076007098854076
DB00324	D006973	0.9073912508270072
DB00579	D009771	0.9073150733798694
DB00696	D020820	0.9072848275018345
DB00696	D006966	0.9072848275018345
DB00334	D009765	0.9072848275018345
DB00399	C536058	0.9072057159998717
DB00869	C563437	0.9071302539845256
DB02546	D029424	0.907118106041932
DB00623	D009765	0.9068339865858657
DB06616	D046152	0.9066746700922576
DB00783	D003924	0.9065385436053397
DB04878	D006009	0.9065013620651365
DB01083	D001249	0.9064540550958291
DB00790	D006976	0.9062470664223035
DB00790	D003327	0.9062470664223035
DB00790	D003324	0.9062470664223035
DB00790	D002318	0.9062470664223035
DB01233	C536545	0.9062032079822335
DB00334	C536545	0.9062032079822335
DB00695	C536058	0.9061796326426415
DB00579	D001008	0.9061276523463446
DB01194	C563437	0.9059987666628633
DB01100	D029597	0.9059093563243448
DB00591	D003866	0.9058051984085129
DB00542	D009203	0.9058016591058147
DB00542	D008171	0.9058016591058147
DB00542	D003928	0.9058016591058147
DB00542	D006973	0.9058016591058147
DB00542	D006333	0.9058016591058147
DB00335	C537313	0.9057348254715359
DB00334	D012559	0.9056528137544128
DB00696	D019970	0.9056528137544128
DB00623	D012559	0.905201972838444
DB01259	D000690	0.9051556035917794
DB00246	D001008	0.9048623590831062
DB00421	D009203	0.9048456302422914
DB01183	D007511	0.9048456302422914
DB00481	D004715	0.9048456302422914
DB00289	D006976	0.9048051679688671
DB01254	D000690	0.9047571571082156
DB01197	D002544	0.9047416148947256
DB00790	D020521	0.9046150526748817
DB00790	D017379	0.9046150526748817
DB00289	D013398	0.9043506728089391
DB00866	D006333	0.9043237027034632
DB06605	D013927	0.9040193488017656
DB06684	D012640	0.9040193488017656
DB00977	D005262	0.9040193488017656
DB00571	D008171	0.9040193488017656
DB00960	D008171	0.9040193488017656
DB06809	D013226	0.9040193488017656
DB01200	D001480	0.9040193488017656
DB00866	D008171	0.9040193488017656
DB01184	D001480	0.9040193488017656
DB08916	D058186	0.9040193488017656
DB00519	D011225	0.9040193488017656
DB00722	D011225	0.9040193488017656
DB00589	D012640	0.9040193488017656
DB01248	D058186	0.9040193488017656
DB01259	D058186	0.9040193488017656
DB01210	D008171	0.9040193488017656
DB00398	D002311	0.9040193488017656
DB00706	D012640	0.9040193488017656
DB00786	D001019	0.9040193488017656
DB00786	D001018	0.9040193488017656
DB00714	D001480	0.9040193488017656
DB00917	D013262	0.9040193488017656
DB00317	D058186	0.9040193488017656
DB08877	D011565	0.9040193488017656
DB00589	D001480	0.9040193488017656
DB00481	D005262	0.9040193488017656
DB01268	D011225	0.9040193488017656
DB00783	D005262	0.9040193488017656
DB06144	D001480	0.9040193488017656
DB01197	D011225	0.9040193488017656
DB04573	D005262	0.9040193488017656
DB06589	C564794	0.903855176546704
DB01197	D001477	0.9035291833061738
DB01197	D006974	0.9035291833061738
DB08901	D034721	0.9035291833061738
DB01197	D008103	0.9035291833061738
DB01197	D007511	0.9035291833061738
DB00542	D003327	0.9035291833061738
DB00542	D003324	0.9035291833061738
DB00542	D002318	0.9035291833061738
DB00542	D007674	0.9035291833061738
DB00542	D006976	0.9035291833061738
DB00988	D020734	0.903501014966066
DB00988	D010300	0.903501014966066
DB00324	D003866	0.9034867612799447
DB00521	D006973	0.9033864251270869
DB00543	C536096	0.9033151042250784
DB00481	D019048	0.9032136164948696
DB01083	C567203	0.9030819890064272
DB01224	C536096	0.902676389823257
DB06616	D008415	0.9026192150072703
DB06616	D013226	0.9023873350543439
DB01200	D013610	0.9023873350543439
DB01254	D013226	0.9023873350543439
DB00675	D008325	0.9023873350543439
DB04573	D008325	0.9023873350543439
DB00977	D019048	0.9023873350543439
DB00734	D006930	0.9023873350543439
DB01200	D012640	0.9023873350543439
DB00977	D008325	0.9023873350543439
DB00938	D007333	0.9023873350543439
DB00786	D009102	0.9023873350543439
DB00960	D007333	0.9023873350543439
DB00786	D008325	0.9023873350543439
DB00783	D008325	0.9023873350543439
DB00673	D020078	0.9023873350543439
DB06144	D004409	0.9023873350543439
DB00866	D007333	0.9023873350543439
DB06207	D003921	0.9023873350543439
DB01200	D004409	0.9023873350543439
DB01184	D004409	0.9023873350543439
DB01197	D057772	0.9023873350543439
DB06155	D007022	0.9023873350543439
DB08932	D007172	0.9023873350543439
DB06148	D006930	0.9023873350543439
DB06144	D006930	0.9023873350543439
DB00623	D012640	0.9023873350543439
DB01238	D006930	0.9023873350543439
DB01205	D006501	0.9023873350543439
DB01136	D007333	0.9023873350543439
DB01098	D007676	0.9023873350543439
DB01095	D007676	0.9023873350543439
DB00502	D012640	0.9023873350543439
DB01068	D006501	0.9023873350543439
DB00450	D012640	0.9023873350543439
DB00413	D012640	0.9023873350543439
DB01254	D008106	0.9023873350543439
DB01268	D008106	0.9023873350543439
DB00714	D013610	0.9023873350543439
DB00981	D011041	0.9023873350543439
DB00482	D001930	0.9023873350543439
DB00623	D013610	0.9023873350543439
DB01210	D007333	0.9023873350543439
DB00589	D013610	0.9023873350543439
DB01253	D006930	0.9023873350543439
DB00786	D001929	0.9023873350543439
DB00786	D001930	0.9023873350543439
DB00590	D003921	0.9023873350543439
DB00519	D003921	0.9023873350543439
DB00246	D006930	0.9023873350543439
DB00450	D004409	0.9023873350543439
DB00457	D003921	0.9023873350543439
DB00850	D013610	0.9023873350543439
DB06155	D010146	0.9023873350543439
DB00786	D003921	0.9023873350543439
DB00434	D006930	0.9023873350543439
DB00450	D006930	0.9023873350543439
DB00706	D003921	0.9023873350543439
DB00722	D003921	0.9023873350543439
DB00960	D015428	0.9023873350543439
DB06144	D013610	0.9023873350543439
DB06155	D013226	0.9023873350543439
DB00353	D006930	0.9023873350543439
DB00589	D004409	0.9023873350543439
DB00227	D007676	0.9023873350543439
DB00571	D007333	0.9023873350543439
DB00481	D008325	0.9023873350543439
DB00589	D006930	0.9023873350543439
DB00543	D006930	0.9023873350543439
DB00482	D007249	0.9023873350543439
DB00864	D017379	0.9023873350543439
DB04573	D019048	0.9023873350543439
DB00722	D057772	0.9023873350543439
DB06589	D034721	0.9022880041199223
DB04942	D015473	0.9022205703402603
DB00714	D006816	0.9021957375469023
DB00477	D011218	0.9020837219917579
DB00477	D003924	0.9020837219917579
DB00448	D024801	0.9020585989108127
DB00722	D008175	0.9020572366294619
DB04573	D009362	0.9020572366294619
DB00935	D006333	0.9020572366294619
DB00850	D007174	0.9020572366294619
DB06684	D013375	0.9020572366294619
DB08916	D004938	0.9020572366294619
DB01183	D000437	0.9020572366294619
DB06809	D011014	0.9020572366294619
DB08901	D004938	0.9020572366294619
DB01013	D001714	0.9020572366294619
DB01054	D001321	0.9020572366294619
DB01068	D001321	0.9020572366294619
DB01175	D000437	0.9020572366294619
DB01194	D000230	0.9020572366294619
DB00783	D007889	0.9020572366294619
DB01104	D000437	0.9020572366294619
DB08916	D018268	0.9020572366294619
DB08916	D018281	0.9020572366294619
DB00783	D007938	0.9020572366294619
DB01043	D001321	0.9020572366294619
DB01118	D000647	0.9020572366294619
DB00675	D008527	0.9020572366294619
DB01248	D013274	0.9020572366294619
DB01238	D013375	0.9020572366294619
DB01242	D013375	0.9020572366294619
DB01184	D014029	0.9020572366294619
DB00504	D020820	0.9020572366294619
DB06684	D012559	0.9020572366294619
DB00589	D009069	0.9020572366294619
DB00722	D007676	0.9020572366294619
DB00836	D006556	0.9020572366294619
DB00834	D006528	0.9020572366294619
DB01210	D013274	0.9020572366294619
DB01200	D013375	0.9020572366294619
DB00563	D009362	0.9020572366294619
DB00844	D006556	0.9020572366294619
DB00860	D006333	0.9020572366294619
DB00714	D007806	0.9020572366294619
DB00854	D006556	0.9020572366294619
DB00850	D006556	0.9020572366294619
DB01043	D015179	0.9020572366294619
DB00869	D006528	0.9020572366294619
DB00482	D049970	0.9020572366294619
DB00864	D006528	0.9020572366294619
DB00504	D009437	0.9020572366294619
DB00722	D007248	0.9020572366294619
DB01248	C562729	0.9020572366294619
DB00519	D009362	0.9020572366294619
DB00921	D019970	0.9020572366294619
DB00603	D008579	0.9020572366294619
DB00819	D006528	0.9020572366294619
DB00530	D009362	0.9020572366294619
DB01259	C562729	0.9020572366294619
DB00504	D009021	0.9020572366294619
DB01183	C562694	0.9020572366294619
DB00619	D008175	0.9020572366294619
DB04573	D008175	0.9020572366294619
DB01184	D013375	0.9020572366294619
DB01197	D013274	0.9020572366294619
DB00786	D006528	0.9020572366294619
DB01029	D000022	0.9020572366294619
DB08916	D017044	0.9020572366294619
DB01234	D012559	0.9020572366294619
DB01242	D012559	0.9020572366294619
DB00482	D009765	0.9020572366294619
DB01248	D012516	0.9020572366294619
DB00589	D008881	0.9020572366294619
DB00481	D009845	0.9020572366294619
DB00482	D009914	0.9020572366294619
DB01259	D012516	0.9020572366294619
DB01175	D013375	0.9020572366294619
DB01104	D013375	0.9020572366294619
DB00966	D004374	0.9020572366294619
DB04573	D007889	0.9020572366294619
DB04868	D004938	0.9020572366294619
DB00530	D008654	0.9020572366294619
DB00623	D007806	0.9020572366294619
DB01248	D012004	0.9020572366294619
DB04573	D007938	0.9020572366294619
DB00481	D009362	0.9020572366294619
DB01136	D013274	0.9020572366294619
DB01259	D012004	0.9020572366294619
DB01205	D012559	0.9020572366294619
DB01200	D012559	0.9020572366294619
DB00543	D008881	0.9020572366294619
DB00704	D006556	0.9020572366294619
DB00450	D009069	0.9020572366294619
DB00714	D006556	0.9020572366294619
DB00836	D019970	0.9020572366294619
DB06155	D002189	0.9020572366294619
DB00519	D008589	0.9020572366294619
DB00844	D019970	0.9020572366294619
DB00722	D006528	0.9020572366294619
DB00850	D019966	0.9020572366294619
DB06144	D002375	0.9020572366294619
DB00917	D004715	0.9020572366294619
DB00854	D019970	0.9020572366294619
DB00734	D006556	0.9020572366294619
DB00819	D044584	0.9020572366294619
DB00413	D009069	0.9020572366294619
DB00519	D008175	0.9020572366294619
DB00623	D007174	0.9020572366294619
DB00523	D008175	0.9020572366294619
DB01197	C537048	0.9020572366294619
DB00977	D008175	0.9020572366294619
DB00844	D009437	0.9020572366294619
DB00854	D009437	0.9020572366294619
DB06144	D006556	0.9020572366294619
DB02300	D030342	0.9020572366294619
DB06616	D001943	0.9020572366294619
DB06274	D019970	0.9020572366294619
DB01248	D055752	0.9020572366294619
DB06684	D001321	0.9020572366294619
DB00844	D009021	0.9020572366294619
DB00854	D009021	0.9020572366294619
DB00836	D009437	0.9020572366294619
DB06605	D001778	0.9020572366294619
DB00836	D009021	0.9020572366294619
DB01234	D001714	0.9020572366294619
DB00246	D011618	0.9020572366294619
DB00398	D010190	0.9020572366294619
DB08916	D006258	0.9020572366294619
DB01238	D001714	0.9020572366294619
DB01054	D003638	0.9020572366294619
DB01242	D001714	0.9020572366294619
DB01248	D001749	0.9020572366294619
DB01184	D002375	0.9020572366294619
DB01253	D001714	0.9020572366294619
DB01151	C565111	0.9020572366294619
DB08932	D006330	0.9020572366294619
DB08916	D006528	0.9020572366294619
DB01259	D001749	0.9020572366294619
DB01248	D001943	0.9020572366294619
DB01238	D001289	0.9020572366294619
DB01259	D001169	0.9020572366294619
DB01238	D001321	0.9020572366294619
DB01242	D001321	0.9020572366294619
DB00321	D010554	0.9020572366294619
DB01253	D001321	0.9020572366294619
DB06616	D054198	0.9020572366294619
DB00317	D010051	0.9020572366294619
DB01268	D015179	0.9020572366294619
DB01029	D017544	0.9020572366294619
DB01200	D001289	0.9020572366294619
DB00317	D010212	0.9020572366294619
DB01205	D001321	0.9020572366294619
DB00977	D007889	0.9020572366294619
DB01200	D001321	0.9020572366294619
DB00783	D009845	0.9020572366294619
DB01268	D015473	0.9020572366294619
DB01210	D001321	0.9020572366294619
DB00977	D007938	0.9020572366294619
DB01248	D001169	0.9020572366294619
DB00136	D012279	0.9020572366294619
DB01248	D054506	0.9020572366294619
DB01259	D054506	0.9020572366294619
DB00783	D009362	0.9020572366294619
DB00786	D009303	0.9020572366294619
DB01248	D015179	0.9020572366294619
DB06684	D000437	0.9020572366294619
DB01200	D001008	0.9020572366294619
DB00864	D008654	0.9020572366294619
DB01259	D015179	0.9020572366294619
DB00722	D009362	0.9020572366294619
DB01254	D054198	0.9020572366294619
DB01238	D029424	0.9020572366294619
DB06144	D019966	0.9020572366294619
DB06148	D019970	0.9020572366294619
DB00834	D008579	0.9020572366294619
DB01253	D029424	0.9020572366294619
DB06155	D019966	0.9020572366294619
DB06155	D019970	0.9020572366294619
DB00834	D008173	0.9020572366294619
DB00704	D009021	0.9020572366294619
DB00706	D009069	0.9020572366294619
DB01068	D002659	0.9020572366294619
DB01065	D002659	0.9020572366294619
DB08916	D005706	0.9020572366294619
DB01175	D001714	0.9020572366294619
DB01104	D001714	0.9020572366294619
DB00136	D011471	0.9020572366294619
DB01254	D000230	0.9020572366294619
DB01151	D001289	0.9020572366294619
DB01184	D001008	0.9020572366294619
DB08932	D019465	0.9020572366294619
DB01268	D000230	0.9020572366294619
DB01175	D001321	0.9020572366294619
DB01184	D001289	0.9020572366294619
DB01104	D001321	0.9020572366294619
DB01115	D001321	0.9020572366294619
DB01259	C538231	0.9020572366294619
DB01248	C538231	0.9020572366294619
DB01136	D001321	0.9020572366294619
DB00246	D024821	0.9020572366294619
DB01216	D000505	0.9020572366294619
DB00734	D008881	0.9020572366294619
DB06155	D004715	0.9020572366294619
DB00977	D006528	0.9020572366294619
DB00834	D007938	0.9020572366294619
DB00783	D008527	0.9020572366294619
DB00850	D007806	0.9020572366294619
DB00717	D008579	0.9020572366294619
DB01200	D014029	0.9020572366294619
DB00722	D008589	0.9020572366294619
DB00921	D006556	0.9020572366294619
DB00786	D008181	0.9020572366294619
DB00786	D008175	0.9020572366294619
DB00783	D008175	0.9020572366294619
DB04573	D009845	0.9020572366294619
DB00786	D008107	0.9020572366294619
DB01238	D014029	0.9020572366294619
DB00678	D009362	0.9020572366294619
DB01268	D018241	0.9020572366294619
DB00317	D013274	0.9020572366294619
DB01104	D019970	0.9020572366294619
DB01104	D019966	0.9020572366294619
DB01104	D019964	0.9020572366294619
DB00624	D024821	0.9020572366294619
DB00420	D012220	0.9020572366294619
DB00427	D012220	0.9020572366294619
DB06684	D003865	0.9020572366294619
DB00722	D023903	0.9020572366294619
DB00519	D011471	0.9020572366294619
DB00434	D012220	0.9020572366294619
DB00321	D013375	0.9020572366294619
DB06144	D008881	0.9020572366294619
DB01248	D018268	0.9020572366294619
DB01248	D018281	0.9020572366294619
DB06148	D008881	0.9020572366294619
DB01259	D018268	0.9020572366294619
DB01259	D018281	0.9020572366294619
DB01254	D018241	0.9020572366294619
DB06616	D003110	0.9020572366294619
DB00589	D010911	0.9020572366294619
DB01197	D004342	0.9020572366294619
DB00481	D011471	0.9020572366294619
DB08916	D008654	0.9020572366294619
DB01268	D003928	0.9020572366294619
DB08877	D009103	0.9020572366294619
DB00136	D014511	0.9020572366294619
DB00482	C535575	0.9020572366294619
DB01392	D016584	0.9020572366294619
DB00363	D012220	0.9020572366294619
DB08916	D008175	0.9020572366294619
DB00434	D011618	0.9020572366294619
DB00482	D011125	0.9020572366294619
DB00502	D010911	0.9020572366294619
DB00295	C562694	0.9020572366294619
DB00450	D011618	0.9020572366294619
DB00530	D010051	0.9020572366294619
DB00321	D012220	0.9020572366294619
DB00921	D020820	0.9020572366294619
DB01420	D001321	0.9020572366294619
DB00530	D010212	0.9020572366294619
DB00317	D012516	0.9020572366294619
DB01254	D003110	0.9020572366294619
DB00321	D012559	0.9020572366294619
DB01259	D017044	0.9020572366294619
DB06274	D006556	0.9020572366294619
DB06144	D007806	0.9020572366294619
DB01043	D019305	0.9020572366294619
DB00317	D012004	0.9020572366294619
DB02300	D006973	0.9020572366294619
DB00977	D009845	0.9020572366294619
DB00966	D009362	0.9020572366294619
DB01210	D017202	0.9020572366294619
DB01248	D017044	0.9020572366294619
DB00977	D009362	0.9020572366294619
DB01118	D057174	0.9020572366294619
DB06144	D007174	0.9020572366294619
DB00921	D009437	0.9020572366294619
DB00921	D009021	0.9020572366294619
DB00277	D012640	0.9020572366294619
DB01254	D002972	0.9020572366294619
DB00450	D010911	0.9020572366294619
DB01268	D002972	0.9020572366294619
DB01175	D003865	0.9020572366294619
DB01248	D002583	0.9020572366294619
DB00482	D010190	0.9020572366294619
DB00482	D010195	0.9020572366294619
DB00283	D012220	0.9020572366294619
DB01259	D002583	0.9020572366294619
DB00353	D011618	0.9020572366294619
DB01136	D003920	0.9020572366294619
DB01151	D003704	0.9020572366294619
DB01197	D003371	0.9020572366294619
DB00476	D010554	0.9020572366294619
DB00836	D020820	0.9020572366294619
DB00864	D020522	0.9020572366294619
DB01029	D004374	0.9020572366294619
DB00317	D011471	0.9020572366294619
DB00215	D012559	0.9020572366294619
DB01205	D002659	0.9020572366294619
DB00245	D012220	0.9020572366294619
DB00844	D020820	0.9020572366294619
DB00897	D020329	0.9020572366294619
DB01248	D002277	0.9020572366294619
DB01248	D002294	0.9020572366294619
DB01248	D002289	0.9020572366294619
DB01259	D002289	0.9020572366294619
DB01259	D002277	0.9020572366294619
DB01259	D002294	0.9020572366294619
DB01268	D002292	0.9020572366294619
DB01104	D003865	0.9020572366294619
DB01013	D004715	0.9020572366294619
DB01259	D055752	0.9020572366294619
DB01254	D055752	0.9020572366294619
DB01254	D016135	0.9020572366294619
DB00981	D008569	0.9020572366294619
DB01268	D055752	0.9020572366294619
DB01268	D016135	0.9020572366294619
DB01200	D002375	0.9020572366294619
DB06684	D001714	0.9020572366294619
DB01656	D012559	0.9020572366294619
DB00519	D023903	0.9020572366294619
DB00317	D001169	0.9020572366294619
DB01238	D006556	0.9020572366294619
DB00482	D014062	0.9020572366294619
DB00734	D011618	0.9020572366294619
DB01043	D008545	0.9020572366294619
DB01268	D006394	0.9020572366294619
DB00571	D013274	0.9020572366294619
DB01184	D007174	0.9020572366294619
DB00502	D013981	0.9020572366294619
DB01248	D006528	0.9020572366294619
DB06274	D020820	0.9020572366294619
DB00398	D015179	0.9020572366294619
DB01259	D006528	0.9020572366294619
DB00315	D001321	0.9020572366294619
DB01197	D007248	0.9020572366294619
DB00321	D001321	0.9020572366294619
DB00589	D013375	0.9020572366294619
DB00783	D011471	0.9020572366294619
DB00786	D011471	0.9020572366294619
DB00523	D013274	0.9020572366294619
DB00519	C537048	0.9020572366294619
DB01200	D006556	0.9020572366294619
DB00530	D013274	0.9020572366294619
DB00450	D014029	0.9020572366294619
DB00869	D010024	0.9020572366294619
DB01248	D006258	0.9020572366294619
DB01234	D006333	0.9020572366294619
DB00722	D011471	0.9020572366294619
DB00864	D010051	0.9020572366294619
DB01259	D006258	0.9020572366294619
DB00317	D054506	0.9020572366294619
DB01420	D018567	0.9020572366294619
DB00819	D010024	0.9020572366294619
DB00317	D015179	0.9020572366294619
DB01013	D008173	0.9020572366294619
DB00502	D013375	0.9020572366294619
DB00353	D029424	0.9020572366294619
DB00519	D013274	0.9020572366294619
DB00786	D050197	0.9020572366294619
DB00504	C562694	0.9020572366294619
DB06684	D019970	0.9020572366294619
DB00530	C562729	0.9020572366294619
DB06274	D009437	0.9020572366294619
DB06684	D019964	0.9020572366294619
DB06684	D019966	0.9020572366294619
DB06274	D009021	0.9020572366294619
DB00482	C562730	0.9020572366294619
DB00482	C562729	0.9020572366294619
DB00215	D001714	0.9020572366294619
DB01197	D006528	0.9020572366294619
DB01194	D006528	0.9020572366294619
DB01151	D006973	0.9020572366294619
DB00482	D013964	0.9020572366294619
DB00246	D001714	0.9020572366294619
DB00396	D000230	0.9020572366294619
DB00245	D001745	0.9020572366294619
DB00786	D010190	0.9020572366294619
DB00482	D013274	0.9020572366294619
DB00215	D001321	0.9020572366294619
DB00413	D013981	0.9020572366294619
DB00714	D010911	0.9020572366294619
DB00476	D013375	0.9020572366294619
DB00675	D011471	0.9020572366294619
DB01248	D005706	0.9020572366294619
DB00563	D012516	0.9020572366294619
DB00327	D000437	0.9020572366294619
DB01259	D005706	0.9020572366294619
DB00734	D010911	0.9020572366294619
DB01656	D001714	0.9020572366294619
DB00277	D001008	0.9020572366294619
DB00246	D001321	0.9020572366294619
DB00588	D012559	0.9020572366294619
DB01183	D006556	0.9020572366294619
DB00786	D010518	0.9020572366294619
DB01184	D006556	0.9020572366294619
DB04573	D011471	0.9020572366294619
DB00502	D012559	0.9020572366294619
DB01242	D019970	0.9020572366294619
DB01253	D019970	0.9020572366294619
DB01656	D001321	0.9020572366294619
DB00450	D013375	0.9020572366294619
DB01200	D005879	0.9020572366294619
DB00530	D012516	0.9020572366294619
DB00458	D013375	0.9020572366294619
DB00246	D029424	0.9020572366294619
DB01254	D019465	0.9020572366294619
DB00530	D012004	0.9020572366294619
DB01200	D019966	0.9020572366294619
DB01197	D045169	0.9020572366294619
DB01268	D019465	0.9020572366294619
DB01254	D044542	0.9020572366294619
DB06616	D004938	0.9020572366294619
DB00317	C538231	0.9020572366294619
DB00295	D000437	0.9020572366294619
DB00327	C562694	0.9020572366294619
DB00317	C562729	0.9020572366294619
DB06144	D009069	0.9020572366294619
DB01197	D005922	0.9020572366294619
DB08916	D009362	0.9020572366294619
DB00215	D000437	0.9020572366294619
DB01184	D019966	0.9020572366294619
DB00571	D011471	0.9020572366294619
DB00623	D010911	0.9020572366294619
DB00588	D011471	0.9020572366294619
DB00476	D012559	0.9020572366294619
DB00472	D012559	0.9020572366294619
DB01248	D004938	0.9020572366294619
DB01095	D006528	0.9020572366294619
DB01254	D004938	0.9020572366294619
DB01259	D004938	0.9020572366294619
DB00589	D011618	0.9020572366294619
DB01098	D006528	0.9020572366294619
DB00413	D012559	0.9020572366294619
DB00530	D011471	0.9020572366294619
DB08901	D009196	0.9020572366294619
DB01151	D019970	0.9020572366294619
DB00458	D012559	0.9020572366294619
DB01175	D019970	0.9020572366294619
DB01234	D004715	0.9020572366294619
DB00543	D011618	0.9020572366294619
DB01175	D019966	0.9020572366294619
DB01175	D019964	0.9020572366294619
DB00675	D000230	0.9020572366294619
DB00673	D014839	0.9020572366294619
DB00563	D001321	0.9020572366294619
DB00481	D002277	0.9020572366294619
DB00482	D002277	0.9020572366294619
DB00482	D002278	0.9020572366294619
DB00482	D002294	0.9020572366294619
DB00482	D002295	0.9020572366294619
DB00530	D001749	0.9020572366294619
DB00481	D016889	0.9020572366294619
DB00571	D001321	0.9020572366294619
DB00722	C537048	0.9020572366294619
DB00589	D001289	0.9020572366294619
DB00589	D001321	0.9020572366294619
DB00673	D000437	0.9020572366294619
DB00523	D001943	0.9020572366294619
DB00543	D001714	0.9020572366294619
DB00530	D001943	0.9020572366294619
DB00279	D018382	0.9020572366294619
DB01248	D008654	0.9020572366294619
DB00530	D001169	0.9020572366294619
DB00850	D012559	0.9020572366294619
DB00960	D011471	0.9020572366294619
DB01254	D008527	0.9020572366294619
DB00850	D012640	0.9020572366294619
DB00977	D011471	0.9020572366294619
DB01259	D008654	0.9020572366294619
DB01238	D008881	0.9020572366294619
DB00482	D016393	0.9020572366294619
DB01268	D008527	0.9020572366294619
DB01268	D008545	0.9020572366294619
DB00704	C562694	0.9020572366294619
DB00136	D030342	0.9020572366294619
DB01197	D009362	0.9020572366294619
DB08901	D063646	0.9020572366294619
DB00624	D000437	0.9020572366294619
DB00543	D001321	0.9020572366294619
DB00678	D000022	0.9020572366294619
DB01253	D008881	0.9020572366294619
DB00413	D002659	0.9020572366294619
DB00552	D001321	0.9020572366294619
DB00450	D002375	0.9020572366294619
DB00734	D013375	0.9020572366294619
DB01254	D008175	0.9020572366294619
DB00589	D029424	0.9020572366294619
DB01259	D008175	0.9020572366294619
DB00563	D015179	0.9020572366294619
DB00938	D011471	0.9020572366294619
DB00834	D012559	0.9020572366294619
DB00980	D011085	0.9020572366294619
DB00603	D000230	0.9020572366294619
DB01183	D009021	0.9020572366294619
DB00619	D000230	0.9020572366294619
DB04573	D000230	0.9020572366294619
DB00502	D001321	0.9020572366294619
DB01242	D008569	0.9020572366294619
DB01151	D009422	0.9020572366294619
DB00543	D029424	0.9020572366294619
DB00530	D054506	0.9020572366294619
DB00623	D014029	0.9020572366294619
DB00530	D015179	0.9020572366294619
DB00722	D013274	0.9020572366294619
DB00714	D013375	0.9020572366294619
DB01234	D008173	0.9020572366294619
DB01248	D008175	0.9020572366294619
DB00317	D017044	0.9020572366294619
DB00472	D001714	0.9020572366294619
DB00476	D001714	0.9020572366294619
DB00482	D001749	0.9020572366294619
DB00496	D001745	0.9020572366294619
DB01068	D020329	0.9020572366294619
DB00476	D001321	0.9020572366294619
DB00786	D012878	0.9020572366294619
DB00472	D001321	0.9020572366294619
DB00434	D001714	0.9020572366294619
DB00396	D002277	0.9020572366294619
DB00398	D002289	0.9020572366294619
DB00396	D016889	0.9020572366294619
DB00450	D001714	0.9020572366294619
DB00458	D001714	0.9020572366294619
DB00482	D015451	0.9020572366294619
DB00502	D000647	0.9020572366294619
DB00434	D001321	0.9020572366294619
DB01392	D006333	0.9020572366294619
DB00317	D002583	0.9020572366294619
DB01175	D008569	0.9020572366294619
DB00450	D001289	0.9020572366294619
DB00457	D001321	0.9020572366294619
DB00458	D001321	0.9020572366294619
DB00450	D001321	0.9020572366294619
DB01197	D008589	0.9020572366294619
DB00215	D003865	0.9020572366294619
DB00320	D016584	0.9020572366294619
DB00714	D012640	0.9020572366294619
DB01200	D007806	0.9020572366294619
DB00589	D014029	0.9020572366294619
DB00317	D002277	0.9020572366294619
DB00317	D002289	0.9020572366294619
DB00317	D002294	0.9020572366294619
DB00482	D015179	0.9020572366294619
DB00734	D012640	0.9020572366294619
DB00530	C538231	0.9020572366294619
DB00504	D000437	0.9020572366294619
DB01197	D008175	0.9020572366294619
DB00866	D011471	0.9020572366294619
DB00413	D001321	0.9020572366294619
DB00450	D001008	0.9020572366294619
DB02546	D008545	0.9020572366294619
DB00450	D029424	0.9020572366294619
DB00966	D038901	0.9020572366294619
DB01104	D008569	0.9020572366294619
DB00623	D013375	0.9020572366294619
DB00706	D012559	0.9020572366294619
DB01029	D009362	0.9020572366294619
DB00715	D012559	0.9020572366294619
DB00714	D012559	0.9020572366294619
DB00502	D014029	0.9020572366294619
DB00722	D051437	0.9020572366294619
DB00434	D029424	0.9020572366294619
DB01200	D007174	0.9020572366294619
DB00317	D055752	0.9020572366294619
DB04868	D063646	0.9020572366294619
DB01420	D019048	0.9020572366294619
DB00786	C535705	0.9020572366294619
DB00476	D000437	0.9020572366294619
DB00472	D000437	0.9020572366294619
DB00353	D001714	0.9020572366294619
DB00482	D000690	0.9020572366294619
DB00277	D016584	0.9020572366294619
DB00850	D010911	0.9020572366294619
DB00317	D001749	0.9020572366294619
DB00696	D012559	0.9020572366294619
DB00353	D001321	0.9020572366294619
DB00458	D000437	0.9020572366294619
DB01197	D007676	0.9020572366294619
DB00321	D001714	0.9020572366294619
DB01184	D007806	0.9020572366294619
DB00317	D001943	0.9020572366294619
DB00481	D000230	0.9020572366294619
DB00783	D001749	0.9020572366294619
DB00786	D001847	0.9020572366294619
DB00921	C562694	0.9020572366294619
DB00786	D001859	0.9020572366294619
DB00786	D001851	0.9020572366294619
DB00786	D001943	0.9020572366294619
DB00398	D005910	0.9020572366294619
DB00786	D001254	0.9020572366294619
DB00775	D001321	0.9020572366294619
DB08916	D012004	0.9020572366294619
DB00295	D006556	0.9020572366294619
DB06809	D008107	0.9020572366294619
DB00734	D001321	0.9020572366294619
DB00836	D000437	0.9020572366294619
DB00696	D016584	0.9020572366294619
DB00869	D000230	0.9020572366294619
DB00715	D001714	0.9020572366294619
DB00353	D019970	0.9020572366294619
DB00786	D001014	0.9020572366294619
DB00844	D000437	0.9020572366294619
DB00317	D005706	0.9020572366294619
DB00864	D000230	0.9020572366294619
DB00675	D002277	0.9020572366294619
DB00854	D000437	0.9020572366294619
DB00734	D001714	0.9020572366294619
DB00960	D013274	0.9020572366294619
DB00603	D002277	0.9020572366294619
DB00603	D016889	0.9020572366294619
DB00783	D015179	0.9020572366294619
DB00714	D001289	0.9020572366294619
DB00819	D000230	0.9020572366294619
DB00706	D001321	0.9020572366294619
DB04573	D002277	0.9020572366294619
DB04573	D016889	0.9020572366294619
DB00482	D018281	0.9020572366294619
DB00715	D001321	0.9020572366294619
DB06148	D011618	0.9020572366294619
DB06144	D011618	0.9020572366294619
DB00321	D019970	0.9020572366294619
DB00834	D000230	0.9020572366294619
DB00321	D019964	0.9020572366294619
DB00321	D019966	0.9020572366294619
DB00734	D001289	0.9020572366294619
DB00850	D014029	0.9020572366294619
DB00938	D013274	0.9020572366294619
DB00734	D029424	0.9020572366294619
DB00786	D054058	0.9020572366294619
DB00530	D017044	0.9020572366294619
DB00482	D003866	0.9020572366294619
DB00482	D003920	0.9020572366294619
DB08916	D011471	0.9020572366294619
DB00589	D002375	0.9020572366294619
DB00696	D001321	0.9020572366294619
DB00136	D006973	0.9020572366294619
DB00458	D003865	0.9020572366294619
DB01253	D020820	0.9020572366294619
DB00675	D001749	0.9020572366294619
DB00673	D001714	0.9020572366294619
DB08901	D011230	0.9020572366294619
DB00476	D003865	0.9020572366294619
DB00786	D000783	0.9020572366294619
DB00472	D003865	0.9020572366294619
DB00523	D002583	0.9020572366294619
DB06144	D010911	0.9020572366294619
DB00589	D016584	0.9020572366294619
DB00246	D019970	0.9020572366294619
DB00844	C562694	0.9020572366294619
DB00530	D002583	0.9020572366294619
DB00836	C562694	0.9020572366294619
DB00673	D001289	0.9020572366294619
DB00783	D000230	0.9020572366294619
DB00786	C538339	0.9020572366294619
DB00317	D004938	0.9020572366294619
DB00854	C562694	0.9020572366294619
DB01268	D009362	0.9020572366294619
DB00717	D000230	0.9020572366294619
DB01205	D020329	0.9020572366294619
DB00623	D001289	0.9020572366294619
DB00523	D002294	0.9020572366294619
DB00704	D000437	0.9020572366294619
DB00530	D002277	0.9020572366294619
DB00715	D000437	0.9020572366294619
DB00530	D002289	0.9020572366294619
DB00530	D002294	0.9020572366294619
DB00623	D001321	0.9020572366294619
DB01420	D007938	0.9020572366294619
DB00502	D002659	0.9020572366294619
DB00482	D017544	0.9020572366294619
DB06144	D024821	0.9020572366294619
DB06148	D024821	0.9020572366294619
DB06155	D010190	0.9020572366294619
DB01248	D009362	0.9020572366294619
DB01254	D009362	0.9020572366294619
DB00675	D015179	0.9020572366294619
DB00623	D001008	0.9020572366294619
DB00850	D013375	0.9020572366294619
DB00866	D013274	0.9020572366294619
DB01259	D009362	0.9020572366294619
DB06684	D008569	0.9020572366294619
DB00714	D014029	0.9020572366294619
DB00819	D013274	0.9020572366294619
DB00317	D018281	0.9020572366294619
DB00317	D018268	0.9020572366294619
DB00734	D014029	0.9020572366294619
DB00920	D012220	0.9020572366294619
DB00530	D055752	0.9020572366294619
DB01200	D009069	0.9020572366294619
DB08877	D011471	0.9020572366294619
DB00398	D003928	0.9020572366294619
DB08916	D010051	0.9020572366294619
DB00572	D001745	0.9020572366294619
DB00589	D001714	0.9020572366294619
DB06616	D008175	0.9020572366294619
DB00588	D001714	0.9020572366294619
DB08916	D010212	0.9020572366294619
DB01184	D010911	0.9020572366294619
DB00589	D005879	0.9020572366294619
DB01043	D011618	0.9020572366294619
DB00482	D006943	0.9020572366294619
DB01175	D010554	0.9020572366294619
DB08916	C538231	0.9020572366294619
DB00246	D008881	0.9020572366294619
DB00481	D006528	0.9020572366294619
DB01065	D011085	0.9020572366294619
DB01151	D010259	0.9020572366294619
DB01194	D010024	0.9020572366294619
DB00897	D002659	0.9020572366294619
DB00864	D002292	0.9020572366294619
DB00715	D003865	0.9020572366294619
DB00969	D001321	0.9020572366294619
DB00960	D001321	0.9020572366294619
DB00678	D004374	0.9020572366294619
DB00519	D005922	0.9020572366294619
DB00450	D006556	0.9020572366294619
DB00530	D005706	0.9020572366294619
DB00864	D002583	0.9020572366294619
DB01013	D011471	0.9020572366294619
DB01104	D010554	0.9020572366294619
DB00834	D002277	0.9020572366294619
DB00834	D016889	0.9020572366294619
DB00722	D003371	0.9020572366294619
DB00935	D001321	0.9020572366294619
DB00938	D001321	0.9020572366294619
DB00543	D019970	0.9020572366294619
DB04868	D001752	0.9020572366294619
DB06144	D013375	0.9020572366294619
DB00917	D001169	0.9020572366294619
DB02300	D012279	0.9020572366294619
DB00819	D002285	0.9020572366294619
DB00504	D019970	0.9020572366294619
DB00904	D001321	0.9020572366294619
DB00502	D019958	0.9020572366294619
DB08877	D000022	0.9020572366294619
DB01197	D023903	0.9020572366294619
DB04868	D054198	0.9020572366294619
DB00775	D002659	0.9020572366294619
DB00981	D000686	0.9020572366294619
DB00353	D006976	0.9020572366294619
DB00353	D006973	0.9020572366294619
DB00588	D004715	0.9020572366294619
DB00482	D005764	0.9020572366294619
DB00482	D005910	0.9020572366294619
DB00413	D005879	0.9020572366294619
DB00977	D000230	0.9020572366294619
DB00897	D001008	0.9020572366294619
DB00866	D001321	0.9020572366294619
DB00786	D002294	0.9020572366294619
DB00786	D002289	0.9020572366294619
DB00476	D019964	0.9020572366294619
DB00675	D003327	0.9020572366294619
DB00476	D019966	0.9020572366294619
DB00277	D007319	0.9020572366294619
DB00476	D019970	0.9020572366294619
DB00872	D001321	0.9020572366294619
DB00834	D001714	0.9020572366294619
DB00889	D001321	0.9020572366294619
DB00530	D004938	0.9020572366294619
DB00398	D006394	0.9020572366294619
DB00897	D001321	0.9020572366294619
DB00850	D001008	0.9020572366294619
DB00678	D017544	0.9020572366294619
DB00434	D019970	0.9020572366294619
DB00966	D000022	0.9020572366294619
DB00317	D006528	0.9020572366294619
DB00921	D000437	0.9020572366294619
DB00834	D001321	0.9020572366294619
DB00327	D006556	0.9020572366294619
DB08916	C562729	0.9020572366294619
DB00850	D001289	0.9020572366294619
DB00804	D001745	0.9020572366294619
DB00458	D019970	0.9020572366294619
DB00450	D019966	0.9020572366294619
DB06148	D012220	0.9020572366294619
DB06155	D012208	0.9020572366294619
DB00717	D002277	0.9020572366294619
DB00717	D016889	0.9020572366294619
DB00317	D006258	0.9020572366294619
DB00413	D019958	0.9020572366294619
DB00413	D019970	0.9020572366294619
DB06144	D012640	0.9020572366294619
DB02300	D011471	0.9020572366294619
DB00637	D003110	0.9020572366294619
DB08877	D013923	0.9020572366294619
DB00819	D015464	0.9020572366294619
DB00530	D018268	0.9020572366294619
DB00530	D018281	0.9020572366294619
DB06144	D012220	0.9020572366294619
DB00864	D054220	0.9020572366294619
DB00864	D054218	0.9020572366294619
DB08916	D012516	0.9020572366294619
DB00502	D057174	0.9020572366294619
DB00722	D045169	0.9020572366294619
DB00834	D019048	0.9020572366294619
DB06616	D011230	0.9020572366294619
DB08877	D003424	0.9020572366294619
DB06616	D011471	0.9020572366294619
DB08916	D002294	0.9020572366294619
DB08916	D002583	0.9020572366294619
DB01175	D012559	0.9020572366294619
DB01184	D012559	0.9020572366294619
DB00353	D020820	0.9020572366294619
DB01184	D012640	0.9020572366294619
DB08877	D017202	0.9020572366294619
DB08916	D002277	0.9020572366294619
DB08916	D002289	0.9020572366294619
DB00960	D003920	0.9020572366294619
DB01248	D011471	0.9020572366294619
DB01238	D011618	0.9020572366294619
DB08916	D055752	0.9020572366294619
DB01259	D011471	0.9020572366294619
DB01151	D012559	0.9020572366294619
DB00589	D007806	0.9020572366294619
DB00786	D005909	0.9020572366294619
DB01253	D011618	0.9020572366294619
DB00786	D005922	0.9020572366294619
DB00458	D008569	0.9020572366294619
DB00722	D005922	0.9020572366294619
DB06148	D001714	0.9020572366294619
DB01210	D011471	0.9020572366294619
DB06274	D000437	0.9020572366294619
DB01104	D012559	0.9020572366294619
DB06144	D001714	0.9020572366294619
DB00434	D008881	0.9020572366294619
DB01142	D012220	0.9020572366294619
DB00476	D008569	0.9020572366294619
DB00450	D008881	0.9020572366294619
DB00482	D008545	0.9020572366294619
DB01234	D011471	0.9020572366294619
DB04573	D006528	0.9020572366294619
DB06144	D001289	0.9020572366294619
DB00519	D007676	0.9020572366294619
DB06144	D001321	0.9020572366294619
DB06684	D010554	0.9020572366294619
DB00623	D006556	0.9020572366294619
DB00502	D007806	0.9020572366294619
DB06155	D001289	0.9020572366294619
DB06148	D001321	0.9020572366294619
DB00706	D005879	0.9020572366294619
DB01114	D012220	0.9020572366294619
DB00481	D008175	0.9020572366294619
DB00834	D018567	0.9020572366294619
[truncated: 273,934 more rows]
